# Supplementary material for: Paracrine Signals from HIV-1 Infected Immune Cells Reprogram Cervical Cancer Pathways
Source: bioRxiv. 2025 Jun 7:2025.06.06.658239. Preprint. [Version 1] doi: 10.1101/2025.06.06.658239 (PMC12258984; doi:10.1101/2025.06.06.658239)
Supplement: Supplement 1 [file media-1.xlsx]

## Sheet: Table S1
Sample	Random_ID	Age	Parity	HIV_status	VIA_status	Cancer_status	HPV_vaccinated	HPV_status
Sample 1	CC-21-01	42	5	Positive	VIA_negative	NC	No	Positive
Sample 2	CC-21-02	35	4	Positive	VIA_negative	NC	No	Negative
Sample 3	CC-21-03	43	1	Positive	VIA_negative	NC	No	Positive
Sample 4	CC-21-04	43	4	Positive	VIA_negative	NC	No	Negative
Sample 5	CC-21-05	36	4	Positive	VIA_negative	NC	No	Positive
Sample 6	CC-21-06	45	4	Positive	VIA_negative	NC	No	Positive
Sample 7	CC-21-07	39	3	Positive	VIA_negative	NC	No	Positive
Sample 8	CC-21-08	42	2	Positive	VIA_negative	NC	No	Positive
Sample 9	CC-21-09	40	5	Positive	VIA_negative	NC	No	Negative
Sample 10	CC-21-010	34	8	Positive	VIA_negative	NC	No	Negative
Sample 11	CC-21-011	38	4	Positive	VIA_negative	NC	No	Positive
Sample 12	CC-21-012	32	4	Positive	VIA_negative	NC	No	Positive
Sample 13	CC-21-013	45	3	Positive	VIA_negative	NC	No	Positive
Sample 14	CC-21-014	40	1	Positive	VIA_negative	NC	No	Positive
Sample 15	CC-21-015	38	2	Positive	VIA_negative	NC	No	Negative
Sample 16	CC-21-016	36	4	Positive	VIA_negative	NC	No	Positive
Sample 17	CC-21-017	50	4	Positive	VIA_negative	NC	No	Positive
Sample 18	CC-21-018	21	3	Negative	VIA_negative	NC	No	Negative
Sample 19	CC-21-019	47	6	Positive	VIA_negative	NC	No	Positive
Sample 20	CC-21-020	34	2	Positive	VIA_negative	NC	No	Negative
Sample 21	CC-21-021	37	4	Positive	VIA_negative	NC	No	Positive
Sample 22	CC-21-022	43	1	Positive	VIA_negative	NC	No	Positive
Sample 23	CC-21-023	49	5	Positive	VIA_negative	NC	No	Negative
Sample 24	CC-21-025	45	4	Positive	VIA_negative	NC	No	Positive
Sample 25	CC-21-026	46	4	Positive	VIA_negative	NC	No	Positive
Sample 26	CC-21-027	45	1	Positive	VIA_negative	NC	No	Negative
Sample 27	CC-21-028	42	3	Positive	VIA_negative	NC	No	Positive
Sample 28	CC-21-029	43	2	Positive	VIA_negative	NC	No	Positive
Sample 29	CC-21-030	45	2	Negative	VIA_negative	NC	No	Positive
Sample 30	CC-21-031	34	4	Positive	VIA_negative	NC	No	Positive
Sample 31	CC-21-032	45	2	Positive	VIA_negative	NC	No	Positive
Sample 32	CC-21-033	28	4	Negative	VIA_negative	NC	No	Negative
Sample 33	CC-21-034	36	5	Positive	VIA_negative	NC	No	Positive
Sample 34	CC-21-035	35	3	Positive	VIA_negative	NC	No	Positive
Sample 35	CC-21-036	43	2	Positive	VIA_negative	NC	No	Negative
Sample 36	CC-21-037	49	2	Positive	VIA_negative	NC	No	Positive
Sample 37	CC-21-038	43	4	Positive	VIA_negative	NC	No	Negative
Sample 38	CC-21-039	34	2	Positive	VIA_negative	NC	No	Positive
Sample 39	CC-21-040	43	1	Positive	VIA_negative	NC	No	Negative
Sample 40	CC-21-041	36	4	Negative	VIA_negative	NC	No	Positive
Sample 41	CC-21-042	23	0	Negative	VIA_negative	NC	No	Negative
Sample 42	CC-21-043	18	0	Negative	VIA_negative	NC	No	Positive
Sample 43	CC-21-044	22	0	Negative	VIA_negative	NC	No	Negative
Sample 44	CC-21-045	38	5	Negative	VIA_negative	NC	No	Positive
Sample 45	CC-21-046	22	2	Negative	VIA_negative	NC	No	Positive
Sample 46	CC-21-047	28	3	Negative	VIA_negative	NC	No	Negative
Sample 47	CC-21-048	30	2	Negative	VIA_negative	NC	No	Positive
Sample 48	CC-21-049	34	3	Negative	VIA_negative	NC	No	Positive
Sample 49	CC-21-050	18	1	Negative	VIA_negative	NC	No	Negative
Sample 50	CC-21-051	24	3	Negative	VIA_negative	NC	No	Positive
Sample 51	CC-21-052	45	10	Negative	VIA_negative	NC	No	Negative
Sample 52	CC-21-053	22	0	Negative	VIA_negative	NC	No	Negative
Sample 53	CC-21-054	29	3	Negative	VIA_negative	NC	No	Positive
Sample 54	CC-21-055	24	0	Negative	VIA_negative	NC	No	Positive
Sample 55	CC-21-056	23	2	Negative	VIA_negative	NC	No	Negative
Sample 56	CC-21-057	22	1	Negative	VIA_negative	NC	No	Positive
Sample 57	CC-21-058	23	1	Negative	VIA_negative	NC	No	Negative
Sample 58	CC-21-059	19	1	Negative	VIA_negative	NC	No	Negative
Sample 59	CC-21-060	28	2	Negative	VIA_negative	NC	No	Negative
Sample 60	CC-21-061	27	2	Negative	VIA_negative	NC	No	Negative
Sample 61	CC-21-062	23	1	Negative	VIA_negative	NC	No	Negative
Sample 62	CC-21-063	22	3	Negative	VIA_negative	NC	No	Negative
Sample 63	CC-21-064	26	2	Negative	VIA_negative	NC	No	Negative
Sample 64	CC-21-065	23	1	Negative	VIA_negative	NC	No	Positive
Sample 65	CC-21-066	23	1	Negative	VIA_negative	NC	No	Negative
Sample 66	CC-21-067	22	1	Negative	VIA_negative	NC	No	Negative
Sample 67	CC-21-068	42	6	Positive	VIA_negative	NC	No	Negative
Sample 68	CC-21-069	38	4	Positive	VIA_negative	NC	No	Positive
Sample 69	CC-21-070	46	2	Positive	VIA_negative	NC	No	Positive
Sample 70	CC-21-071	46	3	Positive	VIA_negative	NC	No	Positive
Sample 71	CC-21-072	43	4	Positive	VIA_positive	PC	No	Positive
Sample 72	CC-21-073	35	3	Positive	VIA_positive	ICC	No	Positive
Sample 73	CC-21-074	42	3	Positive	VIA_positive	PC	No	Positive
Sample 74	CC-21-075	37	3	Positive	VIA_positive	PC	No	Positive
Sample 75	CC-21-076	41	5	Positive	VIA_positive	PC	No	Positive
Sample 76	CC-21-077	27	2	Positive	VIA_positive	PC	No	Positive
Sample 77	CC-21-079	36	5	Positive	VIA_positive	PC	No	Positive
Sample 78	CC-21-080	22	1	Positive	VIA_positive	PC	No	Positive
Sample 79	CC-21-081	44	2	Positive	VIA_positive	ICC	No	Positive
Sample 80	CK-21-01	46	6	Negative	VIA_positive	ICC	No	Positive
Sample 81	CK-21-02	34	4	Negative	VIA_positive	ICC	No	Positive
Sample 82	CK-21-03	50	2	Negative	VIA_positive	ICC	No	Positive
Sample 83	CK-21-04	49	8	Negative	VIA_positive	ICC	No	Positive
Sample 84	CK-21-05	43	5	Negative	VIA_positive	PC	No	Positive
Sample 85	CK-21-06	41	6	Negative	VIA_positive	ICC	No	Positive
Sample 86	CK-21-07	34	3	Positive	VIA_positive	ICC	No	Positive
Sample 87	CK-21-08	50	10	Negative	VIA_positive	PC	No	Positive
Sample 88	CK-21-09	43	6	Negative	VIA_positive	ICC	No	Positive
Sample 89	CK-21-10	43	8	Negative	VIA_positive	ICC	No	Positive
Sample 90	CK-21-11	45	4	Negative	VIA_positive	PC	No	Positive
Sample 91	CK-21-12	48	6	Negative	VIA_positive	ICC	No	Positive
Sample 92	CK-21-13	42	4	Negative	VIA_positive	ICC	No	Positive
Sample 93	CK-21-14	24	2	Negative	VIA_positive	ICC	No	Positive

## Sheet: Table S2
Inclusion criteria	Exclusion criteria
· Black Kenyan women attending AMPATH clinics for VIA screening	· Pregnant
· Between 18 to 50 years old	· Menstruating at the time of clinic visit
· Able to speak any of the two official languages (i.e., English or Kiswahili) in Kenya, understand study procedures, and willing to sign or mark consent form	· Use of oral contraceptives
	· HPV vaccinated
	· Alcohol use and/or smoking
	· Undergone cervical surgery, history of chemotherapy or radiotherapy
	· Having STI or have had STI within the preceding three months
	· Patients with diabetes; chronic liver, heart, and kidney diseases
	· Unusual or foul-smelling vaginal discharge
Note: STI: Sexually transmitted infection; VIA: Visual inspection with acetic acid; AMPATH: Academic Model Providing Access to Healthcare

## Sheet: Table S3
nodes	pvals	fdrs	x0	xss_t	dataset
A1BG	0.1962	0.380959	0	0.0376536	NC_mRNAup
ACE2	0.1808	0.369575	0	0.010607	NC_mRNAup
ADAM10	0.0918	0.302246	0	0.0500154	NC_mRNAup
ADAM17	0.1078	0.318948	0	0.0490232	NC_mRNAup
ADAM9	0.3392	0.482616	0	0.0372734	NC_mRNAup
AGO1	0	0	0	0.0477874	NC_mRNAup
AKT1	0.0713	0.279724	1	0.0431644	NC_mRNAup
ANXA7	0.0639	0.261773	0	0.044689	NC_mRNAup
CDKN1A	0.0017	0.0207649	0	0.0474135	NC_mRNAup
CRISP3	0.6646	0.753057	0	0.00351093	NC_mRNAup
CRK	0.1515	0.352207	0	0.0434429	NC_mRNAup
CSE1L	0.1088	0.319853	0	0.0446239	NC_mRNAup
CUL4B	0.0027	0.0301341	0	0.0474637	NC_mRNAup
DDX3X	0	0	0	0.0462906	NC_mRNAup
DEAF1	0.1667	0.359255	0	0.0397322	NC_mRNAup
E2F1	0.0637	0.26155	0	0.046252	NC_mRNAup
E2F2	0.1764	0.366824	0	0.038794	NC_mRNAup
E2F3	0.1071	0.318411	0	0.0443284	NC_mRNAup
EIF3E	0.0001	0.00177318	0	0.0481098	NC_mRNAup
ELAVL1	0	0	0	0.046366	NC_mRNAup
FDXR	0.1867	0.373566	0	0.0472003	NC_mRNAup
GABRA2	0.6887	0.773878	0	0.0254532	NC_mRNAup
GDPD1	0.7883	0.863036	0	0.0319883	NC_mRNAup
GLIPR1	0.2574	0.425607	0	0.0338981	NC_mRNAup
GRB2	0.0137	0.100214	0	0.0440062	NC_mRNAup
GRB7	0.0941	0.304795	1	0.0474177	NC_mRNAup
HNF4A	0.5537	0.656221	0	0.0355467	NC_mRNAup
HNRNPC	0.0024	0.0273114	0	0.0462221	NC_mRNAup
HUWE1	0.0053	0.0507964	1	0.0473074	NC_mRNAup
IQGAP1	0.0177	0.120822	0	0.0445407	NC_mRNAup
KCMF1	0.5306	0.636522	0	0.0292013	NC_mRNAup
KPNB1	0	0	0	0.0455266	NC_mRNAup
LIG3	0.011	0.0850301	0	0.0461823	NC_mRNAup
MYD88	0.236	0.409188	0	0.0420759	NC_mRNAup
NEIL1	0.0863	0.298227	0	0.0433295	NC_mRNAup
NTHL1	0.2603	0.427181	0	0.0270948	NC_mRNAup
ONECUT1	0.4112	0.539505	0	0.0120398	NC_mRNAup
PFN2	0.0059	0.0549079	0	0.0547355	NC_mRNAup
PIAS1	0.0273	0.168216	0	0.0463436	NC_mRNAup
PIK3CA	0.0357	0.205799	0	0.0434263	NC_mRNAup
PIK3R1	0.166	0.358736	0	0.0426505	NC_mRNAup
PNKP	0.0883	0.299102	0	0.0461649	NC_mRNAup
POLB	0.1466	0.34866	0	0.0453504	NC_mRNAup
PPP2R1A	0	0	0	0.0457976	NC_mRNAup
PRDX4	0.0031	0.0337601	1	0.0960639	NC_mRNAup
PSMD11	0	0	0	0.0479635	NC_mRNAup
PSME4	0	0	0	0.0463981	NC_mRNAup
PTPN11	0.1245	0.332016	0	0.0432251	NC_mRNAup
RAD51	0.009	0.0743658	0	0.0462925	NC_mRNAup
RNF123	0.1197	0.329688	0	0.0466931	NC_mRNAup
SETD7	0.074	0.285519	0	0.0423365	NC_mRNAup
SHMT2	0.1808	0.369575	0	0.0438975	NC_mRNAup
SMN1	0	0	0	0.0457264	NC_mRNAup
SMN2	0	0	0	0.0457264	NC_mRNAup
SNCA	0.1099	0.321092	0	0.0439853	NC_mRNAup
SOS1	0.0122	0.0917424	0	0.043999	NC_mRNAup
SPAG9	0.0297	0.179619	0	0.0503859	NC_mRNAup
SSB	0.006	0.0554653	0	0.0469816	NC_mRNAup
TK1	0.0042	0.0425682	1	0.0516479	NC_mRNAup
TNPO1	0.0147	0.105554	0	0.0459235	NC_mRNAup
TRAF6	0.0001	0.00177318	0	0.0457674	NC_mRNAup
UBAC1	0.2123	0.392429	0	0.0440579	NC_mRNAup
UBR4	0.1835	0.371254	0	0.043753	NC_mRNAup
UBXN1	0.0049	0.0477518	0	0.0458425	NC_mRNAup
WDR62	0.1481	0.350466	0	0.0441111	NC_mRNAup
ZBTB40	0.3007	0.455291	0	0.0200323	NC_mRNAup
A1CF	0.2762	0.437887	0	0.0432143	NC_mRNAup
ABCA9	0.692	0.777004	0	0.0113299	NC_mRNAup
APOBEC1	0.1654	0.3583	0	0.0339425	NC_mRNAup
APOBEC3A	0.5256	0.632549	0	0.0139679	NC_mRNAup
APOBEC3B	0.165	0.358213	0	0.0360318	NC_mRNAup
APOBEC3C	0.012	0.0906555	1	0.154717	NC_mRNAup
C19orf54	0.1315	0.336087	0	0.043455	NC_mRNAup
C9orf24	0.5058	0.615144	0	0.0386047	NC_mRNAup
CASP1	0.5016	0.611525	0	0.0339166	NC_mRNAup
CAVIN2	0.0525	0.235575	0	0.0669052	NC_mRNAup
CCL2	0.0215	0.139556	1	0.0786397	NC_mRNAup
CELF2	0.0019	0.0226238	1	0.573882	NC_mRNAup
CYSRT1	0.2091	0.389315	0	0.0431358	NC_mRNAup
DOK3	0.3603	0.49886	0	0.0405587	NC_mRNAup
DSCR10	0.0863	0.298227	0	0.0523698	NC_mRNAup
ECM1	0.6462	0.736992	0	0.0395081	NC_mRNAup
EIF4G1	0.0003	0.00471092	0	0.0468414	NC_mRNAup
FHL2	0.1243	0.331885	0	0.0452665	NC_mRNAup
FHL3	0.3201	0.469292	0	0.0426432	NC_mRNAup
HNF1A	0.4513	0.57031	0	0.0278164	NC_mRNAup
HNRNPAB	0.0043	0.0432889	1	0.0456314	NC_mRNAup
HSPB2	0.0847	0.297094	0	0.0471908	NC_mRNAup
IL1B	0.2289	0.404365	0	0.0377866	NC_mRNAup
KHSRP	0	0	0	0.0461108	NC_mRNAup
KLHDC7B	0.4741	0.588249	0	0.0354119	NC_mRNAup
KRT31	0.3085	0.461006	0	0.042075	NC_mRNAup
KRT34	0.1178	0.328699	0	0.0441419	NC_mRNAup
LINC01600	0.3117	0.463439	0	0.0420681	NC_mRNAup
METTL27	0.3107	0.462751	0	0.0399885	NC_mRNAup
OIP5	0.0143	0.103633	0	0.0451077	NC_mRNAup
PLEKHG4	0.0315	0.187664	0	0.051396	NC_mRNAup
POGZ	0.3548	0.495057	0	0.0419982	NC_mRNAup
PSMG2	0.1237	0.331506	0	0.0489125	NC_mRNAup
PSMG3	0.4405	0.562633	0	0.038907	NC_mRNAup
PYCARD	0.1531	0.353187	0	0.0506393	NC_mRNAup
REL	0.0412	0.220545	0	0.0443371	NC_mRNAup
RIMBP3	0.0957	0.306499	0	0.0510318	NC_mRNAup
SYNCRIP	0.0004	0.0060437	0	0.0470093	NC_mRNAup
TGFB1	0.4904	0.601993	1	0.0408558	NC_mRNAup
TNPO2	0.0289	0.176024	0	0.0495002	NC_mRNAup
TNRC6A	0	0	0	0.0459391	NC_mRNAup
TRAF1	0.0582	0.247209	1	0.0452246	NC_mRNAup
A2M	0.194	0.379639	0	0.0443223	NC_mRNAup
ACTB	0.0001	0.00177318	0	0.0456891	NC_mRNAup
ADAM19	0.1888	0.375512	0	0.0128733	NC_mRNAup
ADAMTS12	0.5274	0.633825	0	0.0286952	NC_mRNAup
ADAMTS1	0.4603	0.577463	0	0.030499	NC_mRNAup
ADAMTS7	0.5946	0.691565	0	0.0101341	NC_mRNAup
AGO2	0.0003	0.00471092	0	0.0457932	NC_mRNAup
ALPP	0.1391	0.34223	0	0.043324	NC_mRNAup
AMBP	0.2485	0.419494	0	0.0420504	NC_mRNAup
ANXA6	0.0166	0.11515	0	0.0435841	NC_mRNAup
AP1M2	0.0205	0.134669	0	0.046076	NC_mRNAup
APBB1	0.4445	0.565453	0	0.0412165	NC_mRNAup
APOA1	0.6553	0.744631	0	0.0385805	NC_mRNAup
APOD	0.0938	0.304702	0	0.0458915	NC_mRNAup
APOE	0.0044	0.0440735	0	0.0495641	NC_mRNAup
APP	0.0293	0.177738	0	0.0453629	NC_mRNAup
ARL8B	0.1434	0.345806	0	0.043954	NC_mRNAup
ASAH1	0.2894	0.447528	0	0.0427907	NC_mRNAup
ATF7IP	0.0818	0.295631	1	0.0496408	NC_mRNAup
ATP1A1	0.6754	0.762891	0	0.0404888	NC_mRNAup
ATP5F1A	0.002	0.0236113	0	0.0469331	NC_mRNAup
ATP5F1B	0.0197	0.1308	0	0.046506	NC_mRNAup
ATP6V0D1	0.0743	0.286063	0	0.0438095	NC_mRNAup
ATP6V1A	0.1139	0.325687	0	0.0434514	NC_mRNAup
ATP6V1B2	0.1578	0.355377	0	0.0432996	NC_mRNAup
AZU1	0.0469	0.226318	0	0.0478535	NC_mRNAup
B2M	0.5419	0.64624	0	0.0408524	NC_mRNAup
C11orf58	0.1989	0.382688	0	0.0420634	NC_mRNAup
CAPN6	0.0895	0.299555	0	0.0468539	NC_mRNAup
CASP3	0.1176	0.328699	0	0.0456714	NC_mRNAup
CASP9	0.2141	0.393853	0	0.0444445	NC_mRNAup
CDC37	0.0524	0.235244	0	0.0438087	NC_mRNAup
CDC42	0.0011	0.0144365	0	0.0471376	NC_mRNAup
CDK11A	0.0051	0.0493	0	0.0506102	NC_mRNAup
CDK2AP2	0.1714	0.363331	0	0.0389488	NC_mRNAup
CDK7	0.0003	0.00471092	0	0.0462415	NC_mRNAup
CELA1	0.1983	0.382352	0	0.0382661	NC_mRNAup
CFTR	0.4873	0.599456	0	0.0411642	NC_mRNAup
CKMT1A	0.1602	0.355824	0	0.0438683	NC_mRNAup
CKMT1B	0.1591	0.355778	0	0.0438683	NC_mRNAup
CPB2	0.3054	0.45893	0	0.00939675	NC_mRNAup
CRTAC1	0.3821	0.515778	0	0.035085	NC_mRNAup
CTSB	0.1749	0.365748	0	0.0429601	NC_mRNAup
CTSE	0.2297	0.405119	0	0.0381648	NC_mRNAup
CTSG	0.069	0.274838	0	0.0466604	NC_mRNAup
CYP11A1	0.1599	0.355778	0	0.0452559	NC_mRNAup
CYP19A1	0.2849	0.444199	0	0.041848	NC_mRNAup
CYP2C18	0.1411	0.343857	0	0.0398944	NC_mRNAup
CYP2C8	0.3305	0.476153	0	0.0304507	NC_mRNAup
DDOST	0.0008	0.0109301	0	0.0458465	NC_mRNAup
DLST	0.0016	0.0196906	0	0.0455437	NC_mRNAup
DNAJB1	0.0002	0.00331429	0	0.0479629	NC_mRNAup
ECSIT	0.0079	0.0677681	0	0.0488332	NC_mRNAup
EGFL7	0.3044	0.458154	0	0.0395715	NC_mRNAup
EGLN2	0.1156	0.327115	0	0.0348598	NC_mRNAup
ELAVL3	0.2864	0.445457	0	0.0225804	NC_mRNAup
ENO2	0.1829	0.371	0	0.0461925	NC_mRNAup
EOGT	0.3269	0.473852	0	0.036521	NC_mRNAup
EVI5L	0.2299	0.405215	0	0.0406517	NC_mRNAup
EXOSC1	0.001	0.0133482	0	0.0476958	NC_mRNAup
FARSA	0.046	0.224445	0	0.045656	NC_mRNAup
FBXL12	0	0	0	0.0474031	NC_mRNAup
FBXO6	0.0593	0.250403	0	0.0473906	NC_mRNAup
FBXW4	0	0	0	0.0510792	NC_mRNAup
FIS1	0.0732	0.283467	0	0.0492201	NC_mRNAup
FKBP14	0.0976	0.306945	0	0.0533361	NC_mRNAup
GALNT12	0.6442	0.735411	0	0.0381836	NC_mRNAup
GAPDH	0.0213	0.138558	1	0.0448374	NC_mRNAup
GBA	0.0388	0.217193	0	0.0453041	NC_mRNAup
GCDH	0.1864	0.373465	0	0.0406594	NC_mRNAup
GEM	0.0359	0.206687	0	0.0461654	NC_mRNAup
GLB1	0.1295	0.334464	0	0.0453486	NC_mRNAup
GUSB	0.1701	0.362498	0	0.0448395	NC_mRNAup
H2AFX	0.0003	0.00471092	0	0.04584	NC_mRNAup
HAPLN3	0.3803	0.514429	0	0.029	NC_mRNAup
HIPK1	0.267	0.431481	0	0.0365505	NC_mRNAup
HMOX2	0.0534	0.236719	0	0.0468376	NC_mRNAup
HSPA5	0	0	0	0.0489765	NC_mRNAup
HSPD1	0	0	0	0.0488669	NC_mRNAup
IFIT3	0.1599	0.355778	0	0.0435729	NC_mRNAup
IFIT5	0.2602	0.427181	0	0.035701	NC_mRNAup
IFNG	0.3164	0.466875	0	0.035063	NC_mRNAup
IGSF8	0.0299	0.180585	1	0.0999958	NC_mRNAup
IL10	0.3624	0.500496	0	0.0422993	NC_mRNAup
IL4	0.0542	0.238268	0	0.0594269	NC_mRNAup
ING1	0.1645	0.35812	0	0.0437145	NC_mRNAup
INS	0.2075	0.388266	0	0.0430247	NC_mRNAup
KLK13	0.2614	0.428204	0	0.021635	NC_mRNAup
KLK2	0.0408	0.220108	0	0.0476527	NC_mRNAup
KLK3	0.0034	0.0364098	0	0.0475938	NC_mRNAup
KLK5	0.4755	0.589335	0	0.0373241	NC_mRNAup
KLKB1	0.5463	0.649935	0	0.0241787	NC_mRNAup
A2ML1	0.7128	0.794504	0	0.0326456	NC_mRNAup
ACAD9	0.12	0.33006	0	0.0452062	NC_mRNAup
CCNYL1	0.3576	0.49692	0	0.0401103	NC_mRNAup
CDK15	0.772	0.848186	0	0.0363389	NC_mRNAup
DUSP21	0.3803	0.514429	0	0.0390818	NC_mRNAup
ECH1	0.0708	0.278674	0	0.0447908	NC_mRNAup
FCRL5	0.7474	0.825395	0	0.0177836	NC_mRNAup
FOXD4	0.0561	0.241715	0	0.0536768	NC_mRNAup
FOXH1	0.1989	0.382688	0	0.0435675	NC_mRNAup
FRMD1	0.7838	0.859051	0	0.0350066	NC_mRNAup
FTH1	0.5517	0.654584	0	0.0403806	NC_mRNAup
GMCL1	0.6655	0.753744	0	0.0379122	NC_mRNAup
GPATCH2L	0.2688	0.432485	0	0.0426951	NC_mRNAup
L2HGDH	0.519	0.626746	0	0.0330729	NC_mRNAup
NFKB1	0.0071	0.0630099	1	0.0458031	NC_mRNAup
NPPA	0.6451	0.736111	0	0.0361716	NC_mRNAup
PDE4DIP	0.2016	0.38402	0	0.0431759	NC_mRNAup
PI4KA	0.3026	0.456745	0	0.0418886	NC_mRNAup
RASSF9	0.5531	0.655683	0	0.0379821	NC_mRNAup
SLC39A11	0.4067	0.535516	0	0.0371158	NC_mRNAup
TBC1D22B	0.4144	0.542358	0	0.0414406	NC_mRNAup
THRA	0.0125	0.0934511	0	0.0460075	NC_mRNAup
TOX4	0.2537	0.422873	0	0.0433534	NC_mRNAup
UGT1A10	0.3856	0.518594	0	0.0354711	NC_mRNAup
ZFAND4	0.1392	0.342242	0	0.0185963	NC_mRNAup
ZSCAN12	0.5573	0.659488	0	0.0394116	NC_mRNAup
LCAT	0.7867	0.861546	0	0.00929528	NC_mRNAup
LEP	0.0503	0.231185	0	0.0464469	NC_mRNAup
LONP1	0.1857	0.373227	0	0.044183	NC_mRNAup
LOXL1	0.4733	0.587459	0	0.0332053	NC_mRNAup
LRP1	0.1867	0.373566	0	0.0438939	NC_mRNAup
LYZ	0.2791	0.440542	0	0.0388558	NC_mRNAup
MAOA	0.035	0.203131	1	0.0502045	NC_mRNAup
MAPK6	0.0048	0.0470578	0	0.0469757	NC_mRNAup
MAPT	0.011	0.0850301	0	0.0452475	NC_mRNAup
MAST1	0.3351	0.479743	0	0.0407068	NC_mRNAup
MED4	0	0	0	0.0464578	NC_mRNAup
METRNL	0.174	0.365225	0	0.0119395	NC_mRNAup
METRN	0.5067	0.615988	0	0.0115646	NC_mRNAup
MLST8	0.2536	0.422863	0	0.0426886	NC_mRNAup
MMP10	0.611	0.706572	0	0.0281917	NC_mRNAup
MMP11	0.5949	0.691825	0	0.00791003	NC_mRNAup
MMP12	0.0076	0.0661093	1	0.411508	NC_mRNAup
MMP13	0.3551	0.495091	0	0.0373362	NC_mRNAup
MMP19	0.225	0.401778	0	0.0239379	NC_mRNAup
MMP1	0.5666	0.667768	0	0.0263124	NC_mRNAup
MMP20	0.3008	0.455405	0	0.0179678	NC_mRNAup
MMP2	0.4162	0.543448	0	0.0405925	NC_mRNAup
MMP3	0.5418	0.646164	0	0.037155	NC_mRNAup
MMP7	0.1738	0.365225	0	0.0469704	NC_mRNAup
MMP8	0.4389	0.561395	0	0.0119302	NC_mRNAup
MMP9	0.439	0.561395	0	0.0403079	NC_mRNAup
MPO	0.11	0.321228	0	0.0459614	NC_mRNAup
MYOC	0.1062	0.317664	0	0.0345555	NC_mRNAup
NCDN	0.2019	0.384266	0	0.0344156	NC_mRNAup
NGF	0.0471	0.226554	0	0.0512597	NC_mRNAup
NOS3	0.1876	0.374525	0	0.0445935	NC_mRNAup
NUDT21	0.0002	0.00331429	0	0.0460937	NC_mRNAup
OGA	0.3151	0.465645	0	0.0367751	NC_mRNAup
PAEP	0.3859	0.518765	0	0.0360618	NC_mRNAup
PARP1	0.0197	0.1308	0	0.0455199	NC_mRNAup
PAXIP1	0.006	0.0554653	0	0.0476304	NC_mRNAup
PDF	0.185	0.37282	0	0.0438449	NC_mRNAup
PDGFA	0.0908	0.30077	0	0.0428276	NC_mRNAup
PDGFB	0.0344	0.199842	0	0.0437078	NC_mRNAup
POGLUT1	0.1017	0.312095	0	0.0484673	NC_mRNAup
PRADC1	0.1936	0.379341	0	0.0216109	NC_mRNAup
PRAM1	0.2249	0.401679	0	0.0365516	NC_mRNAup
PRDX2	0.263	0.429378	0	0.0434406	NC_mRNAup
PRTN3	0.1282	0.333773	0	0.0454361	NC_mRNAup
PTK2	0.1649	0.358213	0	0.0432685	NC_mRNAup
PTX3	0.2341	0.407979	0	0.0235698	NC_mRNAup
PZP	0.2597	0.427109	0	0.0175629	NC_mRNAup
RAB3A	0.421	0.547291	0	0.0414391	NC_mRNAup
RAC1	0.0022	0.0254379	0	0.0459648	NC_mRNAup
RAC2	0.0083	0.0702278	0	0.0462065	NC_mRNAup
RAC3	0.0217	0.140449	0	0.0496909	NC_mRNAup
RAD23A	0.0269	0.166207	0	0.0460432	NC_mRNAup
RAP1B	0.2287	0.40425	0	0.0430336	NC_mRNAup
RETN	0.1011	0.311317	0	0.0616815	NC_mRNAup
RHEB	0.2575	0.425673	0	0.0422353	NC_mRNAup
RHOA	0.0176	0.120414	0	0.0450096	NC_mRNAup
RHOBTB1	0.0205	0.134669	0	0.0501656	NC_mRNAup
RHOBTB2	0.0116	0.0883388	0	0.0510376	NC_mRNAup
RHOB	0.0082	0.0695453	0	0.0497721	NC_mRNAup
RHOC	0.0118	0.0895585	1	0.0496268	NC_mRNAup
RHOD	0.0203	0.133894	0	0.0506063	NC_mRNAup
RHOF	0.0183	0.123977	0	0.0510806	NC_mRNAup
RHOG	0.0101	0.0801403	0	0.0457558	NC_mRNAup
RHOH	0.0116	0.0883388	0	0.0506172	NC_mRNAup
RHOJ	0.0109	0.0845844	0	0.0504719	NC_mRNAup
RHOQ	0.0136	0.0996447	0	0.0504459	NC_mRNAup
RHOT1	0.0121	0.0911429	0	0.0508679	NC_mRNAup
RHOT2	0.0101	0.0801403	0	0.0499331	NC_mRNAup
RHOU	0.0149	0.106522	0	0.050831	NC_mRNAup
RHOV	0.015	0.106939	0	0.0514913	NC_mRNAup
RNF32	0.3122	0.463837	0	0.0407387	NC_mRNAup
RPP14	0.0332	0.19495	0	0.0469887	NC_mRNAup
SCARB2	0.0005	0.00732681	0	0.0453677	NC_mRNAup
SERPINA1	0.1623	0.356786	0	0.0433839	NC_mRNAup
SHBG	0.1645	0.35812	0	0.0138028	NC_mRNAup
SLC25A5	0.0001	0.00177318	0	0.0457331	NC_mRNAup
SLC25A6	0.0215	0.139556	0	0.0448965	NC_mRNAup
SPACA3	0.1682	0.360844	0	0.0266914	NC_mRNAup
STAMBPL1	0.1033	0.313898	0	0.0474934	NC_mRNAup
STAT3	0.3097	0.462185	0	0.0425786	NC_mRNAup
STS	0.3005	0.455217	0	0.0426209	NC_mRNAup
SWSAP1	0.0459	0.224322	0	0.0748198	NC_mRNAup
TGFBI	0.1894	0.376205	0	0.0333603	NC_mRNAup
TGIF1	0.1171	0.328567	0	0.04009	NC_mRNAup
TGM2	0.293	0.449999	0	0.0410267	NC_mRNAup
TNFRSF14	0.2193	0.397401	0	0.0437999	NC_mRNAup
TNF	0.0774	0.291323	0	0.0450389	NC_mRNAup
TP63	0.2202	0.398269	0	0.0428531	NC_mRNAup
TPP1	0.0067	0.0604749	1	0.0507682	NC_mRNAup
TRAPPC5	0.1163	0.327703	0	0.0445987	NC_mRNAup
TSC22D1	0.1615	0.356734	0	0.0437585	NC_mRNAup
TSHB	0.1189	0.329098	0	0.0457167	NC_mRNAup
TSHR	0.9469	0.997204	0	0.0347503	NC_mRNAup
TTR	0.2517	0.421846	0	0.0437612	NC_mRNAup
TUBA1B	0.0188	0.126128	0	0.0475545	NC_mRNAup
TYRO3	0.547	0.650639	0	0.0343123	NC_mRNAup
UBR7	0.1959	0.380787	0	0.0384695	NC_mRNAup
UFD1	0.1127	0.324112	0	0.0460382	NC_mRNAup
UMPS	0.2481	0.419252	0	0.0429064	NC_mRNAup
VDAC1	0.0006	0.00859602	0	0.0461012	NC_mRNAup
A4GALT	0.4165	0.543761	0	0.0100329	NC_mRNAup
ABHD14A	0.6341	0.726695	0	0.0304754	NC_mRNAup
ABHD17B	0.3126	0.464086	0	0.0330804	NC_mRNAup
ABO	0.1101	0.321259	0	0.00800674	NC_mRNAup
AK3	0.2526	0.42242	0	0.0456391	NC_mRNAup
ALG13	0.0048	0.0470578	1	0.188107	NC_mRNAup
ALG14	0.0487	0.228265	0	0.0756829	NC_mRNAup
ALG5	0.0676	0.271487	0	0.0597244	NC_mRNAup
B3GALNT1	0.7868	0.861603	0	0.0312416	NC_mRNAup
B3GALT1	0.4034	0.533162	0	0.00683977	NC_mRNAup
B3GALT2	0.183	0.371035	0	0.0397177	NC_mRNAup
B3GALT4	0.4694	0.584394	0	0.0149324	NC_mRNAup
B3GALT5	0.6285	0.722072	0	0.0105097	NC_mRNAup
B3GALT6	0.0068	0.0611626	1	0.150743	NC_mRNAup
B3GLCT	0.6444	0.735592	0	0.0330619	NC_mRNAup
B3GNT3	0.3147	0.465359	0	0.0450395	NC_mRNAup
B3GNT5	0.8361	0.903647	0	0.0250154	NC_mRNAup
B3GNT6	0.8297	0.898459	0	0.0236766	NC_mRNAup
B4GALNT1	0.2548	0.423528	0	0.0160941	NC_mRNAup
B4GALT1	0.1525	0.352857	0	0.0549842	NC_mRNAup
B4GALT2	0.0624	0.258336	0	0.0555	NC_mRNAup
B4GALT3	0.0524	0.235244	0	0.0568516	NC_mRNAup
B4GALT4	0.0678	0.271865	0	0.0539076	NC_mRNAup
B4GALT5	0.4405	0.562633	0	0.0414323	NC_mRNAup
B4GALT6	0.3681	0.505147	0	0.0421154	NC_mRNAup
B4GALT7	0.036	0.206997	0	0.0531919	NC_mRNAup
C1GALT1	0.8021	0.87516	0	0.0284838	NC_mRNAup
CANX	0.009	0.0743658	0	0.0458461	NC_mRNAup
CHPF2	0.309	0.461524	0	0.0325672	NC_mRNAup
CHSY1	0.2962	0.451711	0	0.0379128	NC_mRNAup
CMPK1	0.2935	0.450152	0	0.0422889	NC_mRNAup
CSGALNACT2	0.0084	0.0708073	0	0.0564644	NC_mRNAup
DPM2	0.0419	0.221172	0	0.0854624	NC_mRNAup
ENTPD3	0.6557	0.744944	0	0.02411	NC_mRNAup
ENTPD4	0.246	0.417272	0	0.0204887	NC_mRNAup
ENTPD5	0.1758	0.366564	0	0.0203838	NC_mRNAup
EXT1	0.0896	0.299555	0	0.0513538	NC_mRNAup
EXTL1	0.8346	0.902514	0	0.0179621	NC_mRNAup
EXTL3	0.2449	0.416506	0	0.0386699	NC_mRNAup
FCGRT	0.6079	0.70353	0	0.0386291	NC_mRNAup
GALC	0.1033	0.313898	0	0.0543273	NC_mRNAup
GALNT4	0.4831	0.595512	0	0.0374977	NC_mRNAup
GALT	0.1088	0.319853	0	0.0557172	NC_mRNAup
GCNT1	0.7284	0.808734	0	0.0347061	NC_mRNAup
GCNT3	0.7752	0.851337	0	0.0319911	NC_mRNAup
GCNT4	0.8302	0.898946	0	0.0236766	NC_mRNAup
GLA	0.288	0.446362	0	0.0275328	NC_mRNAup
GXYLT1	0.0132	0.0973886	1	0.333908	NC_mRNAup
HEXA	0.3444	0.487315	0	0.0346188	NC_mRNAup
ICK	0.2455	0.417053	0	0.0440257	NC_mRNAup
LFNG	0.6732	0.760979	0	0.0152431	NC_mRNAup
MGAT1	0.2109	0.391128	0	0.0401052	NC_mRNAup
MGAT2	0.4624	0.578926	0	0.0200634	NC_mRNAup
MGAT3	0.6234	0.717451	0	0.00810319	NC_mRNAup
MGAT4B	0.7086	0.791196	0	0.019289	NC_mRNAup
MGAT4C	0.6927	0.777595	0	0.0344214	NC_mRNAup
MGAT5B	0.5945	0.691538	0	0.00504618	NC_mRNAup
MGAT5	0.6571	0.746393	0	0.0298268	NC_mRNAup
NME1	0.1952	0.380455	0	0.0451559	NC_mRNAup
NME2P1	0.0982	0.307709	0	0.0597784	NC_mRNAup
NME2	0.0002	0.00331429	0	0.0560704	NC_mRNAup
NME3	0.3925	0.523761	0	0.0385187	NC_mRNAup
NME4	0.1219	0.331275	0	0.0464997	NC_mRNAup
NME5	0.13	0.334631	0	0.0102905	NC_mRNAup
NME6	0.1928	0.37893	0	0.0175838	NC_mRNAup
NME7	0.0084	0.0708073	0	0.0483603	NC_mRNAup
OGT	0.0563	0.242287	0	0.0447011	NC_mRNAup
PFKP	0.1162	0.327703	0	0.0450133	NC_mRNAup
PIGA	0.0341	0.198871	0	0.0676896	NC_mRNAup
PIGC	0.0629	0.259629	0	0.0739863	NC_mRNAup
PIGH	0.0726	0.282176	0	0.071223	NC_mRNAup
PIGP	0.0533	0.236567	0	0.0711448	NC_mRNAup
PIGQ	0.0569	0.244109	0	0.0660652	NC_mRNAup
PIGY	0.0089	0.073879	1	0.240138	NC_mRNAup
PLOD3	0.7944	0.868075	0	0.0361981	NC_mRNAup
PNPT1	0.1294	0.334464	0	0.0496337	NC_mRNAup
POMGNT1	0.5413	0.645772	0	0.0333807	NC_mRNAup
PTGFRN	0.2698	0.433396	0	0.0333211	NC_mRNAup
RRM1	0.0517	0.234266	0	0.0552601	NC_mRNAup
RRM2	0.1367	0.340001	0	0.0437231	NC_mRNAup
SI	0.0993	0.308682	0	0.0597895	NC_mRNAup
ST3GAL5	0.3968	0.527307	0	0.0115147	NC_mRNAup
UGCG	0.24	0.412149	0	0.0349189	NC_mRNAup
UGT1A1	0.5072	0.616096	0	0.0055697	NC_mRNAup
UGT1A3	0.5072	0.616096	0	0.0055697	NC_mRNAup
UGT1A4	0.5072	0.616096	0	0.0055697	NC_mRNAup
UGT1A5	0.6364	0.728727	0	0.00160422	NC_mRNAup
UGT1A6	0.5072	0.616096	0	0.0055697	NC_mRNAup
UGT1A7	0.5072	0.616096	0	0.0055697	NC_mRNAup
UGT1A8	0.5072	0.616096	0	0.0055697	NC_mRNAup
UGT1A9	0.5115	0.619645	0	0.0297007	NC_mRNAup
UGT2A1	0.6389	0.731031	0	0.00200719	NC_mRNAup
UGT2A2	0.6389	0.731031	0	0.00200719	NC_mRNAup
UGT2A3	0.6666	0.754752	0	0.0102649	NC_mRNAup
UGT2B10	0.6364	0.728727	0	0.00160422	NC_mRNAup
UGT2B11	0.7264	0.806812	0	0.00738233	NC_mRNAup
UGT2B15	0.401	0.531005	0	0.0219727	NC_mRNAup
UGT2B17	0.4636	0.579702	0	0.0150789	NC_mRNAup
UGT2B28	0.6364	0.728727	0	0.00160422	NC_mRNAup
UGT2B4	0.6364	0.728727	0	0.00160422	NC_mRNAup
UGT2B7	0.754	0.831407	0	0.00331002	NC_mRNAup
UGT8	0.3842	0.517524	0	0.0371757	NC_mRNAup
A4GNT	0.8153	0.886549	0	0.0293117	NC_mRNAup
ARF5	0.0002	0.00331429	1	0.0498391	NC_mRNAup
BLK	0.1853	0.373174	0	0.0427767	NC_mRNAup
COMMD3	0.0004	0.0060437	0	0.0469231	NC_mRNAup
FAM3C	0.1698	0.362331	0	0.0456249	NC_mRNAup
FANK1	0.6993	0.783439	0	0.009246	NC_mRNAup
GLB1L2	0.508	0.616693	0	0.0337689	NC_mRNAup
GP1BB	0.3512	0.491929	0	0.0416811	NC_mRNAup
HOXD13	0.2406	0.412392	0	0.0374515	NC_mRNAup
IMPA2	0.325	0.472546	0	0.0335876	NC_mRNAup
JMJD8	0.4423	0.564171	0	0.0220628	NC_mRNAup
LMF2	0.2884	0.446712	0	0.0376454	NC_mRNAup
MUC12	0.7825	0.857992	0	0.0309318	NC_mRNAup
MUC13	0.7921	0.866088	0	0.032016	NC_mRNAup
MUC15	0.8076	0.879773	0	0.030134	NC_mRNAup
MUC16	0.7878	0.862593	0	0.0304618	NC_mRNAup
MUC17	0.7934	0.867404	0	0.0297241	NC_mRNAup
MUC19	0.7939	0.867687	0	0.0297241	NC_mRNAup
MUC1	0.5407	0.64528	0	0.0405548	NC_mRNAup
MUC20	0.7029	0.786296	0	0.0361965	NC_mRNAup
MUC21	0.7939	0.867687	0	0.0297241	NC_mRNAup
MUC2	0.7895	0.864086	0	0.0306458	NC_mRNAup
MUC3A	0.7902	0.864646	0	0.0301189	NC_mRNAup
MUC3B	0.7935	0.867408	0	0.0297241	NC_mRNAup
MUC4	0.7914	0.865586	0	0.030089	NC_mRNAup
MUC5AC	0.7958	0.869341	0	0.0307016	NC_mRNAup
MUC5B	0.8067	0.879059	0	0.0313659	NC_mRNAup
MUC6	0.7935	0.867408	0	0.0297241	NC_mRNAup
MUC7	0.5019	0.611766	0	0.0404484	NC_mRNAup
MUCL1	0.526	0.632848	0	0.0395163	NC_mRNAup
PDXDC1	0.3149	0.465464	0	0.0403945	NC_mRNAup
POMT1	0.1378	0.341132	0	0.0506817	NC_mRNAup
POTEF	0.4973	0.60789	0	0.0399786	NC_mRNAup
PRXL2A	0.2839	0.44364	0	0.0376555	NC_mRNAup
RNF167	0.1463	0.348606	0	0.0434297	NC_mRNAup
AAAS	0	0	1	0.0467899	NC_mRNAup
AHCTF1	0	0	0	0.0461232	NC_mRNAup
ALYREF	0	0	0	0.0471084	NC_mRNAup
AURKB	0.0047	0.0462793	0	0.0471425	NC_mRNAup
BANF1	0.0025	0.0282349	0	0.0459211	NC_mRNAup
BIRC5	0.0058	0.0542298	0	0.0461263	NC_mRNAup
BRCA1	0.0008	0.0109301	0	0.0461892	NC_mRNAup
CASC3	0	0	0	0.0467754	NC_mRNAup
CDCA8	0.0018	0.0217208	0	0.0457921	NC_mRNAup
CPSF1	0	0	0	0.0469338	NC_mRNAup
CPSF2	0	0	0	0.0468233	NC_mRNAup
CPSF3	0	0	0	0.046361	NC_mRNAup
CPSF4	0.0005	0.00732681	0	0.0464827	NC_mRNAup
CTDNEP1	0.437	0.560272	0	0.028684	NC_mRNAup
CUL7	0.0061	0.0560726	0	0.0515818	NC_mRNAup
DDX20	0	0	0	0.0462877	NC_mRNAup
EFNB2	0.2167	0.395761	0	0.0433627	NC_mRNAup
EGFR	0.0032	0.0346185	0	0.0450272	NC_mRNAup
EIF4A3	0	0	0	0.0463427	NC_mRNAup
EIF4E	0.0209	0.136598	0	0.0461468	NC_mRNAup
EZH2	0.0074	0.0649034	0	0.0461528	NC_mRNAup
FIP1L1	0	0	0	0.0465556	NC_mRNAup
GCKR	0.1469	0.348912	0	0.0447035	NC_mRNAup
GCK	0.053	0.236227	0	0.0503788	NC_mRNAup
GEMIN2	0.0324	0.191503	0	0.0458942	NC_mRNAup
GEMIN4	0.0126	0.0939254	1	0.0454812	NC_mRNAup
GEMIN5	0.0029	0.0319498	0	0.0460719	NC_mRNAup
GEMIN6	0.0465	0.22566	0	0.0459512	NC_mRNAup
GEMIN7	0	0	0	0.0470579	NC_mRNAup
GEMIN8	0	0	1	0.0462834	NC_mRNAup
GNAI3	0.9593	1	0	0.0385401	NC_mRNAup
HDAC4	0	0	0	0.0459263	NC_mRNAup
HIKESHI	0.0754	0.288322	0	0.0465056	NC_mRNAup
HMGA1	0.0463	0.225176	0	0.0470064	NC_mRNAup
HSCB	0.0001	0.00177318	0	0.0490389	NC_mRNAup
HSPA12A	0.0718	0.280461	0	0.0452689	NC_mRNAup
HSPA12B	0.0368	0.21052	0	0.0462959	NC_mRNAup
HSPA13	0.0096	0.0773333	0	0.0463659	NC_mRNAup
HSPA14	0.1219	0.331275	0	0.0438869	NC_mRNAup
HSPA1A	0.0007	0.00985591	1	0.0458246	NC_mRNAup
HSPA1B	0.0038	0.0396541	0	0.0456243	NC_mRNAup
HSPA1L	0.0016	0.0196906	0	0.0459591	NC_mRNAup
HSPA2	0.0524	0.235244	0	0.0449057	NC_mRNAup
HSPA4L	0.0407	0.220108	0	0.0460288	NC_mRNAup
HSPA4	0.0005	0.00732681	0	0.0485317	NC_mRNAup
HSPA6	0.0167	0.115665	0	0.0496142	NC_mRNAup
HSPA7	0.041	0.220515	0	0.0461778	NC_mRNAup
HSPA8	0	0	0	0.0467458	NC_mRNAup
HSPA9	0.0007	0.00985591	0	0.0498158	NC_mRNAup
IFI16	0	0	0	0.0484406	NC_mRNAup
INCENP	0	0	0	0.0463131	NC_mRNAup
IPO8	0.0966	0.306945	0	0.0453402	NC_mRNAup
ISG15	0.2644	0.43014	0	0.0428498	NC_mRNAup
KPNA1	0.0009	0.0121944	0	0.0457212	NC_mRNAup
KPNA2	0.0187	0.125833	0	0.0456094	NC_mRNAup
KPNA3	0.0005	0.00732681	0	0.0466332	NC_mRNAup
KPNA4	0.077	0.290792	0	0.0452688	NC_mRNAup
KPNA5	0.0023	0.0264243	0	0.0462509	NC_mRNAup
KPNA7	0.0406	0.220108	0	0.046356	NC_mRNAup
LYPD3	0.4292	0.553747	0	0.040881	NC_mRNAup
MAGOHB	0	0	0	0.0484782	NC_mRNAup
MAGOH	0	0	0	0.0463045	NC_mRNAup
MDM2	0.089	0.299555	0	0.043983	NC_mRNAup
MYC	0.0024	0.0273114	0	0.04593	NC_mRNAup
NCBP1	0	0	0	0.0469961	NC_mRNAup
NCBP2	0	0	0	0.0469924	NC_mRNAup
NDC1	0	0	0	0.0462973	NC_mRNAup
NPM1	0.0003	0.00471092	0	0.0463084	NC_mRNAup
NTRK1	0.0577	0.246015	0	0.0465791	NC_mRNAup
NUDCD3	0.152	0.352777	0	0.0451155	NC_mRNAup
NUDC	0.0096	0.0773333	0	0.0467254	NC_mRNAup
NUP107	0	0	0	0.0462666	NC_mRNAup
NUP133	0	0	0	0.0463583	NC_mRNAup
NUP153	0.0006	0.00859602	0	0.0461557	NC_mRNAup
NUP155	0	0	0	0.0469028	NC_mRNAup
NUP160	0	0	0	0.0464121	NC_mRNAup
NUP188	0	0	0	0.0467023	NC_mRNAup
NUP205	0	0	0	0.0463327	NC_mRNAup
NUP210	0	0	0	0.0486739	NC_mRNAup
NUP214	0.0002	0.00331429	0	0.0467564	NC_mRNAup
NUP35	0.0002	0.00331429	0	0.0462519	NC_mRNAup
NUP37	0	0	0	0.0464739	NC_mRNAup
NUP43	0	0	0	0.0463431	NC_mRNAup
NUP50	0	0	0	0.0467799	NC_mRNAup
NUP54	0.0149	0.106522	0	0.0454091	NC_mRNAup
NUP58	0.0113	0.0866783	0	0.0458531	NC_mRNAup
NUP62	0	0	1	0.0478577	NC_mRNAup
NUP85	0	0	0	0.046346	NC_mRNAup
NUP88	0.0007	0.00985591	0	0.0464791	NC_mRNAup
NUP93	0	0	0	0.0462646	NC_mRNAup
NUP98	0.0022	0.0254379	0	0.0460971	NC_mRNAup
NXF1	0.0192	0.12819	0	0.0462946	NC_mRNAup
NXF2B	0.0308	0.184718	0	0.0471773	NC_mRNAup
NXF2	0.0308	0.184718	0	0.0471773	NC_mRNAup
NXT1	0.076	0.289263	0	0.0462146	NC_mRNAup
OBSL1	0.2951	0.451257	0	0.0441013	NC_mRNAup
PHAX	0	0	0	0.0490119	NC_mRNAup
PML	0.001	0.0133482	0	0.0505697	NC_mRNAup
POLDIP3	0.0003	0.00471092	0	0.0464552	NC_mRNAup
POM121C	0	0	0	0.0469891	NC_mRNAup
POM121	0.0059	0.0549079	0	0.0456633	NC_mRNAup
POPDC2	0.2717	0.434546	0	0.00888461	NC_mRNAup
PSIP1	0.04	0.219939	0	0.0458845	NC_mRNAup
RAE1	0	0	1	0.0463274	NC_mRNAup
RANBP2	0.0019	0.0226238	0	0.0459717	NC_mRNAup
RANGAP1	0.0047	0.0462793	1	0.0456841	NC_mRNAup
RAN	0.0013	0.0165187	0	0.047951	NC_mRNAup
RBM8A	0	0	0	0.0464321	NC_mRNAup
RNF4	0.0072	0.0636147	0	0.0469766	NC_mRNAup
RNPS1	0	0	0	0.0461097	NC_mRNAup
SEC13	0	0	0	0.0455632	NC_mRNAup
SEH1L	0	0	0	0.0457081	NC_mRNAup
SLBP	0	0	0	0.0463339	NC_mRNAup
SLC39A4	0.7245	0.805149	0	0.0389733	NC_mRNAup
SNRPB	0	0	0	0.0467976	NC_mRNAup
SNRPD1	0	0	1	0.0466224	NC_mRNAup
SNRPD2	0	0	0	0.046597	NC_mRNAup
SNRPD3	0	0	0	0.0482873	NC_mRNAup
SNRPE	0	0	0	0.0471614	NC_mRNAup
SNRPF	0	0	0	0.0480315	NC_mRNAup
SNRPG	0	0	0	0.0474639	NC_mRNAup
SNUPN	0.0409	0.220108	0	0.0464184	NC_mRNAup
SP100	0.073	0.283119	0	0.0459802	NC_mRNAup
SRRM1	0	0	0	0.0465929	NC_mRNAup
SUMO1	0.0038	0.0396541	0	0.0463123	NC_mRNAup
SYMPK	0	0	0	0.0466643	NC_mRNAup
TCTN2	0.054	0.238029	0	0.0446667	NC_mRNAup
TCTN3	0.1014	0.3116	0	0.0437946	NC_mRNAup
TOP2A	0	0	0	0.046822	NC_mRNAup
TPR	0.0268	0.165817	0	0.0456105	NC_mRNAup
UBE2A	0.0001	0.00177318	0	0.0466081	NC_mRNAup
UBE2I	0.0013	0.0165187	0	0.0463402	NC_mRNAup
UNC93B1	0.1358	0.339453	0	0.0429448	NC_mRNAup
UPF3B	0	0	0	0.0468139	NC_mRNAup
WDR33	0	0	0	0.0466528	NC_mRNAup
XPO1	0.0003	0.00471092	0	0.045566	NC_mRNAup
XPOT	0.0016	0.0196906	0	0.0456366	NC_mRNAup
AACS	0.4521	0.57088	0	0.0414282	NC_mRNAup
AANAT	0.3915	0.523203	0	0.0372347	NC_mRNAup
AASDHPPT	0.1461	0.348606	1	0.0440202	NC_mRNAup
ACAA1	0.0969	0.306945	0	0.0455181	NC_mRNAup
ACAA2	0.1236	0.331506	0	0.0485286	NC_mRNAup
ACACA	0.074	0.285519	0	0.046094	NC_mRNAup
ACACB	0.0807	0.295096	0	0.0460605	NC_mRNAup
ACAT1	0.0245	0.154565	0	0.0471877	NC_mRNAup
ACAT2	0.1622	0.356741	0	0.0432328	NC_mRNAup
ACLY	0.1361	0.339805	0	0.0441278	NC_mRNAup
ACOT12	0.3181	0.468116	0	0.0399522	NC_mRNAup
ACOT6	0.1041	0.31468	0	0.0469017	NC_mRNAup
ACP2	0.7032	0.786436	0	0.034849	NC_mRNAup
ACP5	0.3116	0.463439	0	0.0264987	NC_mRNAup
ACP6	0.348	0.489788	0	0.0128753	NC_mRNAup
ACPP	0.283	0.442965	0	0.0394378	NC_mRNAup
ACSBG1	0.1265	0.332788	0	0.0443505	NC_mRNAup
ACSBG2	0.3277	0.474285	0	0.042983	NC_mRNAup
ACSL1	0.392	0.523365	0	0.0419971	NC_mRNAup
ACSL3	0.3468	0.489018	0	0.0423082	NC_mRNAup
ACSL4	0.1419	0.344453	0	0.0453401	NC_mRNAup
ACSL5	0.3584	0.49711	0	0.0424482	NC_mRNAup
ACSL6	0.3718	0.508401	0	0.0423866	NC_mRNAup
ACSM1	0.0515	0.23389	0	0.0603355	NC_mRNAup
ACSM2A	0.351	0.491929	0	0.0407489	NC_mRNAup
ACSM2B	0.314	0.464898	0	0.0421442	NC_mRNAup
ACSM3	0.2506	0.42122	0	0.00919376	NC_mRNAup
ACSM4	0.3708	0.507574	0	0.0383731	NC_mRNAup
ACSM5	0.1016	0.311948	0	0.0525984	NC_mRNAup
ACSM6	0.3287	0.474853	0	0.00518218	NC_mRNAup
ACSS1	0.2215	0.399015	0	0.0455125	NC_mRNAup
ACSS2	0.3411	0.484323	0	0.0427137	NC_mRNAup
ACSS3	0.3372	0.481294	0	0.0422616	NC_mRNAup
ADK	0.43	0.554381	0	0.00472749	NC_mRNAup
ADPGK	0.0585	0.248073	1	0.047732	NC_mRNAup
AK1	0.2628	0.429285	0	0.0423961	NC_mRNAup
AK2	0.0001	0.00177318	0	0.0462518	NC_mRNAup
AK5	0.2597	0.427109	0	0.0197991	NC_mRNAup
AK7	0.3195	0.469088	0	0.0127821	NC_mRNAup
ALDH1A3	0.6474	0.737986	0	0.0197873	NC_mRNAup
ALDH1B1	0.1914	0.377841	0	0.0452477	NC_mRNAup
ALDH3A1	0.3145	0.465293	0	0.0306785	NC_mRNAup
ALDH3B1	0.0188	0.126128	1	0.0818543	NC_mRNAup
ALDH5A1	0.0854	0.297518	0	0.0542962	NC_mRNAup
ALDH6A1	0.0243	0.153681	1	0.117	NC_mRNAup
ALPG	0.0341	0.198871	0	0.0446695	NC_mRNAup
ALPI	0.0003	0.00471092	0	0.045034	NC_mRNAup
ALPL	0.3875	0.520099	0	0.0245328	NC_mRNAup
AMPD1	0	0	0	0.0464287	NC_mRNAup
AMPD2	0	0	1	0.0461874	NC_mRNAup
AMPD3	0	0	0	0.04614	NC_mRNAup
AOX1	0.3877	0.520251	0	0.0186436	NC_mRNAup
ARFIP1	0.4258	0.551061	0	0.0358652	NC_mRNAup
ASNS	0.2998	0.454503	0	0.0422416	NC_mRNAup
ASS1	0.2222	0.399795	0	0.0434106	NC_mRNAup
BAAT	0.2743	0.436419	0	0.0431247	NC_mRNAup
BCKDHA	0.031	0.185731	0	0.0598158	NC_mRNAup
BCKDHB	0.2824	0.442642	0	0.0434879	NC_mRNAup
CARNS1	0.2564	0.42497	0	0.0134626	NC_mRNAup
CHAT	0.5167	0.624682	0	0.0363274	NC_mRNAup
CMTM5	0.2945	0.450609	0	0.0424614	NC_mRNAup
CPT1A	0.0405	0.220108	0	0.0493943	NC_mRNAup
CPT1B	0.0987	0.307934	0	0.0508312	NC_mRNAup
CPT2	0.0992	0.308637	0	0.049844	NC_mRNAup
CS	0.0192	0.12819	0	0.0489022	NC_mRNAup
DBT	0.1371	0.340478	1	0.04727	NC_mRNAup
DCK	0.5111	0.619286	0	0.0145397	NC_mRNAup
DLD	0.0016	0.0196906	0	0.0464742	NC_mRNAup
EHHADH	0.0999	0.30969	0	0.0456132	NC_mRNAup
ENPP1	0.1293	0.334361	0	0.0414321	NC_mRNAup
FAR1	0.1549	0.354027	0	0.0422316	NC_mRNAup
FAR2	0.3554	0.495164	0	0.0387186	NC_mRNAup
FASN	0.0422	0.221172	0	0.0452956	NC_mRNAup
FBP1	0.4494	0.56951	0	0.0392586	NC_mRNAup
GCAT	0.3607	0.498953	0	0.0409011	NC_mRNAup
GLYCTK	0.3227	0.470953	0	0.041545	NC_mRNAup
GMPS	0.2555	0.424104	0	0.0427765	NC_mRNAup
GNPNAT1	0.0237	0.150734	1	0.0855154	NC_mRNAup
GPD2	0.5107	0.619009	0	0.0284567	NC_mRNAup
HADHB	0.0509	0.232811	0	0.0449767	NC_mRNAup
HADH	0.1613	0.356681	0	0.0201558	NC_mRNAup
HLCS	0.0016	0.0196906	1	0.0747899	NC_mRNAup
HMGCS1	0.2681	0.43199	0	0.0424012	NC_mRNAup
HMGCS2	0.2481	0.419252	0	0.0444478	NC_mRNAup
HSD17B10	0.0061	0.0560726	0	0.0465803	NC_mRNAup
IDH1	0.1508	0.351717	0	0.0440973	NC_mRNAup
IDH2	0.1903	0.37686	0	0.0441894	NC_mRNAup
LEFTY1	0.808	0.880155	0	0.0125191	NC_mRNAup
LIPT1	0.2052	0.386618	0	0.0405733	NC_mRNAup
MLXIPL	0.0221	0.142576	0	0.0454229	NC_mRNAup
MPI	0.835	0.902838	0	0.0192282	NC_mRNAup
NADSYN1	0.3529	0.493555	0	0.0420886	NC_mRNAup
NANS	0.1999	0.383055	0	0.0425153	NC_mRNAup
NT5C1B	0	0	0	0.0463389	NC_mRNAup
NT5C2	0.2467	0.417828	0	0.0410569	NC_mRNAup
NT5C	0.4386	0.561243	0	0.019663	NC_mRNAup
NUDT12	0.4452	0.566023	0	0.0260378	NC_mRNAup
OXCT2	0.122	0.331275	0	0.0490808	NC_mRNAup
OXSM	0.1687	0.36127	0	0.0256736	NC_mRNAup
PAPSS2	0.3419	0.485076	0	0.0426436	NC_mRNAup
PGM2	0.2406	0.412392	0	0.0378569	NC_mRNAup
PKLR	0.0422	0.221172	0	0.0500907	NC_mRNAup
PKM	0.0185	0.124955	0	0.0468417	NC_mRNAup
PMM1	0.3051	0.458785	0	0.0330152	NC_mRNAup
PPAT	0.0072	0.0636147	0	0.0480123	NC_mRNAup
PPCS	0.0811	0.295237	0	0.0596452	NC_mRNAup
PRKAA1	0.0287	0.174983	0	0.0441879	NC_mRNAup
PRKAA2	0.0867	0.298469	0	0.0435413	NC_mRNAup
PRKAB1	0.0035	0.0372808	0	0.0455076	NC_mRNAup
PRKAB2	0.0082	0.0695453	0	0.0453349	NC_mRNAup
PRKAG1	0.0149	0.106522	0	0.0443224	NC_mRNAup
PRKAG2	0.0824	0.29591	0	0.0438851	NC_mRNAup
PRKAG3	0.0747	0.286805	0	0.0439781	NC_mRNAup
PRPS1	0.237	0.409934	0	0.0433231	NC_mRNAup
PRPS2	0.2737	0.435884	0	0.0417398	NC_mRNAup
PYCR1	0.2293	0.404832	0	0.0425846	NC_mRNAup
PYCR2	0.2214	0.399015	0	0.0431749	NC_mRNAup
PYCR3	0.2122	0.392325	0	0.0401985	NC_mRNAup
PYGB	0.0052	0.0500246	1	0.0448101	NC_mRNAup
PYGM	0.0046	0.0456194	0	0.0448981	NC_mRNAup
SAT1	0.0909	0.30077	0	0.0463368	NC_mRNAup
SAT2	0.233	0.407206	0	0.0164026	NC_mRNAup
SCP2	0.4052	0.534362	0	0.0383397	NC_mRNAup
SEPHS1	0	0	0	0.0455359	NC_mRNAup
SLC16A7	0.2868	0.445693	0	0.0311491	NC_mRNAup
SLC25A16	0.2012	0.383665	0	0.0443653	NC_mRNAup
SLC27A2	0.2954	0.451295	0	0.0429584	NC_mRNAup
SLC27A3	0.3193	0.468999	0	0.0428787	NC_mRNAup
SLC27A4	0.1656	0.358474	0	0.0315742	NC_mRNAup
SLC27A5	0.3515	0.492171	0	0.0426514	NC_mRNAup
SLC27A6	0.4833	0.595677	0	0.0242126	NC_mRNAup
SLC33A1	0.1589	0.355705	0	0.0450271	NC_mRNAup
SLC7A6	0.6262	0.720028	0	0.0400879	NC_mRNAup
SLC7A9	0.7666	0.843026	0	0.0186332	NC_mRNAup
STAT6	0.1458	0.34837	0	0.0406799	NC_mRNAup
SUCLA2	0.0524	0.235244	0	0.0490376	NC_mRNAup
SUCLG1	0.3287	0.474853	0	0.0416466	NC_mRNAup
SUCLG2	0.4173	0.54437	0	0.0397539	NC_mRNAup
TRIM25	0.0007	0.00985591	0	0.0484138	NC_mRNAup
TSG101	0.0845	0.29703	0	0.0443952	NC_mRNAup
TUBA8	0.0139	0.101306	0	0.053502	NC_mRNAup
AADAC	0.505	0.61442	0	0.00364307	NC_mRNAup
APPBP2	0.3889	0.521101	0	0.0420047	NC_mRNAup
CYP3A4	0.3315	0.476868	0	0.00355154	NC_mRNAup
AADAT	0.3207	0.469406	0	0.0365172	NC_mRNAup
AASS	0.1425	0.345024	0	0.0429503	NC_mRNAup
ABAT	0.0913	0.301317	0	0.0648389	NC_mRNAup
ALDH18A1	0.0089	0.073879	1	0.0637082	NC_mRNAup
ALDH4A1	0.2084	0.388777	0	0.0316876	NC_mRNAup
DHTKD1	0.3203	0.469317	0	0.0344627	NC_mRNAup
EARS2	0.3757	0.510859	0	0.0345565	NC_mRNAup
EPRS	0.0385	0.216119	0	0.0438827	NC_mRNAup
FPGS	0.3376	0.481368	0	0.0429415	NC_mRNAup
GAD1	0.6781	0.765075	0	0.0391898	NC_mRNAup
GAD2	0.6288	0.722325	0	0.0398196	NC_mRNAup
GCLC	0.6847	0.770154	0	0.0378649	NC_mRNAup
GCLM	0.6246	0.718464	0	0.0390266	NC_mRNAup
GLUD1	0.1392	0.342242	0	0.0469395	NC_mRNAup
GLUD2	0.19	0.376648	0	0.040091	NC_mRNAup
GLUL	0.2274	0.403618	0	0.0434103	NC_mRNAup
GOT1	0.1304	0.334942	0	0.0436947	NC_mRNAup
GOT2	0.3491	0.490453	0	0.0419908	NC_mRNAup
GPT2	0.1195	0.329491	0	0.0507874	NC_mRNAup
GPT	0.4043	0.533841	0	0.0417719	NC_mRNAup
HNRNPL	0	0	0	0.0462439	NC_mRNAup
NAGS	0.3629	0.500763	0	0.0425826	NC_mRNAup
OAT	0.053	0.236227	0	0.0456463	NC_mRNAup
OGDH	0.1616	0.356734	0	0.0461026	NC_mRNAup
PSAT1	0.4729	0.587328	0	0.0403675	NC_mRNAup
SLC17A6	0.613	0.708384	0	0.0361556	NC_mRNAup
SLC17A7	0.3331	0.477869	0	0.0418077	NC_mRNAup
SLC17A8	0.6271	0.720786	0	0.0372401	NC_mRNAup
SLC25A22	0.0585	0.248073	0	0.0466194	NC_mRNAup
SLC3A2	0.2004	0.383115	0	0.0423203	NC_mRNAup
SLC7A11	0.5457	0.649522	0	0.0408997	NC_mRNAup
TAT	0.5369	0.641853	0	0.0394546	NC_mRNAup
TMLHE	0.0844	0.29703	0	0.0511571	NC_mRNAup
AAGAB	0.0442	0.222922	0	0.0454591	NC_mRNAup
AHCY	0.0002	0.00331429	0	0.0464582	NC_mRNAup
AMPH	0.0269	0.166207	0	0.0445005	NC_mRNAup
AP1G1	0.0186	0.125348	0	0.0460268	NC_mRNAup
AP1G2	0.0571	0.244734	0	0.0571106	NC_mRNAup
AP1S2	0.1254	0.33255	0	0.0448615	NC_mRNAup
AP1S3	0.0249	0.156375	0	0.0473709	NC_mRNAup
AP2A1	0.0001	0.00177318	0	0.044747	NC_mRNAup
AP2A2	0.001	0.0133482	0	0.0447116	NC_mRNAup
AP2S1	0.0124	0.092858	0	0.0444993	NC_mRNAup
APBA2	0.1174	0.328691	0	0.0546273	NC_mRNAup
CCDC32	0.2464	0.417517	0	0.0161241	NC_mRNAup
CTTN	0	0	0	0.0454356	NC_mRNAup
EDRF1	0.2819	0.442437	0	0.0424101	NC_mRNAup
EIF3C	0.0047	0.0462793	0	0.0462915	NC_mRNAup
FAM177A1	0.0738	0.285053	0	0.0597746	NC_mRNAup
FBXL14	0.0114	0.0872221	0	0.0469717	NC_mRNAup
GML	0.0643	0.262693	0	0.0475652	NC_mRNAup
HEATR1	0.0144	0.104064	0	0.0469256	NC_mRNAup
HEXIM1	0.0413	0.220545	0	0.0515738	NC_mRNAup
NAPA	0	0	0	0.045594	NC_mRNAup
NAPG	0	0	0	0.0455874	NC_mRNAup
PHGDH	0	0	0	0.0455758	NC_mRNAup
PLEKHA7	0	0	0	0.0456764	NC_mRNAup
RPN1	0.0001	0.00177318	1	0.045396	NC_mRNAup
RPRD1B	0	0	0	0.0457064	NC_mRNAup
RPSA	0	0	0	0.0458441	NC_mRNAup
RRBP1	0	0	0	0.0463245	NC_mRNAup
RSPRY1	0	0	0	0.0455306	NC_mRNAup
SAFB	0	0	1	0.0456069	NC_mRNAup
SDC4	0.0002	0.00331429	0	0.0457061	NC_mRNAup
SEC23A	0	0	1	0.0454271	NC_mRNAup
SEC23B	0	0	0	0.0456001	NC_mRNAup
SEC24C	0	0	0	0.0455618	NC_mRNAup
SEMA7A	0	0	0	0.0454155	NC_mRNAup
SERPINH1	0.0003	0.00471092	0	0.0446867	NC_mRNAup
SETD1A	0	0	0	0.0457194	NC_mRNAup
SET	0	0	0	0.0454474	NC_mRNAup
SF1	0	0	1	0.0455861	NC_mRNAup
SFPQ	0	0	0	0.0456429	NC_mRNAup
SGF29	0	0	0	0.046003	NC_mRNAup
SGTA	0.0529	0.236191	0	0.0435009	NC_mRNAup
SH3GL1	0	0	0	0.0453048	NC_mRNAup
SH3KBP1	0.0002	0.00331429	0	0.0445385	NC_mRNAup
SHKBP1	0	0	0	0.0455519	NC_mRNAup
SIPA1L3	0	0	1	0.0456696	NC_mRNAup
SMTN	0	0	0	0.0456047	NC_mRNAup
SNRNP70	0	0	0	0.0461433	NC_mRNAup
SNW1	0	0	0	0.0458224	NC_mRNAup
SNX9	0	0	0	0.0454024	NC_mRNAup
SORBS1	0	0	0	0.045057	NC_mRNAup
SORBS2	0	0	0	0.0456211	NC_mRNAup
SPINT1	0	0	0	0.0453896	NC_mRNAup
SPTAN1	0	0	0	0.0451868	NC_mRNAup
SPTBN1	0	0	0	0.0454043	NC_mRNAup
SQSTM1	0	0	0	0.0454288	NC_mRNAup
SRC	0.0001	0.00177318	0	0.0449927	NC_mRNAup
SRRM2	0	0	0	0.045833	NC_mRNAup
SRRT	0	0	0	0.0459599	NC_mRNAup
SSR1	0	0	0	0.0457655	NC_mRNAup
STOML2	0	0	0	0.0461265	NC_mRNAup
STON2	0	0	0	0.0454736	NC_mRNAup
STX4	0.098	0.307404	0	0.0451913	NC_mRNAup
STXBP3	0.2117	0.391843	0	0.0370896	NC_mRNAup
UNC119	0.2432	0.414989	0	0.0435805	NC_mRNAup
AAK1	0.0018	0.0217208	0	0.044871	NC_mRNAup
ACTR2	0.0015	0.0186515	1	0.0459521	NC_mRNAup
ACTR3	0.0029	0.0319498	1	0.0448565	NC_mRNAup
ADRB2	0.2391	0.411547	0	0.0428246	NC_mRNAup
AGFG1	0.0815	0.295631	1	0.0444749	NC_mRNAup
AGTR1	0.2895	0.447606	0	0.0422371	NC_mRNAup
ANLN	0.0265	0.164357	0	0.0454991	NC_mRNAup
AP2B1	0.0123	0.0921859	0	0.0445634	NC_mRNAup
AP2M1	0.001	0.0133482	0	0.0466942	NC_mRNAup
APOB	0.0396	0.218877	0	0.0463421	NC_mRNAup
AREG	0.0307	0.184364	0	0.0435601	NC_mRNAup
ARPC1A	0.0001	0.00177318	0	0.0449712	NC_mRNAup
ARPC1B	0.0394	0.218646	0	0.0446374	NC_mRNAup
ARPC2	0.0012	0.0155111	0	0.0447999	NC_mRNAup
ARPC3	0.0725	0.28191	0	0.0440088	NC_mRNAup
ARPC4	0.0015	0.0186515	0	0.0446312	NC_mRNAup
ARPC5	0.0004	0.0060437	1	0.0446742	NC_mRNAup
ARRB1	0.0002	0.00331429	0	0.0464374	NC_mRNAup
ARRB2	0	0	0	0.0463463	NC_mRNAup
ATP13A2	0.5392	0.643874	0	0.0383055	NC_mRNAup
AVPR2	0.0482	0.228122	0	0.0456017	NC_mRNAup
AVP	0.178	0.36752	0	0.0425644	NC_mRNAup
BIN1	0.0783	0.292021	0	0.043808	NC_mRNAup
BTC	0.0023	0.0264243	0	0.0436798	NC_mRNAup
CBL	0.0073	0.0643087	0	0.0442723	NC_mRNAup
CCDC88A	0.1073	0.318411	0	0.0459082	NC_mRNAup
CD3D	0.0696	0.276066	0	0.0437371	NC_mRNAup
CD3G	0.0557	0.240916	0	0.0428863	NC_mRNAup
CD4	0.0039	0.0403929	0	0.0456365	NC_mRNAup
CDH1	0.0579	0.246517	0	0.0444078	NC_mRNAup
CHRM2	0.1803	0.369093	0	0.0424526	NC_mRNAup
CLTA	0.0008	0.0109301	0	0.0451226	NC_mRNAup
CLTB	0.0004	0.0060437	0	0.0446041	NC_mRNAup
CLTCL1	0.0339	0.197961	0	0.0441085	NC_mRNAup
CLTC	0	0	0	0.0458743	NC_mRNAup
DAB2	0.0004	0.0060437	0	0.0449452	NC_mRNAup
DNAJC6	0.0003	0.00471092	0	0.045698	NC_mRNAup
DNM1	0.0002	0.00331429	0	0.0451143	NC_mRNAup
DNM2	0.0003	0.00471092	0	0.0454459	NC_mRNAup
DNM3	0.0002	0.00331429	0	0.0452731	NC_mRNAup
DVL2	0.0196	0.130377	0	0.0433946	NC_mRNAup
DVL3	0.0493	0.229225	0	0.0433027	NC_mRNAup
DYNLT1	0.2127	0.392764	0	0.045945	NC_mRNAup
EGF	0.01	0.0797339	0	0.0435186	NC_mRNAup
EPGN	0.0041	0.0418852	0	0.0435135	NC_mRNAup
EPN1	0.0309	0.185194	0	0.0447172	NC_mRNAup
EPN2	0.1408	0.343452	0	0.0437202	NC_mRNAup
EPS15L1	0.0005	0.00732681	0	0.0449855	NC_mRNAup
EPS15	0.0001	0.00177318	0	0.0450806	NC_mRNAup
EREG	0.003	0.0328502	0	0.0436326	NC_mRNAup
ESR1	0	0	0	0.0473343	NC_mRNAup
EYA4	0.1129	0.324272	0	0.0449864	NC_mRNAup
FCHO1	0.0071	0.0630099	0	0.0465676	NC_mRNAup
FCHO2	0.0001	0.00177318	0	0.0449406	NC_mRNAup
FNBP1L	0.0004	0.0060437	0	0.0448421	NC_mRNAup
FNBP1	0.0001	0.00177318	0	0.0448085	NC_mRNAup
FZD4	0.235	0.408557	0	0.0426933	NC_mRNAup
GABARAPL2	0.0008	0.0109301	0	0.0456846	NC_mRNAup
GAK	0.0077	0.0667531	0	0.0451963	NC_mRNAup
GAPVD1	0.009	0.0743658	0	0.0448096	NC_mRNAup
GTSE1	0.008	0.0683325	0	0.0455437	NC_mRNAup
HBEGF	0.0075	0.0654612	0	0.0434729	NC_mRNAup
HGS	0.0722	0.281352	0	0.0438858	NC_mRNAup
HIP1R	0.0008	0.0109301	0	0.044892	NC_mRNAup
HIP1	0.0007	0.00985591	0	0.045343	NC_mRNAup
IGF2R	0.0011	0.0144365	0	0.045197	NC_mRNAup
IL7R	0.0885	0.299497	0	0.0442495	NC_mRNAup
INPP4A	0.0772	0.291058	0	0.044233	NC_mRNAup
INPP4B	0.0698	0.27625	0	0.0443814	NC_mRNAup
ITSN1	0.0177	0.120822	1	0.0450331	NC_mRNAup
ITSN2	0.0008	0.0109301	0	0.0447076	NC_mRNAup
KIAA0319	0.0002	0.00331429	0	0.0448672	NC_mRNAup
LDLRAP1	0.1446	0.346793	0	0.0437176	NC_mRNAup
LDLR	0.0159	0.111804	0	0.0444912	NC_mRNAup
LRP2	0.0025	0.0282349	0	0.0472742	NC_mRNAup
LUZP1	0.0001	0.00177318	0	0.0455863	NC_mRNAup
M6PR	0	0	1	0.0480254	NC_mRNAup
MYO10	0.0037	0.0388814	0	0.0446111	NC_mRNAup
NECAP1	0.0001	0.00177318	0	0.0449103	NC_mRNAup
NECAP2	0.0001	0.00177318	0	0.0448817	NC_mRNAup
NUMB	0	0	0	0.0457463	NC_mRNAup
OCRL	0.0008	0.0109301	0	0.0450656	NC_mRNAup
PACSIN1	0.0804	0.294598	0	0.0440593	NC_mRNAup
PACSIN2	0.0001	0.00177318	0	0.044921	NC_mRNAup
PACSIN3	0.0024	0.0273114	0	0.0446922	NC_mRNAup
PICALM	0.0001	0.00177318	1	0.045158	NC_mRNAup
PIK3C2A	0	0	0	0.0451614	NC_mRNAup
PIP5K1A	0.024	0.152265	0	0.0431294	NC_mRNAup
PIP5K1B	0.0089	0.073879	0	0.043266	NC_mRNAup
PIP5K1C	0.016	0.1122	0	0.0430925	NC_mRNAup
PLEC	0.1334	0.337457	0	0.0454146	NC_mRNAup
PLEKHA1	0.0526	0.23573	0	0.0440741	NC_mRNAup
PLEKHA2	0.0835	0.296533	0	0.0438801	NC_mRNAup
PPIP5K2	0.2049	0.386336	0	0.0469242	NC_mRNAup
PPP1CB	0.0037	0.0388814	0	0.0468231	NC_mRNAup
PRNP	0.0633	0.260741	0	0.0455238	NC_mRNAup
PTPN13	0.005	0.0485159	0	0.0447243	NC_mRNAup
QSER1	0.1882	0.375023	0	0.0387104	NC_mRNAup
RAB5A	0.0011	0.0144365	0	0.0476225	NC_mRNAup
RAB5B	0.0018	0.0217208	0	0.0473854	NC_mRNAup
RAB5C	0.0003	0.00471092	0	0.0467412	NC_mRNAup
RALBP1	0.0013	0.0165187	0	0.0456276	NC_mRNAup
REPS1	0.0001	0.00177318	0	0.045022	NC_mRNAup
REPS2	0.0001	0.00177318	0	0.0447868	NC_mRNAup
RPS27A	0	0	0	0.0458855	NC_mRNAup
RUNDC3A	0.2987	0.453524	0	0.0412756	NC_mRNAup
SEC24B	0.0448	0.223379	1	0.0448285	NC_mRNAup
SGIP1	0.0001	0.00177318	0	0.0447418	NC_mRNAup
SH3GL2	0.0045	0.0448255	0	0.0454398	NC_mRNAup
SH3GL3	0.0005	0.00732681	0	0.0495532	NC_mRNAup
SLC18A3	0.0002	0.00331429	0	0.0442771	NC_mRNAup
SLC2A8	0.0035	0.0372808	0	0.0455382	NC_mRNAup
SNAP91	0.0001	0.00177318	0	0.0446691	NC_mRNAup
SNX18	0.0004	0.0060437	0	0.0446553	NC_mRNAup
STAM2	0.0001	0.00177318	0	0.0449155	NC_mRNAup
STAM	0.0001	0.00177318	0	0.0449286	NC_mRNAup
STON1	0.0002	0.00331429	0	0.044878	NC_mRNAup
SYNJ1	0.0088	0.0732519	1	0.0437952	NC_mRNAup
SYNJ2	0.0045	0.0448255	0	0.0453061	NC_mRNAup
SYT11	0.0001	0.00177318	0	0.0448126	NC_mRNAup
SYT1	0.0969	0.306945	0	0.0426201	NC_mRNAup
SYT2	0.015	0.106939	0	0.0437969	NC_mRNAup
SYT8	0.0001	0.00177318	0	0.0449573	NC_mRNAup
SYT9	0.0001	0.00177318	0	0.0446635	NC_mRNAup
TACR1	0.0254	0.159071	0	0.0448237	NC_mRNAup
TCTE1	0.1846	0.372431	0	0.0443493	NC_mRNAup
TFRC	0.0836	0.296533	0	0.0441864	NC_mRNAup
TF	0.1275	0.333447	0	0.043454	NC_mRNAup
TGFA	0.0101	0.0801403	0	0.0437486	NC_mRNAup
TGOLN2	0.0006	0.00859602	0	0.0462544	NC_mRNAup
TRIP10	0.079	0.293051	0	0.0445282	NC_mRNAup
UBA52	0	0	0	0.046468	NC_mRNAup
UBB	0	0	0	0.046136	NC_mRNAup
UBC	0	0	0	0.0458271	NC_mRNAup
UBE2D2	0.0009	0.0121944	0	0.0471415	NC_mRNAup
URGCP	0.1699	0.362373	0	0.0278526	NC_mRNAup
VAMP2	0.017	0.117156	0	0.0434058	NC_mRNAup
VAMP3	0.0185	0.124955	0	0.0439778	NC_mRNAup
VAMP4	0.0056	0.0528546	0	0.0460437	NC_mRNAup
VAMP7	0.0004	0.0060437	1	0.0458173	NC_mRNAup
VAMP8	0	0	0	0.0459227	NC_mRNAup
VIRMA	0	0	0	0.0465322	NC_mRNAup
WASL	0.0139	0.101306	0	0.0446051	NC_mRNAup
WNK1	0.0343	0.199519	0	0.0513155	NC_mRNAup
WNT5A	0.0892	0.299555	0	0.0431498	NC_mRNAup
AAMDC	0.2461	0.417284	0	0.0120745	NC_mRNAup
ACY3	0.2236	0.40091	0	0.0364597	NC_mRNAup
BAG3	0.3376	0.481368	0	0.0420573	NC_mRNAup
GLYR1	0.0385	0.216119	0	0.0456781	NC_mRNAup
GORASP2	0.0805	0.294664	0	0.0467742	NC_mRNAup
PIH1D1	0.0705	0.27798	0	0.0453021	NC_mRNAup
VPS9D1	0.2677	0.431875	0	0.0393516	NC_mRNAup
AAMP	0.2501	0.42097	0	0.0343047	NC_mRNAup
AEN	0.0842	0.29703	0	0.0571749	NC_mRNAup
ATOH1	0.0442	0.222922	0	0.0364454	NC_mRNAup
BHLHE40	0.0001	0.00177318	0	0.0556813	NC_mRNAup
C8orf33	0.0734	0.283997	0	0.0464858	NC_mRNAup
DHPS	0.2064	0.387377	0	0.0436328	NC_mRNAup
DICER1	0.0152	0.107979	0	0.0459293	NC_mRNAup
HSF1	0.1634	0.357326	0	0.0441806	NC_mRNAup
INPP5K	0.001	0.0133482	0	0.0443162	NC_mRNAup
LRRK2	0	0	0	0.0459592	NC_mRNAup
MAP1LC3B	0.0117	0.0888745	0	0.0444922	NC_mRNAup
MKLN1	0.3619	0.500228	0	0.0415102	NC_mRNAup
MMADHC	0.3757	0.510859	0	0.0319199	NC_mRNAup
NELFCD	0.0126	0.0939254	0	0.0467755	NC_mRNAup
NKAPD1	0.1067	0.318293	0	0.0445334	NC_mRNAup
PDCD4	0.0406	0.220108	0	0.0462908	NC_mRNAup
PLIN3	0.1111	0.32245	0	0.0438318	NC_mRNAup
PMFBP1	0.3559	0.495592	0	0.0133176	NC_mRNAup
PPP2R2D	0.1804	0.369093	1	0.0445753	NC_mRNAup
PSEN2	0.2038	0.385556	0	0.0440062	NC_mRNAup
PTF1A	0.7246	0.805211	0	0.00769053	NC_mRNAup
PTPRU	0.5259	0.632826	0	0.0226977	NC_mRNAup
RECQL4	0.0712	0.279514	0	0.0428247	NC_mRNAup
RPL10	0.0001	0.00177318	0	0.0465831	NC_mRNAup
SRP9	0.0002	0.00331429	0	0.0491119	NC_mRNAup
TBXA2R	0.4418	0.563813	0	0.0384758	NC_mRNAup
TCF25	0.1236	0.331506	0	0.0426789	NC_mRNAup
TP53BP1	0.0133	0.0978854	0	0.0453843	NC_mRNAup
VPS52	0.0081	0.0689901	0	0.0456583	NC_mRNAup
ACOT2	0.1488	0.350737	0	0.0480464	NC_mRNAup
AKR1B10	0.3892	0.521291	0	0.0247015	NC_mRNAup
ALAS1	0.1322	0.336822	0	0.0452899	NC_mRNAup
ALAS2	0.1595	0.355778	0	0.0483465	NC_mRNAup
ASMT	0.1774	0.367133	0	0.0160302	NC_mRNAup
AWAT2	0.4777	0.591084	0	0.0361296	NC_mRNAup
CERS1	0.6052	0.701263	0	0.0346152	NC_mRNAup
COASY	0.3227	0.470953	0	0.0410089	NC_mRNAup
DLAT	0.0688	0.274346	0	0.0493857	NC_mRNAup
EIF4E3	0.1133	0.324695	0	0.0396385	NC_mRNAup
ELOVL6	0.5315	0.637261	0	0.0350527	NC_mRNAup
F2	0.4646	0.580387	0	0.0405963	NC_mRNAup
GPAT3	0.4219	0.548104	0	0.0381208	NC_mRNAup
GRB10	0.145	0.347335	0	0.0442122	NC_mRNAup
HDAC8	0.1861	0.373363	0	0.0436401	NC_mRNAup
HGSNAT	0.4697	0.584727	0	0.0146844	NC_mRNAup
HIBCH	0.2565	0.425018	0	0.0439259	NC_mRNAup
IDO2	0.7452	0.823269	0	0.0193919	NC_mRNAup
INMT	0.186	0.373287	0	0.0197617	NC_mRNAup
KRTAP8-1	0.4856	0.597897	0	0.0401857	NC_mRNAup
LPCAT2	0.5179	0.625796	0	0.0395671	NC_mRNAup
LPCAT4	0.2171	0.395888	0	0.0453475	NC_mRNAup
MDFI	0.2121	0.392301	0	0.0433258	NC_mRNAup
MORC2	0.346	0.488503	0	0.042572	NC_mRNAup
NAT1	0.1552	0.354034	0	0.00789758	NC_mRNAup
NAT2	0.2141	0.393853	0	0.0396488	NC_mRNAup
OGDHL	0.2457	0.417156	0	0.020185	NC_mRNAup
PDHB	0.067	0.26974	0	0.0475328	NC_mRNAup
PIGW	0.3542	0.494719	0	0.0352811	NC_mRNAup
PLA2G10	0.0097	0.0779642	0	0.0507994	NC_mRNAup
PLA2G12A	0.0087	0.0725538	0	0.0883374	NC_mRNAup
PLA2G12B	0.6525	0.742294	0	0.00167902	NC_mRNAup
PLA2G1B	0.1214	0.330723	0	0.0450246	NC_mRNAup
PLA2G2A	0.214	0.393853	0	0.0449817	NC_mRNAup
PLA2G2D	0.1245	0.332016	0	0.0447224	NC_mRNAup
PLA2G2E	0.135	0.338706	0	0.0443258	NC_mRNAup
PLA2G2F	0.0726	0.282176	0	0.0522574	NC_mRNAup
PLA2G3	0.2824	0.442642	0	0.00541639	NC_mRNAup
PLA2G4A	0.4975	0.607969	1	0.040961	NC_mRNAup
PLA2G4B	0.5249	0.632003	0	0.0399387	NC_mRNAup
PLA2G4E	0.439	0.561395	0	0.0395656	NC_mRNAup
PLA2G5	0.1268	0.332973	0	0.0447224	NC_mRNAup
PLA2G6	0.5306	0.636522	0	0.0388122	NC_mRNAup
PLB1	0.1197	0.329688	0	0.0473353	NC_mRNAup
PPT1	0.0878	0.298591	0	0.0206492	NC_mRNAup
PRKACA	0.0332	0.19495	0	0.0444401	NC_mRNAup
SOAT1	0.0473	0.226969	0	0.0441538	NC_mRNAup
SPTLC1	0.2979	0.452997	0	0.0424051	NC_mRNAup
SULT1A1	0.0266	0.16492	1	0.201398	NC_mRNAup
SULT1A2	0.1436	0.346103	0	0.0528369	NC_mRNAup
YWHAZ	0.0016	0.0196906	0	0.045167	NC_mRNAup
AAR2	0.0541	0.238119	0	0.0722266	NC_mRNAup
AARS	0.182	0.370218	0	0.04599	NC_mRNAup
ABCF1	0.1505	0.351382	0	0.0441672	NC_mRNAup
ABHD14B	0.1409	0.343603	0	0.0467141	NC_mRNAup
ACADSB	0.1146	0.326546	0	0.0388539	NC_mRNAup
ACP1	0.0899	0.299722	0	0.0381328	NC_mRNAup
ACTA1	0.4346	0.55835	0	0.0397278	NC_mRNAup
ACTBL2	0.1798	0.368826	0	0.0442661	NC_mRNAup
ACTG1	0.0003	0.00471092	0	0.0453941	NC_mRNAup
ADI1	0.2057	0.387033	0	0.0269339	NC_mRNAup
AHNAK	0.1757	0.366441	0	0.0435997	NC_mRNAup
AIFM1	0.0004	0.0060437	0	0.0497819	NC_mRNAup
AIMP1	0.0545	0.238828	0	0.0436815	NC_mRNAup
AIMP2	0.0161	0.112725	0	0.0444916	NC_mRNAup
ALDOA	0.0505	0.231689	0	0.0455497	NC_mRNAup
ANP32A	0.1222	0.331346	0	0.0458007	NC_mRNAup
ANXA1	0.0096	0.0773333	0	0.0433367	NC_mRNAup
ANXA2	0.0037	0.0388814	0	0.0445559	NC_mRNAup
ANXA5	0.0557	0.240916	0	0.0453447	NC_mRNAup
APRT	0.0434	0.221963	0	0.0450275	NC_mRNAup
ARF1	0.0023	0.0264243	0	0.0462068	NC_mRNAup
ARF4	0.0222	0.143169	0	0.0453959	NC_mRNAup
ARF6	0.0095	0.07715	0	0.0467245	NC_mRNAup
ARL1	0.006	0.0554653	0	0.0492717	NC_mRNAup
ARMCX3	0.2585	0.426133	0	0.0364135	NC_mRNAup
ATF1	0.2186	0.397013	0	0.0385343	NC_mRNAup
ATP2A2	0.103	0.313675	0	0.0426779	NC_mRNAup
ATP5PD	0.0077	0.0667531	0	0.0519196	NC_mRNAup
ATP5PO	0.0492	0.229056	0	0.0484879	NC_mRNAup
BAG2	0.0268	0.165817	0	0.0454722	NC_mRNAup
BAG6	0.0177	0.120822	0	0.0465333	NC_mRNAup
BASP1	0	0	0	0.0468971	NC_mRNAup
BOLA2B	0.1141	0.325845	0	0.0463593	NC_mRNAup
BOLA2	0.111	0.322316	0	0.0463593	NC_mRNAup
BUB3	0.0001	0.00177318	0	0.0462982	NC_mRNAup
BZW1	0.039	0.217635	0	0.0454875	NC_mRNAup
C1QBP	0.0052	0.0500246	0	0.0461077	NC_mRNAup
C9orf78	0.1045	0.314989	0	0.0396345	NC_mRNAup
CACYBP	0.0053	0.0507964	0	0.0483465	NC_mRNAup
CAD	0.1002	0.309872	0	0.0435834	NC_mRNAup
CALM1	0.0373	0.212299	0	0.0432624	NC_mRNAup
CALM2	0.0515	0.23389	0	0.0449223	NC_mRNAup
CALM3	0.0971	0.306945	0	0.0475212	NC_mRNAup
CAPNS1	0.1218	0.331275	0	0.0575726	NC_mRNAup
CAPRIN1	0.0157	0.110831	0	0.0458568	NC_mRNAup
CAPZA1	0.0164	0.114159	0	0.0448948	NC_mRNAup
CAPZA2	0.0073	0.0643087	0	0.0454418	NC_mRNAup
CAPZB	0.0219	0.141488	0	0.0451035	NC_mRNAup
CARMIL1	0.1944	0.380008	0	0.0284177	NC_mRNAup
CARS	0.1845	0.372397	0	0.0413565	NC_mRNAup
CBR1	0.0223	0.14366	0	0.0533902	NC_mRNAup
CBS	0.1076	0.31867	0	0.0437772	NC_mRNAup
CBX3	0.0128	0.0952189	0	0.0480127	NC_mRNAup
CCT2	0.0038	0.0396541	0	0.0473712	NC_mRNAup
CCT3	0.0092	0.0753604	0	0.0461591	NC_mRNAup
CCT4	0.0149	0.106522	0	0.0462078	NC_mRNAup
CCT5	0.0001	0.00177318	0	0.0469567	NC_mRNAup
CCT6A	0.0163	0.113771	0	0.045715	NC_mRNAup
CCT7	0.0078	0.0672633	0	0.0469339	NC_mRNAup
CCT8	0.0001	0.00177318	0	0.046454	NC_mRNAup
CD2BP2	0.005	0.0485159	0	0.0458319	NC_mRNAup
CDA	0.5303	0.636417	0	0.0377085	NC_mRNAup
CDC45	0.1405	0.343326	0	0.0447746	NC_mRNAup
CDC5L	0.0008	0.0109301	0	0.0452175	NC_mRNAup
CDK1	0	0	0	0.0459136	NC_mRNAup
CENPJ	0.0042	0.0425682	0	0.0459151	NC_mRNAup
CFL1	0.1311	0.335637	0	0.044132	NC_mRNAup
CHCHD3	0.1314	0.335927	0	0.0448068	NC_mRNAup
CHP1	0.4533	0.571713	0	0.0355526	NC_mRNAup
CLUH	0.2605	0.427236	0	0.0427004	NC_mRNAup
CMBL	0.2002	0.383086	0	0.0327693	NC_mRNAup
CNN2	0.0421	0.221172	0	0.0459674	NC_mRNAup
COPA	0.0008	0.0109301	0	0.0454557	NC_mRNAup
COX4I1	0.1662	0.358866	0	0.0440764	NC_mRNAup
CPS1	0.2292	0.404735	0	0.0439341	NC_mRNAup
CRKL	0.0661	0.267194	1	0.0453851	NC_mRNAup
CSNK2B	0.146	0.34857	0	0.0436996	NC_mRNAup
CSRP2	0.132	0.336551	0	0.0313826	NC_mRNAup
CSTB	0.0639	0.261773	0	0.0355694	NC_mRNAup
CTH	0.2349	0.408502	0	0.0457996	NC_mRNAup
CTPS1	0.305	0.45875	0	0.0423086	NC_mRNAup
CTSZ	0.002	0.0236113	1	0.0461403	NC_mRNAup
CUL3	0.1152	0.327012	0	0.044105	NC_mRNAup
DARS	0.2048	0.386229	0	0.0427986	NC_mRNAup
DCD	0.2867	0.445653	0	0.0421334	NC_mRNAup
DDB1	0	0	0	0.0464815	NC_mRNAup
DDX17	0	0	0	0.0472267	NC_mRNAup
DDX23	0	0	0	0.0467847	NC_mRNAup
DDX46	0	0	1	0.0466356	NC_mRNAup
DDX5	0	0	0	0.0463583	NC_mRNAup
DHCR24	0.3445	0.487418	0	0.0399005	NC_mRNAup
DHX15	0	0	0	0.046259	NC_mRNAup
DHX38	0	0	0	0.0470853	NC_mRNAup
DHX9	0	0	0	0.0462067	NC_mRNAup
DNAJA1	0.0146	0.105087	1	0.0455247	NC_mRNAup
DNAJA2	0	0	0	0.0462138	NC_mRNAup
DNAJC10	0.2252	0.401816	0	0.0426237	NC_mRNAup
DNPEP	0.277	0.438498	0	0.0391311	NC_mRNAup
DPM1	0.0204	0.134356	0	0.0549916	NC_mRNAup
DSP	0.014	0.101828	0	0.0452093	NC_mRNAup
DSTN	0.0802	0.294465	0	0.0427855	NC_mRNAup
DUSP23	0.0085	0.0713492	0	0.0620932	NC_mRNAup
DUT	0.0387	0.216836	0	0.0502057	NC_mRNAup
DYNC1H1	0	0	0	0.0463445	NC_mRNAup
DYNLL1	0.0142	0.103075	0	0.0446105	NC_mRNAup
EAPP	0.1584	0.355471	0	0.0423575	NC_mRNAup
ECD	0.1302	0.334715	0	0.0451556	NC_mRNAup
EEF1B2	0.0079	0.0677681	0	0.0460046	NC_mRNAup
EEF1D	0.038	0.214788	0	0.0460771	NC_mRNAup
EEF1E1	0.291	0.448614	0	0.0422769	NC_mRNAup
EEF1G	0.0012	0.0155111	0	0.0490228	NC_mRNAup
EEF2	0	0	0	0.047124	NC_mRNAup
EFTUD2	0	0	0	0.0467121	NC_mRNAup
EGLN3	0.0493	0.229225	0	0.0455099	NC_mRNAup
EIF2S1	0	0	0	0.0461853	NC_mRNAup
EIF2S3	0	0	0	0.047022	NC_mRNAup
EIF3A	0.005	0.0485159	0	0.046004	NC_mRNAup
EIF3B	0.0004	0.0060437	0	0.0462419	NC_mRNAup
EIF3F	0.0421	0.221172	0	0.0457891	NC_mRNAup
EIF4A1	0	0	0	0.04707	NC_mRNAup
EIF4E2	0.0713	0.279724	0	0.045049	NC_mRNAup
EIF5A	0.0623	0.2581	0	0.0450189	NC_mRNAup
ELOB	0	0	0	0.0466634	NC_mRNAup
ELOC	0.0001	0.00177318	0	0.0505914	NC_mRNAup
ELP1	0.0059	0.0549079	0	0.0457887	NC_mRNAup
EMD	0.0344	0.199842	0	0.0444996	NC_mRNAup
ENO1	0.0108	0.0842082	0	0.0456682	NC_mRNAup
EPPK1	0.043	0.221855	0	0.0511713	NC_mRNAup
EWSR1	0.1923	0.378578	0	0.0437265	NC_mRNAup
EZR	0.042	0.221172	0	0.0451534	NC_mRNAup
FAF2	0.1335	0.337457	0	0.0442894	NC_mRNAup
FARSB	0	0	0	0.0463096	NC_mRNAup
FBXO22	0	0	0	0.0469097	NC_mRNAup
FKBP1A	0.1381	0.341417	0	0.0423499	NC_mRNAup
FKBP5	0.0344	0.199842	0	0.0472199	NC_mRNAup
FKBPL	0.0064	0.0582938	0	0.0519975	NC_mRNAup
FLNA	0.0445	0.223128	0	0.0446745	NC_mRNAup
FLNB	0.0927	0.303652	0	0.0448398	NC_mRNAup
FLYWCH2	0.1362	0.339805	0	0.0464491	NC_mRNAup
FN3KRP	0.0138	0.100822	1	0.571182	NC_mRNAup
FSCN1	0.0008	0.0109301	0	0.053751	NC_mRNAup
FUS	0	0	0	0.0474784	NC_mRNAup
G6PD	0.1166	0.328034	0	0.042283	NC_mRNAup
GANAB	0	0	0	0.0503815	NC_mRNAup
GARS	0.1702	0.362582	0	0.0431912	NC_mRNAup
GART	0.1668	0.359385	0	0.0417576	NC_mRNAup
GCN1	0	0	0	0.0465324	NC_mRNAup
GDA	0.4759	0.589628	0	0.024465	NC_mRNAup
GFPT1	0.3259	0.473204	0	0.0424878	NC_mRNAup
GGCT	0.4279	0.552664	0	0.0324524	NC_mRNAup
GHDC	0.1731	0.364699	0	0.0429717	NC_mRNAup
GJA5	0.8065	0.878894	0	0.0278099	NC_mRNAup
GLOD4	0.2321	0.406384	0	0.0204063	NC_mRNAup
GLRX3	0.35	0.49118	0	0.0419863	NC_mRNAup
GMDS	0.0483	0.228265	0	0.0736946	NC_mRNAup
GNB1L	0.1872	0.374225	0	0.0384109	NC_mRNAup
GOLGA4	0.0232	0.148289	0	0.0465047	NC_mRNAup
GPI	0.2464	0.417517	0	0.0430987	NC_mRNAup
GSPT2	0.0029	0.0319498	0	0.0467661	NC_mRNAup
GSR	0.526	0.632848	0	0.0375675	NC_mRNAup
GSTM3	0.0204	0.134356	1	0.0903653	NC_mRNAup
GTF2I	0.0489	0.228429	0	0.044967	NC_mRNAup
H3F3A	0	0	0	0.0465461	NC_mRNAup
H3F3B	0	0	0	0.0465416	NC_mRNAup
HACD3	0.0779	0.292021	0	0.0486298	NC_mRNAup
HADHA	0.0636	0.261378	0	0.0450746	NC_mRNAup
HAGH	0.5738	0.67378	0	0.0379338	NC_mRNAup
HAX1	0.1928	0.37893	0	0.0431567	NC_mRNAup
HCCS	0.2805	0.441512	0	0.0425502	NC_mRNAup
HDAC10	0.0041	0.0418852	0	0.0461962	NC_mRNAup
HDAC6	0.0229	0.146841	0	0.0468576	NC_mRNAup
HDGF	0.0016	0.0196906	0	0.0463337	NC_mRNAup
HIF1AN	0.1367	0.340001	0	0.0442575	NC_mRNAup
HIGD1A	0.0785	0.292403	0	0.0457329	NC_mRNAup
HIST1H1C	0.444	0.565137	0	0.0413599	NC_mRNAup
HIST1H2AJ	0	0	0	0.0460913	NC_mRNAup
HIST1H4A	0	0	0	0.0462615	NC_mRNAup
HIST1H4B	0	0	0	0.0462615	NC_mRNAup
HIST1H4C	0	0	0	0.0462615	NC_mRNAup
HIST1H4D	0	0	0	0.0462615	NC_mRNAup
HIST1H4E	0	0	0	0.0462637	NC_mRNAup
HIST1H4F	0	0	0	0.0462615	NC_mRNAup
HIST1H4H	0	0	0	0.0462615	NC_mRNAup
HIST1H4I	0	0	0	0.0462615	NC_mRNAup
HIST1H4J	0	0	0	0.0462615	NC_mRNAup
HIST1H4K	0	0	0	0.0462615	NC_mRNAup
HIST1H4L	0	0	0	0.0462615	NC_mRNAup
HIST2H4A	0	0	0	0.0462615	NC_mRNAup
HIST2H4B	0	0	0	0.0462615	NC_mRNAup
HIST3H2BB	0	0	0	0.0464064	NC_mRNAup
HIST4H4	0	0	0	0.0462615	NC_mRNAup
HK2	0.0537	0.237463	0	0.0540247	NC_mRNAup
HNRNPA0	0	0	0	0.046409	NC_mRNAup
HNRNPA1	0	0	0	0.0479831	NC_mRNAup
HNRNPA2B1	0.0006	0.00859602	0	0.0459855	NC_mRNAup
HNRNPA3	0	0	1	0.0463626	NC_mRNAup
HNRNPD	0	0	0	0.047733	NC_mRNAup
HNRNPF	0	0	0	0.0462155	NC_mRNAup
HNRNPH1	0	0	0	0.0463124	NC_mRNAup
HNRNPH2	0.0006	0.00859602	0	0.0471746	NC_mRNAup
HNRNPH3	0.0001	0.00177318	0	0.0460581	NC_mRNAup
HNRNPK	0.0013	0.0165187	0	0.0457865	NC_mRNAup
HNRNPM	0.0011	0.0144365	0	0.0458391	NC_mRNAup
HNRNPU	0.0001	0.00177318	1	0.0470406	NC_mRNAup
HOXA3	0	0	0	0.0466477	NC_mRNAup
HPRT1	0.1287	0.334011	0	0.0442553	NC_mRNAup
HSDL2	0.0003	0.00471092	0	0.0457333	NC_mRNAup
HSP90AA1	0.0006	0.00859602	0	0.0451491	NC_mRNAup
HSP90AB1	0.0117	0.0888745	0	0.0453729	NC_mRNAup
HSP90B1	0.2685	0.432157	0	0.0429654	NC_mRNAup
HSPB1	0.253	0.422528	0	0.0430028	NC_mRNAup
HSPE1	0.0533	0.236567	1	0.05014	NC_mRNAup
HSPH1	0.0033	0.0355293	0	0.0456522	NC_mRNAup
HYOU1	0.0452	0.223575	0	0.0488555	NC_mRNAup
IAH1	0.1027	0.313346	0	0.00821563	NC_mRNAup
IARS	0.0425	0.221172	0	0.043808	NC_mRNAup
IBA57	0.0925	0.303384	0	0.0421567	NC_mRNAup
ILF2	0	0	0	0.0461373	NC_mRNAup
ILF3	0	0	0	0.046564	NC_mRNAup
IMMT	0.0065	0.0589955	0	0.0513713	NC_mRNAup
INTU	0.2001	0.383086	0	0.0451267	NC_mRNAup
IPO11	0.1564	0.354478	0	0.0423347	NC_mRNAup
IPO5	0.0529	0.236191	0	0.0458842	NC_mRNAup
IPO7	0.0074	0.0649034	0	0.0453499	NC_mRNAup
ISOC1	0.1951	0.380384	0	0.0287375	NC_mRNAup
ISOC2	0.0794	0.293445	0	0.0608401	NC_mRNAup
KDR	0.1555	0.354269	0	0.0424149	NC_mRNAup
KIAA1143	0.1577	0.355377	0	0.0446099	NC_mRNAup
KLHL36	0.249	0.419983	0	0.0391775	NC_mRNAup
KRT10	0.2716	0.434541	0	0.0429285	NC_mRNAup
KRT14	0.2982	0.453261	0	0.0419183	NC_mRNAup
KRT16	0.2483	0.419353	0	0.0426079	NC_mRNAup
KRT18	0.3655	0.50273	0	0.0413956	NC_mRNAup
KRT1	0.2119	0.392052	0	0.043075	NC_mRNAup
KRT2	0.36	0.49856	0	0.041789	NC_mRNAup
KRT5	0.3389	0.482494	0	0.0420797	NC_mRNAup
KRT6A	0.2861	0.445298	0	0.0426077	NC_mRNAup
KRT6B	0.2802	0.441387	0	0.0427278	NC_mRNAup
KRT79	0.4692	0.584306	0	0.040172	NC_mRNAup
KRT8	0.4535	0.571804	0	0.040997	NC_mRNAup
KRT9	0.313	0.464258	0	0.0424548	NC_mRNAup
LANCL1	0.3623	0.500473	0	0.0351889	NC_mRNAup
LANCL2	0.1121	0.323611	0	0.0454814	NC_mRNAup
LARS	0.1895	0.376321	0	0.0428588	NC_mRNAup
LDHA	0.0259	0.161415	0	0.0453405	NC_mRNAup
LDHB	0.0257	0.160614	0	0.0453713	NC_mRNAup
LGALS1	0.4114	0.539689	0	0.0412272	NC_mRNAup
LPCAT1	0.463	0.579475	0	0.041329	NC_mRNAup
LRPPRC	0	0	0	0.0460696	NC_mRNAup
LRRC59	0.0008	0.0109301	0	0.0513461	NC_mRNAup
LRRFIP1	0.1058	0.316889	0	0.0425111	NC_mRNAup
LUC7L2	0.0011	0.0144365	0	0.0461063	NC_mRNAup
LUC7L3	0	0	0	0.0467337	NC_mRNAup
LYAR	0.0042	0.0425682	0	0.0460726	NC_mRNAup
LYPLA2	0.3053	0.45893	0	0.0345103	NC_mRNAup
LYSMD2	0.3607	0.498953	0	0.0235016	NC_mRNAup
MAD2L1	0.0032	0.0346185	0	0.0458008	NC_mRNAup
MAP4	0	0	0	0.045899	NC_mRNAup
MAPK1	0.0008	0.0109301	0	0.0485003	NC_mRNAup
MARCKS	0	0	0	0.0462613	NC_mRNAup
MARS	0.1948	0.380384	0	0.0427752	NC_mRNAup
MAT2A	0.0249	0.156375	0	0.0588521	NC_mRNAup
MATR3	0.0029	0.0319498	0	0.0469453	NC_mRNAup
MCM3	0.0003	0.00471092	0	0.0456998	NC_mRNAup
MDH1	0.0753	0.288322	0	0.0453583	NC_mRNAup
MDH2	0.0422	0.221172	0	0.0465693	NC_mRNAup
MEMO1	0.2045	0.385987	0	0.0443946	NC_mRNAup
METTL2B	0.3195	0.469088	0	0.0124623	NC_mRNAup
MGST3	0.0014	0.0175659	1	0.0472512	NC_mRNAup
MICA	0.2847	0.444157	0	0.0418264	NC_mRNAup
MIF	0.0714	0.27975	0	0.0467588	NC_mRNAup
MLF2	0.0717	0.280375	0	0.0442137	NC_mRNAup
MLKL	0.1879	0.374758	0	0.0378319	NC_mRNAup
MSH2	0.0001	0.00177318	0	0.0475427	NC_mRNAup
MSN	0.0062	0.0567886	1	0.0779297	NC_mRNAup
MTCH2	0.1973	0.381775	0	0.0387698	NC_mRNAup
MTHFD1L	0.0109	0.0845844	0	0.0552937	NC_mRNAup
MTHFD1	0.2712	0.43421	0	0.0417798	NC_mRNAup
MTPN	0.0744	0.28608	0	0.0424583	NC_mRNAup
MYBBP1A	0	0	1	0.0466468	NC_mRNAup
MYH9	0.0514	0.233849	0	0.0442001	NC_mRNAup
MYL6	0.0003	0.00471092	0	0.0442127	NC_mRNAup
NAMPT	0.325	0.472546	0	0.0430742	NC_mRNAup
NAP1L1	0	0	0	0.045965	NC_mRNAup
NAXE	0.2042	0.385826	0	0.0138061	NC_mRNAup
NCLN	0.05	0.230572	0	0.0542781	NC_mRNAup
NCL	0.0109	0.0845844	0	0.0460268	NC_mRNAup
NDUFA13	0.0982	0.307709	0	0.0466189	NC_mRNAup
NDUFA4	0.1127	0.324112	0	0.0461958	NC_mRNAup
NRDC	0.2059	0.387126	0	0.0417464	NC_mRNAup
NSUN2	0.1549	0.354027	0	0.043836	NC_mRNAup
OGFR	0.2244	0.401424	0	0.0197786	NC_mRNAup
OPA1	0.0647	0.263489	0	0.0464975	NC_mRNAup
OXA1L	0.0001	0.00177318	0	0.0529124	NC_mRNAup
P4HB	0.1626	0.356922	0	0.0437333	NC_mRNAup
PA2G4	0	0	0	0.0463226	NC_mRNAup
PABPC1	0	0	0	0.0475374	NC_mRNAup
PAICS	0	0	0	0.046382	NC_mRNAup
PALLD	0.1105	0.321799	0	0.0434482	NC_mRNAup
PARK7	0.0355	0.205172	0	0.0464789	NC_mRNAup
PCBP1	0	0	0	0.0475914	NC_mRNAup
PCBP2	0	0	0	0.0463954	NC_mRNAup
PCMT1	0.1793	0.368394	0	0.0448186	NC_mRNAup
PCNA	0.0002	0.00331429	0	0.046778	NC_mRNAup
PDCD2L	0.0736	0.284587	0	0.051271	NC_mRNAup
PDCD6IP	0.0326	0.192306	0	0.0443517	NC_mRNAup
PDCD6	0.1855	0.373227	0	0.0431619	NC_mRNAup
PDIA3	0.2067	0.387576	0	0.0441187	NC_mRNAup
PDIA6	0.3067	0.45973	0	0.0426636	NC_mRNAup
PEBP1	0.0263	0.163229	0	0.0451281	NC_mRNAup
PEF1	0.3355	0.48001	0	0.041464	NC_mRNAup
PFAS	0.1747	0.36567	1	0.0439793	NC_mRNAup
PFN1	0.0132	0.0973886	1	0.0467642	NC_mRNAup
PGAM2	0.1122	0.323611	0	0.04951	NC_mRNAup
PGK1	0.0109	0.0845844	0	0.0453478	NC_mRNAup
PGLS	0.1611	0.356414	0	0.025624	NC_mRNAup
PGP	0.3722	0.508677	0	0.0303562	NC_mRNAup
PHB2	0.0071	0.0630099	0	0.0463243	NC_mRNAup
PHB	0.0622	0.257923	0	0.0450245	NC_mRNAup
PLPBP	0.2832	0.443124	0	0.0275383	NC_mRNAup
PLRG1	0.0041	0.0418852	0	0.0463892	NC_mRNAup
PLS3	0.0249	0.156375	0	0.0454313	NC_mRNAup
POLDIP2	0.0004	0.0060437	0	0.0465205	NC_mRNAup
POLR2B	0	0	0	0.0465697	NC_mRNAup
PPA1	0.0159	0.111804	0	0.0452526	NC_mRNAup
PPIA	0.2052	0.386618	0	0.0427751	NC_mRNAup
PPIB	0.7095	0.791807	0	0.0379538	NC_mRNAup
PPP1CA	0.197	0.381646	1	0.043421	NC_mRNAup
PPP1R15A	0.0536	0.237196	0	0.0459159	NC_mRNAup
PPP2CA	0.0001	0.00177318	0	0.0463452	NC_mRNAup
PPP2R2A	0.0092	0.0753604	1	0.045949	NC_mRNAup
PRDX1	0.236	0.409188	0	0.0431407	NC_mRNAup
PRDX3	0.0526	0.23573	0	0.0458041	NC_mRNAup
PRDX5	0.2317	0.406119	0	0.0425277	NC_mRNAup
PRDX6	0.1597	0.355778	0	0.044281	NC_mRNAup
PRKDC	0.0129	0.0956856	0	0.0454169	NC_mRNAup
PRMT1	0.0074	0.0649034	0	0.0452612	NC_mRNAup
PRPF19	0	0	0	0.046526	NC_mRNAup
PRPF6	0	0	0	0.0467812	NC_mRNAup
PRPF8	0	0	0	0.0465593	NC_mRNAup
PRSS21	0.1724	0.36412	0	0.0289878	NC_mRNAup
PRSS56	0.4209	0.547291	0	0.00342363	NC_mRNAup
PSMA3	0.0672	0.270303	0	0.0445322	NC_mRNAup
PSMA4	0	0	0	0.0461707	NC_mRNAup
PSMA5	0.0001	0.00177318	0	0.0459776	NC_mRNAup
PSMA7	0.0077	0.0667531	0	0.0456631	NC_mRNAup
PSMB2	0	0	0	0.0469202	NC_mRNAup
PSMC2	0.0001	0.00177318	0	0.0458836	NC_mRNAup
PSMC3	0.0043	0.0432889	0	0.0458515	NC_mRNAup
PSMC4	0.0001	0.00177318	0	0.0460343	NC_mRNAup
PSMD10	0.0001	0.00177318	0	0.0459388	NC_mRNAup
PSMD2	0.0018	0.0217208	0	0.0456711	NC_mRNAup
PSME1	0.0036	0.0381201	0	0.0457813	NC_mRNAup
PSME2	0.0012	0.0155111	0	0.0458587	NC_mRNAup
PSME3	0.0132	0.0973886	0	0.0452279	NC_mRNAup
PTBP1	0	0	0	0.046565	NC_mRNAup
PTGES3	0.0013	0.0165187	0	0.0490316	NC_mRNAup
PTPMT1	0.2459	0.417272	0	0.0413939	NC_mRNAup
PTPN23	0.0596	0.251139	0	0.0449027	NC_mRNAup
PTPN9	0.6215	0.715768	0	0.0388074	NC_mRNAup
PUF60	0	0	0	0.0466781	NC_mRNAup
RAB11A	0.0015	0.0186515	0	0.0461415	NC_mRNAup
RAB1B	0.0297	0.179619	0	0.0448957	NC_mRNAup
RABGGTB	0.4421	0.563996	0	0.041355	NC_mRNAup
RACK1	0.0008	0.0109301	0	0.0477307	NC_mRNAup
RARA	0.0038	0.0396541	0	0.0464294	NC_mRNAup
RARS	0.0892	0.299555	0	0.0434053	NC_mRNAup
RBBP7	0	0	0	0.0484347	NC_mRNAup
RBM39	0.0056	0.0528546	0	0.0460041	NC_mRNAup
RCC2	0	0	0	0.0463865	NC_mRNAup
RCN1	0.0717	0.280375	0	0.0449921	NC_mRNAup
RPL10A	0.0011	0.0144365	0	0.0462436	NC_mRNAup
RPL11	0.0002	0.00331429	0	0.0468481	NC_mRNAup
RPL12	0	0	0	0.046628	NC_mRNAup
RPL13A	0	0	0	0.0466736	NC_mRNAup
RPL13	0	0	0	0.047012	NC_mRNAup
RPL14	0.0096	0.0773333	0	0.0457978	NC_mRNAup
RPL15	0.0026	0.0291265	0	0.0468249	NC_mRNAup
RPL17	0	0	0	0.0467049	NC_mRNAup
RPL18A	0	0	0	0.0465375	NC_mRNAup
RPL18	0	0	0	0.0479821	NC_mRNAup
RPL19	0.0013	0.0165187	0	0.0466022	NC_mRNAup
RPL21	0	0	0	0.0465125	NC_mRNAup
RPL23A	0	0	0	0.0466912	NC_mRNAup
RPL23	0.0011	0.0144365	0	0.0459152	NC_mRNAup
RPL24	0.0004	0.0060437	0	0.0465165	NC_mRNAup
RPL26	0	0	0	0.046544	NC_mRNAup
RPL27A	0	0	0	0.0466677	NC_mRNAup
RPL27	0	0	0	0.046655	NC_mRNAup
RPL30	0.0003	0.00471092	0	0.0472124	NC_mRNAup
RPL31	0	0	0	0.0475822	NC_mRNAup
RPL32	0	0	1	0.0468325	NC_mRNAup
RPL35A	0	0	0	0.0468302	NC_mRNAup
RPL35	0.0065	0.0589955	0	0.0462722	NC_mRNAup
RPL36	0	0	0	0.0466049	NC_mRNAup
RPL37A	0	0	0	0.0465839	NC_mRNAup
RPL38	0	0	0	0.0468408	NC_mRNAup
RPL3	0	0	0	0.0466914	NC_mRNAup
RPL4	0	0	0	0.0476186	NC_mRNAup
RPL5	0	0	0	0.0468389	NC_mRNAup
RPL6	0	0	0	0.0466697	NC_mRNAup
RPL7A	0.001	0.0133482	0	0.0461198	NC_mRNAup
RPL7	0	0	0	0.0483796	NC_mRNAup
RPL8	0	0	0	0.0476071	NC_mRNAup
RPL9P7	0.0005	0.00732681	0	0.0462987	NC_mRNAup
RPL9P8	0.0005	0.00732681	0	0.0462987	NC_mRNAup
RPL9P9	0.0005	0.00732681	0	0.0462987	NC_mRNAup
RPL9	0.0005	0.00732681	0	0.0462987	NC_mRNAup
RPLP0	0	0	0	0.0473386	NC_mRNAup
RPLP1	0	0	0	0.0464399	NC_mRNAup
RPLP2	0.0103	0.0815114	0	0.0459976	NC_mRNAup
RPS10	0	0	0	0.046746	NC_mRNAup
RPS11	0	0	0	0.0482725	NC_mRNAup
RPS12	0	0	0	0.0478494	NC_mRNAup
RPS13	0	0	0	0.0467408	NC_mRNAup
RPS14	0	0	0	0.0464655	NC_mRNAup
RPS15A	0	0	0	0.0468382	NC_mRNAup
RPS15	0	0	0	0.046964	NC_mRNAup
RPS16	0	0	0	0.0468085	NC_mRNAup
RPS17	0	0	0	0.0468902	NC_mRNAup
RPS18	0	0	0	0.0466945	NC_mRNAup
RPS19	0	0	0	0.0467673	NC_mRNAup
RPS20	0	0	0	0.0469961	NC_mRNAup
RPS21	0	0	0	0.0467502	NC_mRNAup
RPS23	0	0	0	0.0469674	NC_mRNAup
RPS24	0	0	0	0.0467581	NC_mRNAup
RPS25	0.0013	0.0165187	0	0.0466592	NC_mRNAup
RPS27	0	0	0	0.0465327	NC_mRNAup
RPS28	0	0	0	0.0469457	NC_mRNAup
RPS2	0	0	0	0.0471694	NC_mRNAup
RPS3A	0	0	0	0.0468845	NC_mRNAup
RPS3	0	0	0	0.0468723	NC_mRNAup
RPS4X	0	0	0	0.0466888	NC_mRNAup
RPS5	0	0	0	0.0470752	NC_mRNAup
RPS6	0	0	0	0.047094	NC_mRNAup
RPS7	0	0	0	0.0468642	NC_mRNAup
RPS8	0	0	0	0.0472559	NC_mRNAup
RPS9	0	0	0	0.0466074	NC_mRNAup
RTCB	0.1367	0.340001	0	0.0470583	NC_mRNAup
RTF2	0.0098	0.0786274	0	0.0450185	NC_mRNAup
RUVBL1	0.0002	0.00331429	0	0.048585	NC_mRNAup
RUVBL2	0.009	0.0743658	0	0.0460734	NC_mRNAup
S100A9	0.1955	0.380709	0	0.0434746	NC_mRNAup
SDHA	0.0658	0.26658	0	0.0456419	NC_mRNAup
SDHB	0.0679	0.272024	0	0.051375	NC_mRNAup
SEC22B	0.0447	0.223128	0	0.0446059	NC_mRNAup
SERBP1	0.0983	0.307808	0	0.0447989	NC_mRNAup
SERPINB1	0.0024	0.0273114	0	0.0450795	NC_mRNAup
SERPINB6	0.0813	0.295547	0	0.0496174	NC_mRNAup
SF3A1	0.0001	0.00177318	0	0.0464384	NC_mRNAup
SF3B1	0	0	0	0.046452	NC_mRNAup
SF3B2	0	0	0	0.0465713	NC_mRNAup
SF3B3	0	0	0	0.0475373	NC_mRNAup
SF3B6	0	0	0	0.0466297	NC_mRNAup
SHC1	0.0054	0.0514804	0	0.0450718	NC_mRNAup
SIAH1	0.0332	0.19495	0	0.047194	NC_mRNAup
SIRT5	0.3136	0.464612	0	0.0328577	NC_mRNAup
SKP1	0.0006	0.00859602	1	0.0474847	NC_mRNAup
SLC16A1	0.3271	0.474019	0	0.0377909	NC_mRNAup
SLC16A3	0.5887	0.686702	0	0.0298979	NC_mRNAup
SLC25A10	0.0872	0.298469	0	0.0451498	NC_mRNAup
SLC25A11	0.2599	0.427109	0	0.0434942	NC_mRNAup
SLC25A13	0.1089	0.319886	0	0.0436343	NC_mRNAup
SLC25A1	0.0168	0.116089	0	0.0507419	NC_mRNAup
SLC25A3	0.0204	0.134356	0	0.0456993	NC_mRNAup
SLC25A4	0.0742	0.285923	0	0.0450947	NC_mRNAup
SLC7A5	0.23	0.405272	0	0.0370787	NC_mRNAup
SMAP1	0.4525	0.571104	0	0.0298852	NC_mRNAup
SND1	0.0036	0.0381201	0	0.0453294	NC_mRNAup
SNRNP200	0	0	0	0.0465813	NC_mRNAup
SNRNP40	0	0	0	0.0466141	NC_mRNAup
SNRPA1	0	0	0	0.0470088	NC_mRNAup
SNRPA	0.0009	0.0121944	0	0.0462816	NC_mRNAup
SNRPN	0	0	0	0.0473622	NC_mRNAup
SPR	0.3315	0.476868	0	0.028577	NC_mRNAup
SRSF2	0	0	0	0.0465264	NC_mRNAup
SRSF5	0	0	0	0.0465822	NC_mRNAup
SRSF7	0	0	0	0.0467068	NC_mRNAup
SSBP1	0.0789	0.292983	0	0.0464362	NC_mRNAup
SSR4	0	0	0	0.046624	NC_mRNAup
STARD7	0.4247	0.55031	0	0.0298542	NC_mRNAup
STIP1	0.2246	0.401462	0	0.0432111	NC_mRNAup
STRAP	0.029	0.176453	0	0.0485171	NC_mRNAup
TAGLN2	0.1527	0.352857	0	0.0433881	NC_mRNAup
TARS	0.0691	0.275054	0	0.04513	NC_mRNAup
TCAF1	0.0544	0.238564	0	0.052325	NC_mRNAup
TCP1	0.0005	0.00732681	0	0.0491579	NC_mRNAup
TFG	0.0531	0.236438	0	0.0449146	NC_mRNAup
TIMM23	0.0293	0.177738	0	0.0511507	NC_mRNAup
TIMM50	0.0167	0.115665	0	0.0460969	NC_mRNAup
TKT	0.2934	0.450152	0	0.0423747	NC_mRNAup
TMEM33	0.123	0.331401	0	0.0425995	NC_mRNAup
TNRC6B	0	0	0	0.0462275	NC_mRNAup
TOMM22	0.0572	0.245046	0	0.045321	NC_mRNAup
TPI1	0.2754	0.437201	0	0.0423451	NC_mRNAup
TPM3	0.0972	0.306945	0	0.0429971	NC_mRNAup
TRIM14	0.1767	0.366824	0	0.0419599	NC_mRNAup
TRIM28	0.1102	0.321394	0	0.0468223	NC_mRNAup
TRIP13	0.0191	0.12776	0	0.0516736	NC_mRNAup
TRIP6	0.1139	0.325687	0	0.044524	NC_mRNAup
TRIR	0	0	0	0.0489242	NC_mRNAup
TRMT112	0.1854	0.373208	0	0.0444991	NC_mRNAup
TSSC4	0.0303	0.182572	0	0.0456414	NC_mRNAup
TTC27	0.2386	0.411316	0	0.0291308	NC_mRNAup
TTC5	0.2348	0.408502	0	0.0423105	NC_mRNAup
TUBA1C	0	0	0	0.0470596	NC_mRNAup
TUBA4A	0.0031	0.0337601	0	0.0461255	NC_mRNAup
TUBB1	0.0038	0.0396541	0	0.046488	NC_mRNAup
TUBB2A	0	0	0	0.0511596	NC_mRNAup
TUBB4B	0	0	0	0.0464436	NC_mRNAup
TUBB6	0.0012	0.0155111	1	0.0490445	NC_mRNAup
TUBB8	0.0856	0.297869	0	0.0468458	NC_mRNAup
TUBB	0	0	0	0.0477269	NC_mRNAup
TUFM	0	0	0	0.0476478	NC_mRNAup
TXNDC12	0.0903	0.300387	0	0.0449832	NC_mRNAup
TXNDC5	0.1202	0.330408	0	0.0458957	NC_mRNAup
TXNL1	0.1523	0.352857	0	0.0313362	NC_mRNAup
TXN	0.0499	0.230347	0	0.0448814	NC_mRNAup
U2AF1	0	0	0	0.0466578	NC_mRNAup
U2AF2	0	0	0	0.0462966	NC_mRNAup
UBA1	0.0533	0.236567	0	0.0460095	NC_mRNAup
UBE2L3	0.0001	0.00177318	0	0.0475147	NC_mRNAup
UBE2N	0	0	0	0.0472899	NC_mRNAup
UCK2	0.0989	0.308077	0	0.0690707	NC_mRNAup
UQCRC2	0.2159	0.395187	0	0.0435482	NC_mRNAup
USP24	0.0842	0.29703	0	0.0439845	NC_mRNAup
USP5	0	0	0	0.0465616	NC_mRNAup
VARS	0.0057	0.0535734	0	0.0519516	NC_mRNAup
VCP	0.0122	0.0917424	0	0.0463354	NC_mRNAup
VDAC2	0.0036	0.0381201	0	0.0453851	NC_mRNAup
VDAC3	0.0475	0.227081	0	0.0437754	NC_mRNAup
VIM	0.0351	0.203449	0	0.0445111	NC_mRNAup
YBX1	0	0	0	0.0472782	NC_mRNAup
YRDC	0.1701	0.362498	0	0.0106915	NC_mRNAup
YWHAB	0.0193	0.128667	0	0.0444316	NC_mRNAup
YWHAE	0	0	0	0.0474723	NC_mRNAup
YWHAG	0.0097	0.0779642	0	0.0448595	NC_mRNAup
YWHAQ	0.0335	0.196135	0	0.0447028	NC_mRNAup
ZC3HAV1L	0.1213	0.330723	0	0.0211829	NC_mRNAup
ZNHIT2	0.3422	0.485298	0	0.0372678	NC_mRNAup
AARD	0.2658	0.430742	0	0.0332305	NC_mRNAup
CENPQ	0.0021	0.024582	0	0.0460294	NC_mRNAup
CEP57	0	0	0	0.0462809	NC_mRNAup
GRIPAP1	0.1077	0.318704	0	0.0451793	NC_mRNAup
KIAA0753	0.0261	0.162436	0	0.0455444	NC_mRNAup
KRT24	0.339	0.48256	0	0.0423144	NC_mRNAup
KRT27	0.4721	0.58678	0	0.0409947	NC_mRNAup
LMO4	0.4182	0.545109	0	0.0412986	NC_mRNAup
MAGEB4	0.4264	0.55148	0	0.0387622	NC_mRNAup
STX1A	0.271	0.434122	0	0.0421091	NC_mRNAup
STX2	0.055	0.239704	0	0.0498822	NC_mRNAup
STX5	0.0012	0.0155111	0	0.0462343	NC_mRNAup
TFIP11	0.0024	0.0273114	0	0.0459111	NC_mRNAup
TSGA10	0.0763	0.289547	0	0.046084	NC_mRNAup
VPS37C	0.1068	0.318293	0	0.0446079	NC_mRNAup
WDYHV1	0.0334	0.195677	0	0.0456128	NC_mRNAup
AARS2	0.0813	0.295547	0	0.05102	NC_mRNAup
ADSL	0.0782	0.292021	0	0.0455361	NC_mRNAup
ARHGEF26	0.045	0.223449	0	0.0530668	NC_mRNAup
BCL2L14	0.0973	0.306945	0	0.0446627	NC_mRNAup
BMI1	0	0	1	0.046144	NC_mRNAup
CCDC8	0.0506	0.231911	0	0.0677769	NC_mRNAup
CD70	0.0108	0.0842082	0	0.0537627	NC_mRNAup
CDC34	0	0	0	0.0467643	NC_mRNAup
EPHA1	0.098	0.307404	0	0.0470583	NC_mRNAup
ESR2	0	0	1	0.0484058	NC_mRNAup
FBXW11	0.0185	0.124955	0	0.0452594	NC_mRNAup
FGL1	0.0641	0.262413	0	0.0539863	NC_mRNAup
FOXB1	0.1048	0.315523	0	0.0455148	NC_mRNAup
FOXL1	0.0463	0.225176	0	0.0465605	NC_mRNAup
IL1R2	0.1087	0.319853	0	0.053569	NC_mRNAup
IRF2	0.1873	0.374225	0	0.0441637	NC_mRNAup
MEGF10	0.3328	0.47763	0	0.0376331	NC_mRNAup
MKI67	0.0013	0.0165187	0	0.0466204	NC_mRNAup
MRM1	0.2555	0.424104	0	0.0433979	NC_mRNAup
MRPL4	0.0001	0.00177318	0	0.0508901	NC_mRNAup
MRPL58	0.0002	0.00331429	0	0.0499059	NC_mRNAup
NARS	0.2	0.383083	0	0.0433277	NC_mRNAup
NDUFS7	0.0469	0.226318	0	0.0489334	NC_mRNAup
NT5C3A	0.2935	0.450152	0	0.0424947	NC_mRNAup
NUDCD1	0.0087	0.0725538	0	0.0474491	NC_mRNAup
OXLD1	0.1136	0.325295	0	0.059101	NC_mRNAup
PDK1	0.0014	0.0175659	1	0.0507752	NC_mRNAup
PRPS1L1	0.2758	0.437484	0	0.0380101	NC_mRNAup
RARS2	0.1258	0.332777	0	0.0456473	NC_mRNAup
RBM3	0.0857	0.297871	0	0.0494314	NC_mRNAup
RNF2	0.0001	0.00177318	0	0.0474064	NC_mRNAup
SCGB1D1	0.2548	0.423528	0	0.0444935	NC_mRNAup
SEPHS2	0.2564	0.42497	0	0.0370243	NC_mRNAup
SIRT4	0.1004	0.31017	0	0.0458167	NC_mRNAup
TNFRSF10A	0.2451	0.41661	0	0.0436938	NC_mRNAup
TRMT1	0.1727	0.364368	0	0.0461746	NC_mRNAup
ZNRF1	0.0479	0.227721	0	0.0470102	NC_mRNAup
ABCE1	0.1222	0.331346	0	0.042083	NC_mRNAup
ACTA2	0.0207	0.135686	0	0.0446851	NC_mRNAup
ACTN1	0.0622	0.257923	0	0.0448793	NC_mRNAup
AGR2	0.4188	0.545654	0	0.0401898	NC_mRNAup
ANKMY2	0.3466	0.488953	0	0.0351281	NC_mRNAup
C12orf10	0.1002	0.309872	0	0.0567589	NC_mRNAup
CALU	0.1884	0.375256	0	0.0425153	NC_mRNAup
CDK2	0.0395	0.218795	0	0.0449124	NC_mRNAup
CIAPIN1	0.0931	0.304076	0	0.0442547	NC_mRNAup
AARSD1	0.0272	0.167715	1	0.0473339	NC_mRNAup
ALKBH2	0.1909	0.377309	0	0.0290654	NC_mRNAup
ALMS1	0.0014	0.0175659	0	0.0458492	NC_mRNAup
APAF1	0.1667	0.359255	0	0.0437881	NC_mRNAup
ARAF	0.0543	0.238358	0	0.0448411	NC_mRNAup
ARID4B	0.0488	0.228429	0	0.0451852	NC_mRNAup
BORA	0	0	0	0.0460047	NC_mRNAup
BRCA2	0.0247	0.155336	0	0.0457512	NC_mRNAup
C12orf74	0.1864	0.373465	0	0.0251317	NC_mRNAup
CALR	0.0104	0.0819422	0	0.0460317	NC_mRNAup
CDK10	0.1677	0.360374	0	0.0362557	NC_mRNAup
CFLAR	0.0504	0.231526	0	0.046447	NC_mRNAup
CLCN2	0.3045	0.45819	0	0.0412602	NC_mRNAup
COPG1	0.0005	0.00732681	0	0.0451127	NC_mRNAup
CRAT	0.3283	0.474657	0	0.0356549	NC_mRNAup
CSNK1E	0.0099	0.079112	0	0.0457537	NC_mRNAup
CTCFL	0.1122	0.323611	0	0.0332658	NC_mRNAup
DDHD2	0.3064	0.459549	0	0.0386477	NC_mRNAup
DET1	0.0207	0.135686	0	0.0472453	NC_mRNAup
DNAJA4	0.198	0.38202	0	0.0436414	NC_mRNAup
DNAJB6	0.0584	0.247941	0	0.0447745	NC_mRNAup
EIF2AK4	0.1611	0.356414	0	0.0418351	NC_mRNAup
EIPR1	0.0697	0.276158	0	0.046577	NC_mRNAup
ERBB2	0.0217	0.140449	0	0.044652	NC_mRNAup
ERCC2	0	0	0	0.0469129	NC_mRNAup
ERCC6L	0.0018	0.0217208	0	0.0457989	NC_mRNAup
FAAP100	0.0064	0.0582938	0	0.046614	NC_mRNAup
FAM83H	0.1039	0.314393	0	0.0459649	NC_mRNAup
FBH1	0.1167	0.32811	0	0.0426287	NC_mRNAup
FBXO24	0.0043	0.0432889	1	0.309957	NC_mRNAup
FBXO7	0.024	0.152265	0	0.0466479	NC_mRNAup
FIGNL1	0.3729	0.509247	0	0.0393389	NC_mRNAup
FOXD4L6	0.0985	0.307845	0	0.0538228	NC_mRNAup
FUBP1	0.005	0.0485159	1	0.0664342	NC_mRNAup
GNA13	0.0026	0.0291265	1	0.0445964	NC_mRNAup
GNA15	0.9502	0.999158	0	0.0378162	NC_mRNAup
GNAL	1	1	0	0.0130628	NC_mRNAup
GNAZ	0.1667	0.359255	0	0.0429409	NC_mRNAup
GNB1	1	1	0	0.028794	NC_mRNAup
GNB2	0.8967	0.955361	0	0.0395622	NC_mRNAup
GNB5	0.9431	0.994134	0	0.038874	NC_mRNAup
GTF2E1	0.0433	0.221963	0	0.0461683	NC_mRNAup
GTF2IRD2	0.0908	0.30077	0	0.0260993	NC_mRNAup
GTF3C5	0.0006	0.00859602	0	0.0480783	NC_mRNAup
HARS	0.1129	0.324272	0	0.0418868	NC_mRNAup
HECTD1	0.1174	0.328691	0	0.0452632	NC_mRNAup
HOOK1	0.0258	0.160959	0	0.0569182	NC_mRNAup
HPS5	0.2744	0.436419	0	0.0416319	NC_mRNAup
HUS1B	0.0496	0.229847	0	0.0541206	NC_mRNAup
IFRD2	0.0034	0.0364098	1	0.207248	NC_mRNAup
IRF3	0.3918	0.523254	0	0.0416415	NC_mRNAup
IRS4	0.0494	0.229394	0	0.0455951	NC_mRNAup
ITPRID2	0.2401	0.412242	0	0.0437554	NC_mRNAup
JADE2	0.0994	0.308726	0	0.0438277	NC_mRNAup
KAT5	0.0002	0.00331429	0	0.0476213	NC_mRNAup
KEAP1	0.0085	0.0713492	0	0.0471291	NC_mRNAup
KIF1A	0.0624	0.258336	0	0.0447332	NC_mRNAup
KLHL38	0.1412	0.343914	0	0.0434069	NC_mRNAup
LAP3	0.0451	0.223449	0	0.044818	NC_mRNAup
MAP3K7	0.0147	0.105554	1	0.0456233	NC_mRNAup
MCM5	0.0002	0.00331429	0	0.0458507	NC_mRNAup
MCM7	0.0286	0.174551	0	0.0448498	NC_mRNAup
MLF1	0.1582	0.355377	0	0.0439463	NC_mRNAup
MOS	0.0423	0.221172	0	0.0456673	NC_mRNAup
NCAPG	0.0037	0.0388814	1	0.0674499	NC_mRNAup
NIF3L1	0.2164	0.395534	0	0.0439038	NC_mRNAup
NLRP12	0.1137	0.32553	0	0.0394989	NC_mRNAup
NPHP3	0.3942	0.525172	0	0.0386241	NC_mRNAup
NR1H3	0.1075	0.318584	0	0.0463538	NC_mRNAup
PARVG	0.3749	0.510621	0	0.0390752	NC_mRNAup
PEAK1	0.1247	0.332016	0	0.0422125	NC_mRNAup
PFDN1	0.0281	0.172201	0	0.0519739	NC_mRNAup
PFDN5	0.101	0.311169	0	0.0453675	NC_mRNAup
PIWIL2	0.3079	0.460757	0	0.0406353	NC_mRNAup
PIWIL4	0.1904	0.37686	0	0.0375097	NC_mRNAup
POC5	0.0209	0.136598	0	0.0470511	NC_mRNAup
PPP1R12A	0.0139	0.101306	0	0.0464748	NC_mRNAup
PPP1R14B	0.2758	0.437484	0	0.00889442	NC_mRNAup
PPP2CB	0.0005	0.00732681	0	0.0457918	NC_mRNAup
PRAME	0.3174	0.467621	0	0.039166	NC_mRNAup
PSMD3	0	0	0	0.0460643	NC_mRNAup
RAD21	0.0001	0.00177318	0	0.0464562	NC_mRNAup
RAD54L2	0.0859	0.297992	0	0.0467803	NC_mRNAup
RAF1	0.0034	0.0364098	0	0.046403	NC_mRNAup
RBM14	0.0283	0.17325	1	0.0466798	NC_mRNAup
REC8	0.0003	0.00471092	1	0.0465539	NC_mRNAup
RGS11	0.0795	0.293513	0	0.0419569	NC_mRNAup
RGS20	0.0835	0.296533	0	0.0455382	NC_mRNAup
RGS6	0.0418	0.221172	0	0.0422214	NC_mRNAup
RIC8B	0.1886	0.375363	0	0.028633	NC_mRNAup
RICTOR	0.0816	0.295631	1	0.0455143	NC_mRNAup
RPA1	0	0	0	0.047942	NC_mRNAup
RPA3	0.0006	0.00859602	0	0.046524	NC_mRNAup
RPUSD2	0.2743	0.436419	0	0.0225656	NC_mRNAup
SASS6	0.1778	0.367453	0	0.0433448	NC_mRNAup
SBDS	0.1539	0.353596	0	0.036209	NC_mRNAup
SETDB1	0.1011	0.311317	0	0.0454771	NC_mRNAup
SH3GLB1	0.3394	0.482862	0	0.041392	NC_mRNAup
SH3GLB2	0.1692	0.361867	0	0.0411246	NC_mRNAup
SIM2	0.1122	0.323611	0	0.0422601	NC_mRNAup
SIRT6	0.0485	0.228265	0	0.0444015	NC_mRNAup
SKP2	0.0019	0.0226238	0	0.0472893	NC_mRNAup
SMARCD2	0.0001	0.00177318	0	0.0463491	NC_mRNAup
SPANXN3	0.2408	0.412656	0	0.0388587	NC_mRNAup
SRM	0.2616	0.428415	0	0.0333796	NC_mRNAup
STIL	0.0207	0.135686	1	0.0455104	NC_mRNAup
TAB1	0.04	0.219939	0	0.0454253	NC_mRNAup
TBCB	0.0059	0.0549079	1	0.224693	NC_mRNAup
TDRD9	0.1959	0.380787	0	0.0345905	NC_mRNAup
TET3	0.0393	0.218293	0	0.0438687	NC_mRNAup
TFDP3	0.1862	0.373438	0	0.0403612	NC_mRNAup
THG1L	0.0418	0.221172	0	0.0453324	NC_mRNAup
TLR7	0.1854	0.373208	0	0.0434981	NC_mRNAup
TOP3B	0.1197	0.329688	0	0.0437061	NC_mRNAup
TP53RK	0.2623	0.428624	0	0.0397951	NC_mRNAup
TPD52L2	0.3648	0.502113	0	0.031582	NC_mRNAup
TRAPPC4	0.0983	0.307808	1	0.0453027	NC_mRNAup
TRIM17	0.0431	0.221855	0	0.0438873	NC_mRNAup
TRIM45	0.1086	0.319853	0	0.0276546	NC_mRNAup
TRIM7	0.272	0.434716	0	0.0400831	NC_mRNAup
TRMT10A	0.2571	0.425385	0	0.00980316	NC_mRNAup
TSSK6	0.0402	0.220108	0	0.0420727	NC_mRNAup
TTC1	0.1035	0.314172	0	0.0471154	NC_mRNAup
TUBA1A	0.0001	0.00177318	0	0.0462905	NC_mRNAup
TUBB4A	0.0038	0.0396541	0	0.0464839	NC_mRNAup
UBQLN2	0.8108	0.88251	0	0.0380845	NC_mRNAup
USP10	0.0094	0.076476	0	0.0484939	NC_mRNAup
USP18	0.0106	0.0831536	1	0.0740959	NC_mRNAup
USP19	0.0416	0.221172	0	0.0484517	NC_mRNAup
USP49	0.0567	0.243484	0	0.045491	NC_mRNAup
VHL	0.0119	0.0901272	0	0.0453957	NC_mRNAup
WSB2	0.0008	0.0109301	0	0.0476503	NC_mRNAup
XPO5	0.2083	0.388777	0	0.0431331	NC_mRNAup
YKT6	0.0014	0.0175659	0	0.0467898	NC_mRNAup
ZBED4	0.0476	0.227257	0	0.0345232	NC_mRNAup
ZC3H7B	0.0435	0.221963	0	0.0341042	NC_mRNAup
ZMYND19	0.3486	0.490313	0	0.0419065	NC_mRNAup
ZNF185	0.1024	0.313068	0	0.0329783	NC_mRNAup
DISC1	0.0296	0.179134	0	0.0447375	NC_mRNAup
DPP8	0.7417	0.820208	0	0.0243703	NC_mRNAup
DPP9	0.4643	0.580173	0	0.0321228	NC_mRNAup
EEF2K	0.1107	0.322069	0	0.0418693	NC_mRNAup
EIF3H	0.0188	0.126128	0	0.0466027	NC_mRNAup
EIF3M	0	0	0	0.0465407	NC_mRNAup
ETS1	0.3647	0.502052	0	0.0420133	NC_mRNAup
FN1	0	0	0	0.0484437	NC_mRNAup
GNAI2	0.7077	0.790387	0	0.0406046	NC_mRNAup
IARS2	0.0288	0.175474	0	0.0477044	NC_mRNAup
ITGA4	0.0067	0.0604749	1	0.0823206	NC_mRNAup
MEF2C	0.3788	0.513831	0	0.038659	NC_mRNAup
METTL1	0.2379	0.4107	0	0.00287583	NC_mRNAup
MICU1	0.176	0.366726	0	0.0456008	NC_mRNAup
MOV10	0	0	0	0.0462704	NC_mRNAup
NEK4	0.1959	0.380787	0	0.0435489	NC_mRNAup
NMD3	0.3578	0.496929	0	0.0314629	NC_mRNAup
NUMA1	0.0971	0.306945	0	0.0447384	NC_mRNAup
OTUB1	0.0024	0.0273114	0	0.0461696	NC_mRNAup
PPP2R5E	0	0	0	0.0476854	NC_mRNAup
PSMB5	0.0196	0.130377	0	0.0453046	NC_mRNAup
QARS	0.0781	0.292021	0	0.0435386	NC_mRNAup
RIN3	0.0593	0.250403	0	0.0508762	NC_mRNAup
SAE1	0.1247	0.332016	0	0.0506412	NC_mRNAup
SAP18	0	0	0	0.047215	NC_mRNAup
SERF2	0.2786	0.440024	0	0.0242344	NC_mRNAup
SIRT7	0.0487	0.228265	0	0.0809407	NC_mRNAup
SOD1	0.0013	0.0165187	0	0.0479958	NC_mRNAup
STAT1	0.1585	0.355523	0	0.044728	NC_mRNAup
STAT5B	0.3507	0.49174	0	0.0422693	NC_mRNAup
TARSL2	0.1143	0.326105	0	0.0466154	NC_mRNAup
TIMM44	0.0261	0.162436	0	0.0500592	NC_mRNAup
TOM1L1	0.1012	0.311411	0	0.0474291	NC_mRNAup
TPD52	0.0827	0.29591	0	0.0451123	NC_mRNAup
UBE2M	0	0	0	0.0469419	NC_mRNAup
VCAM1	0	0	0	0.0460204	NC_mRNAup
WARS	0.1131	0.324535	0	0.0424835	NC_mRNAup
AASDH	0.1733	0.364949	0	0.0171903	NC_mRNAup
GORASP1	0.0902	0.300333	0	0.0444268	NC_mRNAup
GPSM2	0.9963	1	1	0.0359189	NC_mRNAup
ADSS	0.1748	0.365748	0	0.0418005	NC_mRNAup
ANGPTL4	0.0176	0.120414	0	0.0460728	NC_mRNAup
BABAM1	0.0253	0.158555	0	0.0456935	NC_mRNAup
BPNT1	0.065	0.264472	0	0.0503387	NC_mRNAup
CRX	0.5462	0.649859	0	0.0394386	NC_mRNAup
DAZAP1	0.0872	0.298469	0	0.0345374	NC_mRNAup
DDIT4L	0.0223	0.14366	0	0.0455357	NC_mRNAup
EFHC2	0.102	0.312376	0	0.0439901	NC_mRNAup
EHD1	0.0381	0.21515	0	0.0456212	NC_mRNAup
EHD4	0.379	0.513927	0	0.0395783	NC_mRNAup
EIF1B	0.0397	0.219161	0	0.0451559	NC_mRNAup
ELOVL2	0.436	0.559429	0	0.0400119	NC_mRNAup
GAL3ST1	0.1623	0.356786	0	0.0384506	NC_mRNAup
HLA-B	0.038	0.214788	1	0.044332	NC_mRNAup
JUN	0	0	0	0.0463047	NC_mRNAup
LIPT2	0.1204	0.330412	0	0.00848005	NC_mRNAup
MAX	0.0374	0.212465	0	0.0447774	NC_mRNAup
MOV10L1	0.3041	0.457933	0	0.0150549	NC_mRNAup
MTMR14	0.0223	0.14366	0	0.0532259	NC_mRNAup
NOL3	0.3022	0.456486	0	0.029071	NC_mRNAup
PLCG1	0.2287	0.40425	0	0.0422237	NC_mRNAup
POTEI	0.5779	0.676871	0	0.033914	NC_mRNAup
PPP1R3C	0.0697	0.276158	0	0.0649542	NC_mRNAup
SLX4	0.0217	0.140449	0	0.0455762	NC_mRNAup
TAF1	0.0019	0.0226238	0	0.0460862	NC_mRNAup
TRAF2	0.0055	0.0522398	0	0.0459631	NC_mRNAup
ULK2	0.1371	0.340478	0	0.0438975	NC_mRNAup
USP22	0.0846	0.297094	0	0.0449318	NC_mRNAup
WWOX	0.0047	0.0462793	0	0.050457	NC_mRNAup
ZC3HC1	0.2544	0.423303	0	0.0357318	NC_mRNAup
RNF113A	0.1395	0.342558	0	0.0382673	NC_mRNAup
ACADM	0.1605	0.355963	0	0.0428201	NC_mRNAup
ACY1	0.2208	0.398593	0	0.0393015	NC_mRNAup
ADH1B	0.296	0.451559	0	0.0173972	NC_mRNAup
ADH6	0.4037	0.533323	0	0.0219405	NC_mRNAup
AGXT	0.3956	0.526374	0	0.0400089	NC_mRNAup
AKR1A1	0.1331	0.337457	0	0.0219051	NC_mRNAup
AKR1B1	0.2639	0.42984	0	0.0455581	NC_mRNAup
AKR1C1	0.1326	0.337236	0	0.0585586	NC_mRNAup
AKR1C2	0.178	0.36752	0	0.0537685	NC_mRNAup
AKR1C3	0.0262	0.162664	1	0.3624	NC_mRNAup
AKR1C4	0.2145	0.394105	0	0.00881183	NC_mRNAup
AKR1D1	0.249	0.419983	0	0.0178727	NC_mRNAup
ALDH1L1	0.2942	0.450419	0	0.0173908	NC_mRNAup
ALDH7A1	0.3066	0.459657	0	0.0362558	NC_mRNAup
BBOX1	0.3568	0.496384	0	0.0336641	NC_mRNAup
BCAT2	0.2552	0.423801	0	0.0382605	NC_mRNAup
BLVRB	0.0094	0.076476	1	0.259291	NC_mRNAup
BTD	0.0956	0.306397	0	0.0360928	NC_mRNAup
CBR3	0.0845	0.29703	0	0.0428751	NC_mRNAup
DCP1A	0.0156	0.110255	0	0.0474451	NC_mRNAup
DECR1	0.1734	0.364985	0	0.0407796	NC_mRNAup
DECR2	0.1275	0.333447	0	0.0413953	NC_mRNAup
DHRS4	0.2664	0.431054	0	0.0440315	NC_mRNAup
DHRS9	0.6398	0.731502	0	0.0259966	NC_mRNAup
FBXL13	0	0	0	0.0479634	NC_mRNAup
FTCD	0.3463	0.488734	0	0.0422343	NC_mRNAup
GGT5	0.2709	0.434122	0	0.0423311	NC_mRNAup
GLS	0.1412	0.343914	0	0.0451017	NC_mRNAup
GMPR2	0.0019	0.0226238	1	0.0720441	NC_mRNAup
GMPR	0.0439	0.222282	0	0.0619717	NC_mRNAup
GNPDA2	0.4834	0.595759	0	0.0343827	NC_mRNAup
GRHPR	0.4623	0.578926	0	0.0181499	NC_mRNAup
HSD11B1	0.3742	0.510208	0	0.0129525	NC_mRNAup
HSD17B7	0.6471	0.737737	0	0.0256147	NC_mRNAup
HSD3B1	0.8797	0.940984	0	0.021338	NC_mRNAup
HSD3B2	0.4374	0.560426	0	0.0384902	NC_mRNAup
IDH3A	0.1694	0.362036	0	0.0471791	NC_mRNAup
IDH3B	0.1843	0.372286	0	0.0459241	NC_mRNAup
IDH3G	0.1504	0.351376	0	0.04852	NC_mRNAup
IL4I1	0.4624	0.578926	0	0.0147529	NC_mRNAup
KARS	0.1464	0.348606	0	0.0432323	NC_mRNAup
KYAT1	0.0456	0.224258	0	0.092621	NC_mRNAup
ME1	0.1996	0.382929	0	0.0407603	NC_mRNAup
ME2	0.0062	0.0567886	1	0.120441	NC_mRNAup
ME3	0.2284	0.404156	0	0.0345639	NC_mRNAup
MECR	0.3575	0.496819	0	0.012487	NC_mRNAup
P2RY6	0.0067	0.0604749	1	0.0452184	NC_mRNAup
P4HA1	0.6647	0.753123	0	0.0388375	NC_mRNAup
P4HA2	0.4309	0.555143	0	0.0415772	NC_mRNAup
P4HA3	0.6461	0.736971	0	0.0396444	NC_mRNAup
PECR	0.4733	0.587459	0	0.0300906	NC_mRNAup
PLOD1	0.6082	0.703787	0	0.0389627	NC_mRNAup
PLOD2	0.8363	0.903809	0	0.0341884	NC_mRNAup
PXN	0.1935	0.379341	0	0.0424612	NC_mRNAup
PXYLP1	0.0722	0.281352	0	0.0434702	NC_mRNAup
RDH12	0.6117	0.707154	0	0.0307581	NC_mRNAup
SCCPDH	0.1244	0.331955	0	0.0489135	NC_mRNAup
SRD5A1	0.5219	0.629487	0	0.0190769	NC_mRNAup
SRD5A2	0.6201	0.714751	0	0.0156124	NC_mRNAup
SRD5A3	0.5973	0.693898	0	0.0135596	NC_mRNAup
TERF2	0.1079	0.319086	0	0.0444724	NC_mRNAup
TM7SF2	0.3191	0.468782	0	0.0260989	NC_mRNAup
TNIP2	0.0486	0.228265	1	0.0479478	NC_mRNAup
TRMT61B	0.002	0.0236113	1	0.0496294	NC_mRNAup
VPS37D	0.4256	0.55104	0	0.0406	NC_mRNAup
AATF	0.1618	0.356734	0	0.0445295	NC_mRNAup
AR	0.1048	0.315523	0	0.0447663	NC_mRNAup
ATM	0.0004	0.0060437	0	0.0473429	NC_mRNAup
ATR	0.0001	0.00177318	0	0.0488415	NC_mRNAup
AURKA	0.0107	0.0836097	0	0.045201	NC_mRNAup
BRIX1	0	0	0	0.0468884	NC_mRNAup
BTRC	0.0312	0.186557	0	0.0449223	NC_mRNAup
CAND1	0	0	0	0.049876	NC_mRNAup
CDC14B	0.1274	0.333447	0	0.0396775	NC_mRNAup
CEP164	0.004	0.0411677	0	0.0474015	NC_mRNAup
CHD3	0.0001	0.00177318	0	0.0473329	NC_mRNAup
CHEK1	0.0015	0.0186515	0	0.0465661	NC_mRNAup
CHEK2	0.023	0.147272	0	0.045189	NC_mRNAup
CPD	0.0581	0.247135	0	0.0452061	NC_mRNAup
DAPK3	0.1363	0.339805	0	0.04431	NC_mRNAup
DAZAP2	0.0042	0.0425682	0	0.0514192	NC_mRNAup
DCPS	0.1491	0.351007	0	0.0272845	NC_mRNAup
DDX52	0	0	0	0.0481467	NC_mRNAup
DDX56	0.0205	0.134669	0	0.0469929	NC_mRNAup
EBNA1BP2	0	0	0	0.0467618	NC_mRNAup
EFNB3	0.0745	0.286342	0	0.046339	NC_mRNAup
ESF1	0.1424	0.344968	0	0.0389488	NC_mRNAup
FBL	0.0002	0.00331429	0	0.046758	NC_mRNAup
FGF8	0.0099	0.079112	0	0.0434675	NC_mRNAup
FOXA1	0.016	0.1122	0	0.0494445	NC_mRNAup
HIPK2	0.2632	0.429549	0	0.0412272	NC_mRNAup
HIST1H2AB	0.0008	0.0109301	0	0.0455958	NC_mRNAup
HIST1H2AE	0.0008	0.0109301	0	0.0455958	NC_mRNAup
KAT2A	0.0003	0.00471092	0	0.0460776	NC_mRNAup
KRI1	0.0407	0.220108	0	0.0465521	NC_mRNAup
KRR1	0.0002	0.00331429	0	0.0471701	NC_mRNAup
LAMA3	0.059	0.249605	0	0.0507024	NC_mRNAup
LAMC3	0.1184	0.328699	0	0.0475341	NC_mRNAup
LDOC1	0.0563	0.242287	0	0.0455424	NC_mRNAup
LIN28A	0.3182	0.468186	0	0.0240942	NC_mRNAup
LZTR1	0.3368	0.481018	0	0.0226571	NC_mRNAup
MAGED1	0.1446	0.346793	0	0.0438798	NC_mRNAup
MAPKAPK2	0.1087	0.319853	0	0.043228	NC_mRNAup
MMS19	0.1856	0.373227	0	0.0438593	NC_mRNAup
MNDA	0.0034	0.0364098	0	0.0475715	NC_mRNAup
MPHOSPH10	0	0	0	0.0476701	NC_mRNAup
MPHOSPH6	0	0	0	0.0489236	NC_mRNAup
MPP6	0.4513	0.57031	0	0.0301465	NC_mRNAup
NEDD4L	0.2067	0.387576	0	0.0430582	NC_mRNAup
NGDN	0.2154	0.39483	0	0.0378168	NC_mRNAup
NGFR	0.355	0.495091	0	0.0401518	NC_mRNAup
NOC2L	0.0004	0.0060437	0	0.0462983	NC_mRNAup
NOL10	0.1828	0.370964	0	0.0386792	NC_mRNAup
NOL6	0	0	0	0.0476089	NC_mRNAup
[truncated: 51,941 more rows]

## Sheet: Table S4
group	ID	Description	GeneRatio	BgRatio	RichFactor	FoldEnrichment	zScore	pvalue	p.adjust	qvalue	geneID	Count
1	REACTOME_RAF_ACTIVATION	REACTOME_RAF_ACTIVATION	2021-04-01	34/13343	0.117647	74.7507	17.095	2.03918e-07	5.42726e-05	2.76883e-05	PPP2R1A/PPP2CA/PPP2R5C/BRAF	4
1	REACTOME_MITOTIC_PROMETAPHASE	REACTOME_MITOTIC_PROMETAPHASE	2021-06-01	203/13343	0.0295567	18.7797	10.1347	5.16638e-07	5.42726e-05	2.76883e-05	PPP2R1A/DYNC1H1/PPP2CA/PPP2R5C/ACTR1A/CENPO	6
1	REACTOME_NEGATIVE_REGULATION_OF_MAPK_PATHWAY	REACTOME_NEGATIVE_REGULATION_OF_MAPK_PATHWAY	2021-04-01	43/13343	0.0930233	59.1052	15.1516	5.37679e-07	5.42726e-05	2.76883e-05	PPP2R1A/PPP2CA/PPP2R5C/BRAF	4
1	REACTOME_MITOTIC_SPINDLE_CHECKPOINT	REACTOME_MITOTIC_SPINDLE_CHECKPOINT	2021-05-01	111/13343	0.045045	28.6208	11.6017	6.65922e-07	5.42726e-05	2.76883e-05	PPP2R1A/DYNC1H1/PPP2CA/PPP2R5C/CENPO	5
1	REACTOME_MITOTIC_METAPHASE_AND_ANAPHASE	REACTOME_MITOTIC_METAPHASE_AND_ANAPHASE	2021-06-01	236/13343	0.0254237	16.1538	9.32524	1.24822e-06	6.11969e-05	3.12209e-05	PPP2R1A/DYNC1H1/PPP2CA/PPP2R5C/CENPO/ANKLE2	6
1	REACTOME_RESOLUTION_OF_SISTER_CHROMATID_COHESION	REACTOME_RESOLUTION_OF_SISTER_CHROMATID_COHESION	2021-05-01	126/13343	0.0396825	25.2135	10.8421	1.24997e-06	6.11969e-05	3.12209e-05	PPP2R1A/DYNC1H1/PPP2CA/PPP2R5C/CENPO	5
1	REACTOME_SIGNALING_BY_CTNNB1_PHOSPHO_SITE_MUTANTS	REACTOME_SIGNALING_BY_CTNNB1_PHOSPHO_SITE_MUTANTS	2021-03-01	15/13343	0.2	127.076	19.3969	1.51034e-06	6.11969e-05	3.12209e-05	PPP2R1A/PPP2CA/PPP2R5C	3
1	REACTOME_SPRY_REGULATION_OF_FGF_SIGNALING	REACTOME_SPRY_REGULATION_OF_FGF_SIGNALING	2021-03-01	16/13343	0.1875	119.134	18.7717	1.857e-06	6.11969e-05	3.12209e-05	PPP2R1A/PPP2CA/BRAF	3
1	REACTOME_RHO_GTPASES_ACTIVATE_FORMINS	REACTOME_RHO_GTPASES_ACTIVATE_FORMINS	2021-05-01	140/13343	0.0357143	22.6922	10.2439	2.10429e-06	6.11969e-05	3.12209e-05	PPP2R1A/DYNC1H1/PPP2CA/PPP2R5C/CENPO	5
1	REACTOME_M_PHASE	REACTOME_M_PHASE	2021-07-01	415/13343	0.0168675	10.7173	7.98432	2.13349e-06	6.11969e-05	3.12209e-05	PPP2R1A/DYNC1H1/PPP2CA/PPP2R5C/ACTR1A/CENPO/ANKLE2	7
1	REACTOME_BETA_CATENIN_PHOSPHORYLATION_CASCADE	REACTOME_BETA_CATENIN_PHOSPHORYLATION_CASCADE	2021-03-01	17/13343	0.176471	112.126	18.2023	2.25265e-06	6.11969e-05	3.12209e-05	PPP2R1A/PPP2CA/PPP2R5C	3
1	REACTOME_PLATELET_SENSITIZATION_BY_LDL	REACTOME_PLATELET_SENSITIZATION_BY_LDL	2021-03-01	17/13343	0.176471	112.126	18.2023	2.25265e-06	6.11969e-05	3.12209e-05	PPP2R1A/PPP2CA/PPP2R5C	3
1	REACTOME_INITIATION_OF_NUCLEAR_ENVELOPE_NE_REFORMATION	REACTOME_INITIATION_OF_NUCLEAR_ENVELOPE_NE_REFORMATION	2021-03-01	19/13343	0.157895	100.323	17.2007	3.20353e-06	8.03346e-05	4.09844e-05	PPP2R1A/PPP2CA/ANKLE2	3
1	REACTOME_CTLA4_INHIBITORY_SIGNALING	REACTOME_CTLA4_INHIBITORY_SIGNALING	2021-03-01	21/13343	0.142857	90.7687	16.345	4.38811e-06	0.00010218	5.21294e-05	PPP2R1A/PPP2CA/PPP2R5C	3
1	REACTOME_SEPARATION_OF_SISTER_CHROMATIDS	REACTOME_SEPARATION_OF_SISTER_CHROMATIDS	2021-05-01	191/13343	0.026178	16.633	8.6397	9.63374e-06	0.000209373	0.000106816	PPP2R1A/DYNC1H1/PPP2CA/PPP2R5C/CENPO	5
1	REACTOME_NEGATIVE_REGULATION_OF_FGFR3_SIGNALING	REACTOME_NEGATIVE_REGULATION_OF_FGFR3_SIGNALING	2021-03-01	29/13343	0.103448	65.7291	13.8541	1.19585e-05	0.000243655	0.000124306	PPP2R1A/PPP2CA/BRAF	3
1	REACTOME_ANCHORING_OF_THE_BASAL_BODY_TO_THE_PLASMA_MEMBRANE	REACTOME_ANCHORING_OF_THE_BASAL_BODY_TO_THE_PLASMA_MEMBRANE	2021-04-01	97/13343	0.0412371	26.2013	9.89012	1.42857e-05	0.000251897	0.000128511	PPP2R1A/DYNC1H1/ACTR1A/C2CD3	4
1	REACTOME_DISASSEMBLY_OF_THE_DESTRUCTION_COMPLEX_AND_RECRUITMENT_OF_AXIN_TO_THE_MEMBRANE	REACTOME_DISASSEMBLY_OF_THE_DESTRUCTION_COMPLEX_AND_RECRUITMENT_OF_AXIN_TO_THE_MEMBRANE	2021-03-01	31/13343	0.0967742	61.4885	13.3865	1.46811e-05	0.000251897	0.000128511	PPP2R1A/PPP2CA/PPP2R5C	3
1	REACTOME_NEGATIVE_REGULATION_OF_FGFR4_SIGNALING	REACTOME_NEGATIVE_REGULATION_OF_FGFR4_SIGNALING	2021-03-01	31/13343	0.0967742	61.4885	13.3865	1.46811e-05	0.000251897	0.000128511	PPP2R1A/PPP2CA/BRAF	3
1	REACTOME_NEGATIVE_REGULATION_OF_FGFR1_SIGNALING	REACTOME_NEGATIVE_REGULATION_OF_FGFR1_SIGNALING	2021-03-01	33/13343	0.0909091	57.7619	12.9617	1.77838e-05	0.000288733	0.000147303	PPP2R1A/PPP2CA/BRAF	3
1	REACTOME_NEGATIVE_REGULATION_OF_FGFR2_SIGNALING	REACTOME_NEGATIVE_REGULATION_OF_FGFR2_SIGNALING	2021-03-01	34/13343	0.0882353	56.063	12.7633	1.94851e-05	0.000288733	0.000147303	PPP2R1A/PPP2CA/BRAF	3
1	REACTOME_SIGNALING_BY_WNT_IN_CANCER	REACTOME_SIGNALING_BY_WNT_IN_CANCER	2021-03-01	34/13343	0.0882353	56.063	12.7633	1.94851e-05	0.000288733	0.000147303	PPP2R1A/PPP2CA/PPP2R5C	3
1	WP_COHESIN_COMPLEX_CORNELIA_DE_LANGE_SYNDROME	WP_COHESIN_COMPLEX_CORNELIA_DE_LANGE_SYNDROME	2021-03-01	35/13343	0.0857143	54.4612	12.5734	2.12902e-05	0.000301766	0.000153952	PPP2R1A/PPP2CA/PPP2R5C	3
1	REACTOME_REGULATION_OF_TP53_EXPRESSION_AND_DEGRADATION	REACTOME_REGULATION_OF_TP53_EXPRESSION_AND_DEGRADATION	2021-03-01	37/13343	0.0810811	51.5174	12.2167	2.52239e-05	0.000342625	0.000174797	PPP2R1A/PPP2CA/PPP2R5C	3
1	REACTOME_SIGNALING_BY_FGFR3	REACTOME_SIGNALING_BY_FGFR3	2021-03-01	40/13343	0.075	47.6536	11.7321	3.19764e-05	0.000400935	0.000204545	PPP2R1A/PPP2CA/BRAF	3
1	WP_GLYCOGEN_SYNTHESIS_AND_DEGRADATION	WP_GLYCOGEN_SYNTHESIS_AND_DEGRADATION	2021-03-01	40/13343	0.075	47.6536	11.7321	3.19764e-05	0.000400935	0.000204545	PPP2R1A/PPP2CA/PPP2R5C	3
1	REACTOME_SIGNALING_BY_FGFR4	REACTOME_SIGNALING_BY_FGFR4	2021-03-01	41/13343	0.0731707	46.4913	11.5824	3.44659e-05	0.000416144	0.000212305	PPP2R1A/PPP2CA/BRAF	3
1	REACTOME_MHC_CLASS_II_ANTIGEN_PRESENTATION	REACTOME_MHC_CLASS_II_ANTIGEN_PRESENTATION	2021-04-01	126/13343	0.031746	20.1708	8.5841	4.00628e-05	0.000466446	0.000237967	DYNC1H1/ACTR1A/IFI30/OSBPL1A	4
1	REACTOME_PP2A_MEDIATED_DEPHOSPHORYLATION_OF_KEY_METABOLIC_FACTORS	REACTOME_PP2A_MEDIATED_DEPHOSPHORYLATION_OF_KEY_METABOLIC_FACTORS	2021-02-01	7/13343	0.285714	181.537	18.9688	4.93096e-05	0.000554308	0.000282792	PPP2R1A/PPP2CA	2
1	REACTOME_SIGNALING_BY_FGFR1	REACTOME_SIGNALING_BY_FGFR1	2021-03-01	50/13343	0.06	38.1229	10.4412	6.27961e-05	0.000682385	0.000348133	PPP2R1A/PPP2CA/BRAF	3
1	REACTOME_CELL_CYCLE_CHECKPOINTS	REACTOME_CELL_CYCLE_CHECKPOINTS	2021-05-01	292/13343	0.0171233	10.8798	6.77725	7.40083e-05	0.000778281	0.000397056	PPP2R1A/DYNC1H1/PPP2CA/PPP2R5C/CENPO	5
1	REACTOME_HSP90_CHAPERONE_CYCLE_FOR_STEROID_HORMONE_RECEPTORS_SHR_IN_THE_PRESENCE_OF_LIGAND	REACTOME_HSP90_CHAPERONE_CYCLE_FOR_STEROID_HORMONE_RECEPTORS_SHR_IN_THE_PRESENCE_OF_LIGAND	2021-03-01	57/13343	0.0526316	33.4411	9.74476	9.30838e-05	0.000948292	0.000483791	DYNC1H1/DNAJA4/ACTR1A	3
1	REACTOME_MASTL_FACILITATES_MITOTIC_PROGRESSION	REACTOME_MASTL_FACILITATES_MITOTIC_PROGRESSION	2021-02-01	10/13343	0.2	127.076	15.8345	0.000105363	0.00104086	0.000531016	PPP2R1A/PPP2CA	2
1	REACTOME_RHO_GTPASE_EFFECTORS	REACTOME_RHO_GTPASE_EFFECTORS	2021-05-01	322/13343	0.015528	9.86616	6.39406	0.000117457	0.0011262	0.000574557	PPP2R1A/DYNC1H1/PPP2CA/PPP2R5C/CENPO	5
1	REACTOME_MAPK_FAMILY_SIGNALING_CASCADES	REACTOME_MAPK_FAMILY_SIGNALING_CASCADES	2021-05-01	327/13343	0.0152905	9.71531	6.33509	0.000126285	0.00117625	0.000600089	PPP2R1A/SPTAN1/PPP2CA/PPP2R5C/BRAF	5
1	REACTOME_REGULATION_OF_GLYCOLYSIS_BY_FRUCTOSE_2_6_BISPHOSPHATE_METABOLISM	REACTOME_REGULATION_OF_GLYCOLYSIS_BY_FRUCTOSE_2_6_BISPHOSPHATE_METABOLISM	2021-02-01	12/13343	0.166667	105.897	14.433	0.000154239	0.00139672	0.000712567	PPP2R1A/PPP2CA	2
1	KEGG_LONG_TERM_DEPRESSION	KEGG_LONG_TERM_DEPRESSION	2021-03-01	70/13343	0.0428571	27.2306	8.73591	0.000171866	0.00148419	0.000757193	PPP2R1A/PPP2CA/BRAF	3
1	REACTOME_TRANSPORT_TO_THE_GOLGI_AND_SUBSEQUENT_MODIFICATION	REACTOME_TRANSPORT_TO_THE_GOLGI_AND_SUBSEQUENT_MODIFICATION	2021-04-01	186/13343	0.0215054	13.6641	6.90539	0.000181732	0.00148419	0.000757193	SPTAN1/DYNC1H1/ACTR1A/ST6GAL1	4
1	REACTOME_ERKS_ARE_INACTIVATED	REACTOME_ERKS_ARE_INACTIVATED	2021-02-01	13/13343	0.153846	97.7509	13.8563	0.00018211	0.00148419	0.000757193	PPP2R1A/PPP2CA	2
1	REACTOME_INHIBITION_OF_REPLICATION_INITIATION_OF_DAMAGED_DNA_BY_RB1_E2F1	REACTOME_INHIBITION_OF_REPLICATION_INITIATION_OF_DAMAGED_DNA_BY_RB1_E2F1	2021-02-01	13/13343	0.153846	97.7509	13.8563	0.00018211	0.00148419	0.000757193	PPP2R1A/PPP2CA	2
1	REACTOME_AURKA_ACTIVATION_BY_TPX2	REACTOME_AURKA_ACTIVATION_BY_TPX2	2021-03-01	72/13343	0.0416667	26.4742	8.60499	0.000186872	0.00148586	0.000758045	PPP2R1A/DYNC1H1/ACTR1A	3
1	REACTOME_SIGNALING_BY_FGFR2	REACTOME_SIGNALING_BY_FGFR2	2021-03-01	73/13343	0.0410959	26.1115	8.54151	0.000194684	0.00151112	0.000770929	PPP2R1A/PPP2CA/BRAF	3
1	REACTOME_COSTIMULATION_BY_THE_CD28_FAMILY	REACTOME_COSTIMULATION_BY_THE_CD28_FAMILY	2021-03-01	74/13343	0.0405405	25.7587	8.4793	0.000202705	0.00153679	0.000784024	PPP2R1A/PPP2CA/PPP2R5C	3
1	REACTOME_NUCLEAR_ENVELOPE_NE_REASSEMBLY	REACTOME_NUCLEAR_ENVELOPE_NE_REASSEMBLY	2021-03-01	76/13343	0.0394737	25.0808	8.35848	0.000219384	0.00162544	0.000829251	PPP2R1A/PPP2CA/ANKLE2	3
1	REACTOME_MITOTIC_G2_G2_M_PHASES	REACTOME_MITOTIC_G2_G2_M_PHASES	2021-04-01	200/13343	0.02	12.7076	6.62326	0.000240031	0.00173889	0.000887134	PPP2R1A/DYNC1H1/PPP2CA/ACTR1A	4
1	REACTOME_CILIUM_ASSEMBLY	REACTOME_CILIUM_ASSEMBLY	2021-04-01	202/13343	0.019802	12.5818	6.58526	0.000249342	0.00176707	0.00090151	PPP2R1A/DYNC1H1/ACTR1A/C2CD3	4
1	REACTOME_RECRUITMENT_OF_MITOTIC_CENTROSOME_PROTEINS_AND_COMPLEXES	REACTOME_RECRUITMENT_OF_MITOTIC_CENTROSOME_PROTEINS_AND_COMPLEXES	2021-03-01	81/13343	0.037037	23.5326	8.07579	0.000264913	0.00183748	0.00093743	PPP2R1A/DYNC1H1/ACTR1A	3
1	REACTOME_DEGRADATION_OF_BETA_CATENIN_BY_THE_DESTRUCTION_COMPLEX	REACTOME_DEGRADATION_OF_BETA_CATENIN_BY_THE_DESTRUCTION_COMPLEX	2021-03-01	85/13343	0.0352941	22.4252	7.86739	0.000305436	0.00207442	0.00105831	PPP2R1A/PPP2CA/PPP2R5C	3
1	REACTOME_PLATELET_HOMEOSTASIS	REACTOME_PLATELET_HOMEOSTASIS	2021-03-01	86/13343	0.0348837	22.1645	7.81752	0.000316155	0.00209097	0.00106675	PPP2R1A/PPP2CA/PPP2R5C	3
1	REACTOME_REGULATION_OF_PLK1_ACTIVITY_AT_G2_M_TRANSITION	REACTOME_REGULATION_OF_PLK1_ACTIVITY_AT_G2_M_TRANSITION	2021-03-01	87/13343	0.0344828	21.9097	7.76849	0.000327116	0.00209097	0.00106675	PPP2R1A/DYNC1H1/ACTR1A	3
1	REACTOME_SIGNALING_BY_FGFR	REACTOME_SIGNALING_BY_FGFR	2021-03-01	87/13343	0.0344828	21.9097	7.76849	0.000327116	0.00209097	0.00106675	PPP2R1A/PPP2CA/BRAF	3
1	REACTOME_RECRUITMENT_OF_NUMA_TO_MITOTIC_CENTROSOMES	REACTOME_RECRUITMENT_OF_NUMA_TO_MITOTIC_CENTROSOMES	2021-03-01	95/13343	0.0315789	20.0647	7.40374	0.000423725	0.00265643	0.00135523	PPP2R1A/DYNC1H1/ACTR1A	3
1	REACTOME_COPI_MEDIATED_ANTEROGRADE_TRANSPORT	REACTOME_COPI_MEDIATED_ANTEROGRADE_TRANSPORT	2021-03-01	102/13343	0.0294118	18.6877	7.11944	0.00052191	0.00316954	0.00161701	SPTAN1/DYNC1H1/ACTR1A	3
1	REACTOME_E2F_MEDIATED_REGULATION_OF_DNA_REPLICATION	REACTOME_E2F_MEDIATED_REGULATION_OF_DNA_REPLICATION	2021-02-01	22/13343	0.0909091	57.7619	10.5788	0.000534738	0.00316954	0.00161701	PPP2R1A/PPP2CA	2
1	REACTOME_ERK_MAPK_TARGETS	REACTOME_ERK_MAPK_TARGETS	2021-02-01	22/13343	0.0909091	57.7619	10.5788	0.000534738	0.00316954	0.00161701	PPP2R1A/PPP2CA	2
1	PID_ERBB1_DOWNSTREAM_PATHWAY	PID_ERBB1_DOWNSTREAM_PATHWAY	2021-03-01	105/13343	0.0285714	18.1537	7.00612	0.000568088	0.00330709	0.00168718	PPP2R1A/PPP2CA/BRAF	3
1	WP_WNT_SIGNALING_PATHWAY_AND_PLURIPOTENCY	WP_WNT_SIGNALING_PATHWAY_AND_PLURIPOTENCY	2021-03-01	106/13343	0.0283019	17.9825	6.96939	0.000584044	0.00334032	0.00170413	PPP2R1A/PPP2CA/PPP2R5C	3
1	REACTOME_INTEGRATION_OF_ENERGY_METABOLISM	REACTOME_INTEGRATION_OF_ENERGY_METABOLISM	2021-03-01	108/13343	0.0277778	17.6495	6.89741	0.00061681	0.0034669	0.00176871	PPP2R1A/PPP2CA/SLC2A1	3
1	REACTOME_DARPP_32_EVENTS	REACTOME_DARPP_32_EVENTS	2021-02-01	24/13343	0.0833333	52.9484	10.1129	0.000637697	0.00352354	0.00179761	PPP2R1A/PPP2CA	2
1	REACTOME_CYCLIN_A_B1_B2_ASSOCIATED_EVENTS_DURING_G2_M_TRANSITION	REACTOME_CYCLIN_A_B1_B2_ASSOCIATED_EVENTS_DURING_G2_M_TRANSITION	2021-02-01	25/13343	0.08	50.8305	9.90104	0.000692491	0.00370073	0.001888	PPP2R1A/PPP2CA	2
1	KEGG_OOCYTE_MEIOSIS	KEGG_OOCYTE_MEIOSIS	2021-03-01	113/13343	0.0265487	16.8685	6.7256	0.000703819	0.00370073	0.001888	PPP2R1A/PPP2CA/PPP2R5C	3
1	REACTOME_NEGATIVE_REGULATION_OF_THE_PI3K_AKT_NETWORK	REACTOME_NEGATIVE_REGULATION_OF_THE_PI3K_AKT_NETWORK	2021-03-01	113/13343	0.0265487	16.8685	6.7256	0.000703819	0.00370073	0.001888	PPP2R1A/PPP2CA/PPP2R5C	3
1	PID_PDGFRB_PATHWAY	PID_PDGFRB_PATHWAY	2021-03-01	129/13343	0.0232558	14.7763	6.24232	0.00103375	0.00534927	0.00272904	PPP2R1A/PPP2CA/BRAF	3
1	REACTOME_ORGANELLE_BIOGENESIS_AND_MAINTENANCE	REACTOME_ORGANELLE_BIOGENESIS_AND_MAINTENANCE	2021-04-01	296/13343	0.0135135	8.58623	5.24025	0.00105406	0.00535278	0.00273083	PPP2R1A/DYNC1H1/ACTR1A/C2CD3	4
1	REACTOME_MAPK_TARGETS_NUCLEAR_EVENTS_MEDIATED_BY_MAP_KINASES	REACTOME_MAPK_TARGETS_NUCLEAR_EVENTS_MEDIATED_BY_MAP_KINASES	2021-02-01	31/13343	0.0645161	40.9923	8.85057	0.00106727	0.00535278	0.00273083	PPP2R1A/PPP2CA	2
1	KEGG_TIGHT_JUNCTION	KEGG_TIGHT_JUNCTION	2021-03-01	132/13343	0.0227273	14.4405	6.16125	0.0011048	0.00545705	0.00278403	PPP2R1A/SPTAN1/PPP2CA	3
1	REACTOME_SIGNALING_BY_NTRKS	REACTOME_SIGNALING_BY_NTRKS	2021-03-01	134/13343	0.0223881	14.2249	6.10867	0.00115385	0.00561424	0.00286422	PPP2R1A/PPP2CA/BRAF	3
1	REACTOME_ASPARAGINE_N_LINKED_GLYCOSYLATION	REACTOME_ASPARAGINE_N_LINKED_GLYCOSYLATION	2021-04-01	305/13343	0.0131148	8.33286	5.14344	0.00117802	0.00564756	0.00288122	SPTAN1/DYNC1H1/ACTR1A/ST6GAL1	4
1	WP_FOCAL_ADHESION_PI3KAKTMTORSIGNALING_PATHWAY	WP_FOCAL_ADHESION_PI3KAKTMTORSIGNALING_PATHWAY	2021-04-01	309/13343	0.012945	8.225	5.10168	0.00123628	0.00584097	0.0029799	PPP2R1A/PPP2CA/PPP2R5C/SLC2A1	4
1	PID_IL8_CXCR2_PATHWAY	PID_IL8_CXCR2_PATHWAY	2021-02-01	34/13343	0.0588235	37.3754	8.43159	0.00128395	0.00597956	0.0030506	PPP2R1A/PPP2CA	2
1	KEGG_WNT_SIGNALING_PATHWAY	KEGG_WNT_SIGNALING_PATHWAY	2021-03-01	151/13343	0.0198675	12.6235	5.70301	0.00162707	0.00747078	0.00381138	PPP2R1A/PPP2CA/PPP2R5C	3
1	PID_ATR_PATHWAY	PID_ATR_PATHWAY	2021-02-01	39/13343	0.0512821	32.5836	7.84222	0.0016879	0.00764243	0.00389895	PPP2R1A/PPP2CA	2
1	REACTOME_ER_TO_GOLGI_ANTEROGRADE_TRANSPORT	REACTOME_ER_TO_GOLGI_ANTEROGRADE_TRANSPORT	2021-03-01	155/13343	0.0193548	12.2977	5.61696	0.00175364	0.00783131	0.00399531	SPTAN1/DYNC1H1/ACTR1A	3
1	REACTOME_REGULATION_OF_TP53_ACTIVITY	REACTOME_REGULATION_OF_TP53_ACTIVITY	2021-03-01	160/13343	0.01875	11.9134	5.51376	0.00192033	0.00845981	0.00431595	PPP2R1A/PPP2CA/PPP2R5C	3
1	PID_PLK1_PATHWAY	PID_PLK1_PATHWAY	2021-02-01	46/13343	0.0434783	27.6253	7.18177	0.00234201	0.0101799	0.0051935	PPP2R1A/PPP2CA	2
1	REACTOME_CYCLIN_D_ASSOCIATED_EVENTS_IN_G1	REACTOME_CYCLIN_D_ASSOCIATED_EVENTS_IN_G1	2021-02-01	47/13343	0.0425532	27.0375	7.09942	0.00244378	0.0104825	0.00534789	PPP2R1A/PPP2CA	2
1	REACTOME_COPI_INDEPENDENT_GOLGI_TO_ER_RETROGRADE_TRAFFIC	REACTOME_COPI_INDEPENDENT_GOLGI_TO_ER_RETROGRADE_TRAFFIC	2021-02-01	53/13343	0.0377358	23.9766	6.65422	0.00309755	0.0131143	0.00669053	DYNC1H1/ACTR1A	2
1	REACTOME_NUCLEAR_EVENTS_KINASE_AND_TRANSCRIPTION_FACTOR_ACTIVATION	REACTOME_NUCLEAR_EVENTS_KINASE_AND_TRANSCRIPTION_FACTOR_ACTIVATION	2021-02-01	61/13343	0.0327869	20.8322	6.16366	0.00408255	0.0170629	0.00870502	PPP2R1A/PPP2CA	2
1	REACTOME_DISEASES_OF_SIGNAL_TRANSDUCTION_BY_GROWTH_FACTOR_RECEPTORS_AND_SECOND_MESSENGERS	REACTOME_DISEASES_OF_SIGNAL_TRANSDUCTION_BY_GROWTH_FACTOR_RECEPTORS_AND_SECOND_MESSENGERS	2021-04-01	432/13343	0.00925926	5.88316	4.09636	0.00418605	0.0172741	0.00881274	PPP2R1A/PPP2CA/PPP2R5C/BRAF	4
1	PID_HIF1_TFPATHWAY	PID_HIF1_TFPATHWAY	2021-02-01	66/13343	0.030303	19.254	5.90221	0.00476269	0.019408	0.00990139	FECH/SLC2A1	2
1	KEGG_RENAL_CELL_CARCINOMA	KEGG_RENAL_CELL_CARCINOMA	2021-02-01	70/13343	0.0285714	18.1537	5.71293	0.00534194	0.0214997	0.0109685	SLC2A1/BRAF	2
1	REACTOME_TCF_DEPENDENT_SIGNALING_IN_RESPONSE_TO_WNT	REACTOME_TCF_DEPENDENT_SIGNALING_IN_RESPONSE_TO_WNT	2021-03-01	232/13343	0.012931	8.21613	4.40216	0.0054756	0.0215694	0.0110041	PPP2R1A/PPP2CA/PPP2R5C	3
1	REACTOME_INTERLEUKIN_17_SIGNALING	REACTOME_INTERLEUKIN_17_SIGNALING	2021-02-01	71/13343	0.028169	17.8981	5.66804	0.00549159	0.0215694	0.0110041	PPP2R1A/PPP2CA	2
1	REACTOME_GLYCOLYSIS	REACTOME_GLYCOLYSIS	2021-02-01	72/13343	0.0277778	17.6495	5.62406	0.00564315	0.0219008	0.0111732	PPP2R1A/PPP2CA	2
1	WP_16P112_PROXIMAL_DELETION_SYNDROME	WP_16P112_PROXIMAL_DELETION_SYNDROME	2021-02-01	76/13343	0.0263158	16.7206	5.45662	0.00626849	0.0240415	0.0122653	PPP2R1A/PPP2CA	2
1	REACTOME_SIGNALLING_TO_P38_VIA_RIT_AND_RIN	REACTOME_SIGNALLING_TO_P38_VIA_RIT_AND_RIN	2021-01-01	5/13343	0.2	127.076	11.1946	0.00784574	0.0297408	0.0151729	BRAF	1
1	KEGG_TGF_BETA_SIGNALING_PATHWAY	KEGG_TGF_BETA_SIGNALING_PATHWAY	2021-02-01	86/13343	0.0232558	14.7763	5.08856	0.00796344	0.02984	0.0152235	PPP2R1A/PPP2CA	2
1	WNT_SIGNALING	WNT_SIGNALING	2021-02-01	89/13343	0.0224719	14.2782	4.98996	0.00850796	0.0315181	0.0160796	PPP2R1A/PPP2CA	2
1	REACTOME_OPIOID_SIGNALLING	REACTOME_OPIOID_SIGNALLING	2021-02-01	90/13343	0.0222222	14.1196	4.95815	0.00869311	0.0318422	0.016245	PPP2R1A/PPP2CA	2
1	REACTOME_GLUCOSE_METABOLISM	REACTOME_GLUCOSE_METABOLISM	2021-02-01	92/13343	0.0217391	13.8126	4.89602	0.00906883	0.0328493	0.0167588	PPP2R1A/PPP2CA	2
1	REACTOME_NEGATIVE_FEEDBACK_REGULATION_OF_MAPK_PATHWAY	REACTOME_NEGATIVE_FEEDBACK_REGULATION_OF_MAPK_PATHWAY	2021-01-01	6/13343	0.166667	105.897	10.2034	0.00940783	0.033132	0.016903	BRAF	1
1	WP_PILOCYTIC_ASTROCYTOMA	WP_PILOCYTIC_ASTROCYTOMA	2021-01-01	6/13343	0.166667	105.897	10.2034	0.00940783	0.033132	0.016903	BRAF	1
1	REACTOME_TOLL_LIKE_RECEPTOR_9_TLR9_CASCADE	REACTOME_TOLL_LIKE_RECEPTOR_9_TLR9_CASCADE	2021-02-01	94/13343	0.0212766	13.5187	4.8358	0.00945176	0.033132	0.016903	PPP2R1A/PPP2CA	2
1	REACTOME_MYD88_INDEPENDENT_TLR4_CASCADE	REACTOME_MYD88_INDEPENDENT_TLR4_CASCADE	2021-02-01	97/13343	0.0206186	13.1006	4.74884	0.0100396	0.0348181	0.0177632	PPP2R1A/PPP2CA	2
1	REACTOME_METABOLISM_OF_CARBOHYDRATES	REACTOME_METABOLISM_OF_CARBOHYDRATES	2021-03-01	293/13343	0.0102389	6.50561	3.78329	0.0103993	0.0356859	0.0182059	PPP2R1A/PPP2CA/SLC2A1	3
1	REACTOME_ARMS_MEDIATED_ACTIVATION	REACTOME_ARMS_MEDIATED_ACTIVATION	2021-01-01	7/13343	0.142857	90.7687	9.43184	0.0109676	0.0372441	0.0190009	BRAF	1
1	REACTOME_TOLL_LIKE_RECEPTOR_TLR1_TLR2_CASCADE	REACTOME_TOLL_LIKE_RECEPTOR_TLR1_TLR2_CASCADE	2021-02-01	103/13343	0.0194175	12.3375	4.58593	0.0112629	0.0378526	0.0193113	PPP2R1A/PPP2CA	2
1	REACTOME_INTRACELLULAR_SIGNALING_BY_SECOND_MESSENGERS	REACTOME_INTRACELLULAR_SIGNALING_BY_SECOND_MESSENGERS	2021-03-01	307/13343	0.00977199	6.20893	3.66591	0.0118001	0.0392533	0.0200259	PPP2R1A/PPP2CA/PPP2R5C	3
1	BIOCARTA_P35ALZHEIMERS_PATHWAY	BIOCARTA_P35ALZHEIMERS_PATHWAY	2021-01-01	8/13343	0.125	79.4226	8.80897	0.012525	0.0392611	0.0200299	PPP2CA	1
1	REACTOME_HUR_ELAVL1_BINDS_AND_STABILIZES_MRNA	REACTOME_HUR_ELAVL1_BINDS_AND_STABILIZES_MRNA	2021-01-01	8/13343	0.125	79.4226	8.80897	0.012525	0.0392611	0.0200299	ANP32A	1
1	REACTOME_SIGNALING_BY_MRAS_COMPLEX_MUTANTS	REACTOME_SIGNALING_BY_MRAS_COMPLEX_MUTANTS	2021-01-01	8/13343	0.125	79.4226	8.80897	0.012525	0.0392611	0.0200299	BRAF	1
1	REACTOME_VITAMIN_C_ASCORBATE_METABOLISM	REACTOME_VITAMIN_C_ASCORBATE_METABOLISM	2021-01-01	8/13343	0.125	79.4226	8.80897	0.012525	0.0392611	0.0200299	SLC2A1	1
1	WP_HIF1A_AND_PPARG_REGULATION_OF_GLYCOLYSIS	WP_HIF1A_AND_PPARG_REGULATION_OF_GLYCOLYSIS	2021-01-01	8/13343	0.125	79.4226	8.80897	0.012525	0.0392611	0.0200299	SLC2A1	1
1	WP_KETOGENESIS_AND_KETOLYSIS	WP_KETOGENESIS_AND_KETOLYSIS	2021-01-01	8/13343	0.125	79.4226	8.80897	0.012525	0.0392611	0.0200299	SLC2A1	1
1	REACTOME_MATURATION_OF_PROTEIN_3A	REACTOME_MATURATION_OF_PROTEIN_3A	2021-01-01	9/13343	0.111111	70.5979	8.29225	0.0140801	0.0429041	0.0218884	ST6GAL1	1
1	WP_HEME_BIOSYNTHESIS	WP_HEME_BIOSYNTHESIS	2021-01-01	9/13343	0.111111	70.5979	8.29225	0.0140801	0.0429041	0.0218884	FECH	1
1	REACTOME_NONSENSE_MEDIATED_DECAY_NMD	REACTOME_NONSENSE_MEDIATED_DECAY_NMD	2021-02-01	116/13343	0.0172414	10.9548	4.27532	0.0141268	0.0429041	0.0218884	PPP2R1A/PPP2CA	2
1	REACTOME_SIGNALING_BY_WNT	REACTOME_SIGNALING_BY_WNT	2021-03-01	329/13343	0.00911854	5.79375	3.49545	0.0142136	0.0429041	0.0218884	PPP2R1A/PPP2CA/PPP2R5C	3
1	BIOCARTA_SET_PATHWAY	BIOCARTA_SET_PATHWAY	2021-01-01	10/13343	0.1	63.5381	7.85446	0.0156328	0.04633	0.0236362	ANP32A	1
1	WP_TCA_CYCLE_IN_SENESCENCE	WP_TCA_CYCLE_IN_SENESCENCE	2021-01-01	10/13343	0.1	63.5381	7.85446	0.0156328	0.04633	0.0236362	BRAF	1
1	WP_PI3KAKT_SIGNALING_PATHWAY	WP_PI3KAKT_SIGNALING_PATHWAY	2021-03-01	345/13343	0.00869565	5.52505	3.38088	0.0161344	0.0473857	0.0241748	PPP2R1A/PPP2CA/PPP2R5C	3
1	BIOCARTA_AKAP95_PATHWAY	BIOCARTA_AKAP95_PATHWAY	2021-01-01	11/13343	0.0909091	57.7619	7.47724	0.0171832	0.0495729	0.0252907	PPP2CA	1
1	BIOCARTA_VITCB_PATHWAY	BIOCARTA_VITCB_PATHWAY	2021-01-01	11/13343	0.0909091	57.7619	7.47724	0.0171832	0.0495729	0.0252907	SLC2A1	1
1	REACTOME_GOLGI_TO_ER_RETROGRADE_TRANSPORT	REACTOME_GOLGI_TO_ER_RETROGRADE_TRANSPORT	2021-02-01	134/13343	0.0149254	9.4833	3.91848	0.0185557	0.052577	0.0268233	DYNC1H1/ACTR1A	2
1	REACTOME_CASPASE_MEDIATED_CLEAVAGE_OF_CYTOSKELETAL_PROTEINS	REACTOME_CASPASE_MEDIATED_CLEAVAGE_OF_CYTOSKELETAL_PROTEINS	2021-01-01	12/13343	0.0833333	52.9484	7.14771	0.0187313	0.052577	0.0268233	SPTAN1	1
1	WP_AEROBIC_GLYCOLYSIS	WP_AEROBIC_GLYCOLYSIS	2021-01-01	12/13343	0.0833333	52.9484	7.14771	0.0187313	0.052577	0.0268233	SLC2A1	1
1	REACTOME_TRANSCRIPTIONAL_REGULATION_BY_TP53	REACTOME_TRANSCRIPTIONAL_REGULATION_BY_TP53	2021-03-01	366/13343	0.00819672	5.20804	3.24092	0.0188697	0.052577	0.0268233	PPP2R1A/PPP2CA/PPP2R5C	3
1	BIOCARTA_AHSP_PATHWAY	BIOCARTA_AHSP_PATHWAY	2021-01-01	13/13343	0.0769231	48.8755	6.85654	0.0202771	0.0559341	0.0285359	FECH	1
1	REACTOME_MITOTIC_PROPHASE	REACTOME_MITOTIC_PROPHASE	2021-02-01	141/13343	0.0141844	9.0125	3.79746	0.0204176	0.0559341	0.0285359	PPP2R1A/PPP2CA	2
1	BIOCARTA_AKAPCENTROSOME_PATHWAY	BIOCARTA_AKAPCENTROSOME_PATHWAY	2021-01-01	14/13343	0.0714286	45.3844	6.59676	0.0218206	0.0564563	0.0288024	PPP2CA	1
1	BIOCARTA_UCALPAIN_PATHWAY	BIOCARTA_UCALPAIN_PATHWAY	2021-01-01	14/13343	0.0714286	45.3844	6.59676	0.0218206	0.0564563	0.0288024	SPTAN1	1
1	PID_TCR_RAS_PATHWAY	PID_TCR_RAS_PATHWAY	2021-01-01	14/13343	0.0714286	45.3844	6.59676	0.0218206	0.0564563	0.0288024	BRAF	1
1	REACTOME_HEME_BIOSYNTHESIS	REACTOME_HEME_BIOSYNTHESIS	2021-01-01	14/13343	0.0714286	45.3844	6.59676	0.0218206	0.0564563	0.0288024	FECH	1
1	REACTOME_PROLONGED_ERK_ACTIVATION_EVENTS	REACTOME_PROLONGED_ERK_ACTIVATION_EVENTS	2021-01-01	14/13343	0.0714286	45.3844	6.59676	0.0218206	0.0564563	0.0288024	BRAF	1
1	WP_CANCER_IMMUNOTHERAPY_BY_CTLA4_BLOCKADE	WP_CANCER_IMMUNOTHERAPY_BY_CTLA4_BLOCKADE	2021-01-01	14/13343	0.0714286	45.3844	6.59676	0.0218206	0.0564563	0.0288024	PPP2CA	1
1	WP_DOPAMINE_METABOLISM	WP_DOPAMINE_METABOLISM	2021-01-01	14/13343	0.0714286	45.3844	6.59676	0.0218206	0.0564563	0.0288024	PPP2CA	1
1	REACTOME_MITOTIC_G1_PHASE_AND_G1_S_TRANSITION	REACTOME_MITOTIC_G1_PHASE_AND_G1_S_TRANSITION	2021-02-01	149/13343	0.0134228	8.5286	3.66906	0.022638	0.05811	0.0296461	PPP2R1A/PPP2CA	2
1	REACTOME_METABOLISM_OF_NITRIC_OXIDE_NOS3_ACTIVATION_AND_REGULATION	REACTOME_METABOLISM_OF_NITRIC_OXIDE_NOS3_ACTIVATION_AND_REGULATION	2021-01-01	15/13343	0.0666667	42.3587	6.36306	0.0233617	0.0590381	0.0301195	NOSIP	1
1	REACTOME_N_GLYCAN_ANTENNAE_ELONGATION	REACTOME_N_GLYCAN_ANTENNAE_ELONGATION	2021-01-01	15/13343	0.0666667	42.3587	6.36306	0.0233617	0.0590381	0.0301195	ST6GAL1	1
1	REACTOME_TOLL_LIKE_RECEPTOR_CASCADES	REACTOME_TOLL_LIKE_RECEPTOR_CASCADES	2021-02-01	155/13343	0.0129032	8.19846	3.57892	0.0243664	0.0611034	0.0311732	PPP2R1A/PPP2CA	2
1	BIOCARTA_CK1_PATHWAY	BIOCARTA_CK1_PATHWAY	2021-01-01	16/13343	0.0625	39.7113	6.1513	0.0249005	0.0614967	0.0313738	PPP2CA	1
1	WP_MAPK_PATHWAY_IN_CONGENITAL_THYROID_CANCER	WP_MAPK_PATHWAY_IN_CONGENITAL_THYROID_CANCER	2021-01-01	16/13343	0.0625	39.7113	6.1513	0.0249005	0.0614967	0.0313738	BRAF	1
1	BIOCARTA_TEL_PATHWAY	BIOCARTA_TEL_PATHWAY	2021-01-01	17/13343	0.0588235	37.3754	5.95823	0.026437	0.0643169	0.0328126	PPP2CA	1
1	WP_CORI_CYCLE	WP_CORI_CYCLE	2021-01-01	17/13343	0.0588235	37.3754	5.95823	0.026437	0.0643169	0.0328126	SLC2A1	1
1	BIOCARTA_PDZS_PATHWAY	BIOCARTA_PDZS_PATHWAY	2021-01-01	18/13343	0.0555556	35.2989	5.78121	0.0279712	0.0670487	0.0342063	SPTAN1	1
1	WP_INHIBITION_OF_EXOSOME_BIOGENESIS_AND_SECRETION_BY_MANUMYCIN_A_IN_CRPC_CELLS	WP_INHIBITION_OF_EXOSOME_BIOGENESIS_AND_SECRETION_BY_MANUMYCIN_A_IN_CRPC_CELLS	2021-01-01	18/13343	0.0555556	35.2989	5.78121	0.0279712	0.0670487	0.0342063	BRAF	1
1	BIOCARTA_CHREBP_PATHWAY	BIOCARTA_CHREBP_PATHWAY	2021-01-01	19/13343	0.0526316	33.4411	5.61811	0.0295031	0.0691944	0.035301	PPP2CA	1
1	BIOCARTA_IGF1MTOR_PATHWAY	BIOCARTA_IGF1MTOR_PATHWAY	2021-01-01	19/13343	0.0526316	33.4411	5.61811	0.0295031	0.0691944	0.035301	PPP2CA	1
1	WP_SEROTONIN_RECEPTOR_467_AND_NR3C_SIGNALING	WP_SEROTONIN_RECEPTOR_467_AND_NR3C_SIGNALING	2021-01-01	19/13343	0.0526316	33.4411	5.61811	0.0295031	0.0691944	0.035301	BRAF	1
1	BIOCARTA_GSK3_PATHWAY	BIOCARTA_GSK3_PATHWAY	2021-01-01	20/13343	0.05	31.769	5.46718	0.0310327	0.0717494	0.0366045	PPP2CA	1
1	WP_HEREDITARY_LEIOMYOMATOSIS_AND_RENAL_CELL_CARCINOMA_PATHWAY	WP_HEREDITARY_LEIOMYOMATOSIS_AND_RENAL_CELL_CARCINOMA_PATHWAY	2021-01-01	20/13343	0.05	31.769	5.46718	0.0310327	0.0717494	0.0366045	SLC2A1	1
1	REACTOME_CELLULAR_HEXOSE_TRANSPORT	REACTOME_CELLULAR_HEXOSE_TRANSPORT	2021-01-01	21/13343	0.047619	30.2562	5.32695	0.03256	0.0747505	0.0381356	SLC2A1	1
1	BIOCARTA_AKT_PATHWAY	BIOCARTA_AKT_PATHWAY	2021-01-01	22/13343	0.0454545	28.881	5.1962	0.0340851	0.0771648	0.0393672	PPP2CA	1
1	BIOCARTA_MTOR_PATHWAY	BIOCARTA_MTOR_PATHWAY	2021-01-01	22/13343	0.0454545	28.881	5.1962	0.0340851	0.0771648	0.0393672	PPP2CA	1
1	REACTOME_NEPHRIN_FAMILY_INTERACTIONS	REACTOME_NEPHRIN_FAMILY_INTERACTIONS	2021-01-01	23/13343	0.0434783	27.6253	5.07389	0.0356078	0.0789669	0.0402866	SPTAN1	1
1	REACTOME_TERMINATION_OF_O_GLYCAN_BIOSYNTHESIS	REACTOME_TERMINATION_OF_O_GLYCAN_BIOSYNTHESIS	2021-01-01	23/13343	0.0434783	27.6253	5.07389	0.0356078	0.0789669	0.0402866	ST6GAL1	1
1	WP_ESTROGEN_SIGNALING_PATHWAY	WP_ESTROGEN_SIGNALING_PATHWAY	2021-01-01	23/13343	0.0434783	27.6253	5.07389	0.0356078	0.0789669	0.0402866	BRAF	1
1	BIOCARTA_CTCF_PATHWAY	BIOCARTA_CTCF_PATHWAY	2021-01-01	24/13343	0.0416667	26.4742	4.95913	0.0371282	0.080692	0.0411667	PPP2CA	1
1	BIOCARTA_WNT_PATHWAY	BIOCARTA_WNT_PATHWAY	2021-01-01	24/13343	0.0416667	26.4742	4.95913	0.0371282	0.080692	0.0411667	PPP2CA	1
1	WP_NAD_METABOLISM_IN_ONCOGENEINDUCED_SENESCENCE_AND_MITOCHONDRIAL_DYSFUNCTIONASSOCIATED_SENESCENCE	WP_NAD_METABOLISM_IN_ONCOGENEINDUCED_SENESCENCE_AND_MITOCHONDRIAL_DYSFUNCTIONASSOCIATED_SENESCENCE	2021-01-01	24/13343	0.0416667	26.4742	4.95913	0.0371282	0.080692	0.0411667	SLC2A1	1
1	PID_MYC_PATHWAY	PID_MYC_PATHWAY	2021-01-01	25/13343	0.04	25.4152	4.85117	0.0386464	0.0828863	0.0422862	PPP2CA	1
1	WP_RELATIONSHIP_BETWEEN_INFLAMMATION_COX2_AND_EGFR	WP_RELATIONSHIP_BETWEEN_INFLAMMATION_COX2_AND_EGFR	2021-01-01	25/13343	0.04	25.4152	4.85117	0.0386464	0.0828863	0.0422862	BRAF	1
1	REACTOME_INTRA_GOLGI_AND_RETROGRADE_GOLGI_TO_ER_TRAFFIC	REACTOME_INTRA_GOLGI_AND_RETROGRADE_GOLGI_TO_ER_TRAFFIC	2021-02-01	203/13343	0.00985222	6.25991	2.99822	0.0400145	0.0850188	0.0433741	DYNC1H1/ACTR1A	2
1	REACTOME_N_GLYCAN_ANTENNAE_ELONGATION_IN_THE_MEDIAL_TRANS_GOLGI	REACTOME_N_GLYCAN_ANTENNAE_ELONGATION_IN_THE_MEDIAL_TRANS_GOLGI	2021-01-01	26/13343	0.0384615	24.4377	4.74935	0.0401622	0.0850188	0.0433741	ST6GAL1	1
1	BIOCARTA_ERK_PATHWAY	BIOCARTA_ERK_PATHWAY	2021-01-01	27/13343	0.037037	23.5326	4.6531	0.0416758	0.0859894	0.0438693	PPP2CA	1
1	REACTOME_METABOLISM_OF_PORPHYRINS	REACTOME_METABOLISM_OF_PORPHYRINS	2021-01-01	27/13343	0.037037	23.5326	4.6531	0.0416758	0.0859894	0.0438693	FECH	1
1	WP_FGFR3_SIGNALING_IN_CHONDROCYTE_PROLIFERATION_AND_TERMINAL_DIFFERENTIATION	WP_FGFR3_SIGNALING_IN_CHONDROCYTE_PROLIFERATION_AND_TERMINAL_DIFFERENTIATION	2021-01-01	27/13343	0.037037	23.5326	4.6531	0.0416758	0.0859894	0.0438693	PPP2CA	1
1	WP_INTRAFLAGELLAR_TRANSPORT_PROTEINS_BINDING_TO_DYNEIN	WP_INTRAFLAGELLAR_TRANSPORT_PROTEINS_BINDING_TO_DYNEIN	2021-01-01	27/13343	0.037037	23.5326	4.6531	0.0416758	0.0859894	0.0438693	DYNC1H1	1
1	PID_LIS1_PATHWAY	PID_LIS1_PATHWAY	2021-01-01	28/13343	0.0357143	22.6922	4.56191	0.0431872	0.0885473	0.0451743	DYNC1H1	1
1	BIOCARTA_DEATH_PATHWAY	BIOCARTA_DEATH_PATHWAY	2021-01-01	29/13343	0.0344828	21.9097	4.47536	0.0446962	0.0888474	0.0453274	SPTAN1	1
1	BIOCARTA_TNFR1_PATHWAY	BIOCARTA_TNFR1_PATHWAY	2021-01-01	29/13343	0.0344828	21.9097	4.47536	0.0446962	0.0888474	0.0453274	SPTAN1	1
1	KEGG_THYROID_CANCER	KEGG_THYROID_CANCER	2021-01-01	29/13343	0.0344828	21.9097	4.47536	0.0446962	0.0888474	0.0453274	BRAF	1
1	REACTOME_MATURATION_OF_SARS_COV_2_SPIKE_PROTEIN	REACTOME_MATURATION_OF_SARS_COV_2_SPIKE_PROTEIN	2021-01-01	29/13343	0.0344828	21.9097	4.47536	0.0446962	0.0888474	0.0453274	ST6GAL1	1
1	REACTOME_TRANSLATION_OF_SARS_COV_1_STRUCTURAL_PROTEINS	REACTOME_TRANSLATION_OF_SARS_COV_1_STRUCTURAL_PROTEINS	2021-01-01	29/13343	0.0344828	21.9097	4.47536	0.0446962	0.0888474	0.0453274	ST6GAL1	1
1	BIOCARTA_FAS_PATHWAY	BIOCARTA_FAS_PATHWAY	2021-01-01	30/13343	0.0333333	21.1794	4.39304	0.046203	0.090736	0.0462909	SPTAN1	1
1	WP_SPHINGOLIPID_PATHWAY	WP_SPHINGOLIPID_PATHWAY	2021-01-01	30/13343	0.0333333	21.1794	4.39304	0.046203	0.090736	0.0462909	PPP2CA	1
1	REACTOME_INTERACTION_BETWEEN_L1_AND_ANKYRINS	REACTOME_INTERACTION_BETWEEN_L1_AND_ANKYRINS	2021-01-01	31/13343	0.0322581	20.4962	4.31463	0.0477075	0.0931297	0.0475121	SPTAN1	1
1	REACTOME_NUCLEAR_SIGNALING_BY_ERBB4	REACTOME_NUCLEAR_SIGNALING_BY_ERBB4	2021-01-01	32/13343	0.03125	19.8557	4.23981	0.0492098	0.0954904	0.0487165	ADAP1	1
1	REACTOME_SIALIC_ACID_METABOLISM	REACTOME_SIALIC_ACID_METABOLISM	2021-01-01	33/13343	0.030303	19.254	4.16832	0.0507098	0.0961128	0.049034	ST6GAL1	1
1	WP_BDNFTRKB_SIGNALING	WP_BDNFTRKB_SIGNALING	2021-01-01	33/13343	0.030303	19.254	4.16832	0.0507098	0.0961128	0.049034	BRAF	1
1	WP_MAPK_CASCADE	WP_MAPK_CASCADE	2021-01-01	33/13343	0.030303	19.254	4.16832	0.0507098	0.0961128	0.049034	BRAF	1
1	WP_REGUCALCIN_IN_PROXIMAL_TUBULE_EPITHELIAL_KIDNEY_CELLS	WP_REGUCALCIN_IN_PROXIMAL_TUBULE_EPITHELIAL_KIDNEY_CELLS	2021-01-01	33/13343	0.030303	19.254	4.16832	0.0507098	0.0961128	0.049034	BRAF	1
1	PID_HIF2PATHWAY	PID_HIF2PATHWAY	2021-01-01	34/13343	0.0294118	18.6877	4.0999	0.0522076	0.0961563	0.0490562	SLC2A1	1
1	PID_MAPK_TRK_PATHWAY	PID_MAPK_TRK_PATHWAY	2021-01-01	34/13343	0.0294118	18.6877	4.0999	0.0522076	0.0961563	0.0490562	BRAF	1
1	REACTOME_SIGNALLING_TO_ERKS	REACTOME_SIGNALLING_TO_ERKS	2021-01-01	34/13343	0.0294118	18.6877	4.0999	0.0522076	0.0961563	0.0490562	BRAF	1
1	REACTOME_SYNTHESIS_OF_BILE_ACIDS_AND_BILE_SALTS	REACTOME_SYNTHESIS_OF_BILE_ACIDS_AND_BILE_SALTS	2021-01-01	34/13343	0.0294118	18.6877	4.0999	0.0522076	0.0961563	0.0490562	OSBPL1A	1
1	WP_SEROTONIN_HTR1_GROUP_AND_FOS_PATHWAY	WP_SEROTONIN_HTR1_GROUP_AND_FOS_PATHWAY	2021-01-01	34/13343	0.0294118	18.6877	4.0999	0.0522076	0.0961563	0.0490562	BRAF	1
1	PID_ARF6_PATHWAY	PID_ARF6_PATHWAY	2021-01-01	35/13343	0.0285714	18.1537	4.03433	0.0537031	0.098355	0.0501779	ADAP1	1
1	WP_TYPE_2_PAPILLARY_RENAL_CELL_CARCINOMA	WP_TYPE_2_PAPILLARY_RENAL_CELL_CARCINOMA	2021-01-01	36/13343	0.0277778	17.6495	3.97143	0.0551963	0.100525	0.051285	SLC2A1	1
1	REACTOME_RHOV_GTPASE_CYCLE	REACTOME_RHOV_GTPASE_CYCLE	2021-01-01	37/13343	0.027027	17.1725	3.91101	0.0566873	0.1021	0.0520884	SPTAN1	1
1	WP_PHOTODYNAMIC_THERAPYINDUCED_HIF1_SURVIVAL_SIGNALING	WP_PHOTODYNAMIC_THERAPYINDUCED_HIF1_SURVIVAL_SIGNALING	2021-01-01	37/13343	0.027027	17.1725	3.91101	0.0566873	0.1021	0.0520884	SLC2A1	1
1	REACTOME_APOPTOTIC_CLEAVAGE_OF_CELLULAR_PROTEINS	REACTOME_APOPTOTIC_CLEAVAGE_OF_CELLULAR_PROTEINS	2021-01-01	38/13343	0.0263158	16.7206	3.8529	0.0581761	0.104206	0.0531627	SPTAN1	1
1	REACTOME_MAP2K_AND_MAPK_ACTIVATION	REACTOME_MAP2K_AND_MAPK_ACTIVATION	2021-01-01	40/13343	0.025	15.8845	3.74305	0.0611469	0.108336	0.0552701	BRAF	1
1	REACTOME_RHOU_GTPASE_CYCLE	REACTOME_RHOU_GTPASE_CYCLE	2021-01-01	40/13343	0.025	15.8845	3.74305	0.0611469	0.108336	0.0552701	SPTAN1	1
1	KEGG_PORPHYRIN_AND_CHLOROPHYLL_METABOLISM	KEGG_PORPHYRIN_AND_CHLOROPHYLL_METABOLISM	2021-01-01	41/13343	0.0243902	15.4971	3.69105	0.062629	0.109769	0.056001	FECH	1
1	WP_BLADDER_CANCER	WP_BLADDER_CANCER	2021-01-01	41/13343	0.0243902	15.4971	3.69105	0.062629	0.109769	0.056001	BRAF	1
1	KEGG_BLADDER_CANCER	KEGG_BLADDER_CANCER	2021-01-01	42/13343	0.0238095	15.1281	3.64085	0.0641088	0.111762	0.0570177	BRAF	1
1	KEGG_VASOPRESSIN_REGULATED_WATER_REABSORPTION	KEGG_VASOPRESSIN_REGULATED_WATER_REABSORPTION	2021-01-01	44/13343	0.0227273	14.4405	3.54541	0.0670618	0.113275	0.0577899	DYNC1H1	1
1	REACTOME_AGGREPHAGY	REACTOME_AGGREPHAGY	2021-01-01	44/13343	0.0227273	14.4405	3.54541	0.0670618	0.113275	0.0577899	DYNC1H1	1
1	REACTOME_TBC_RABGAPS	REACTOME_TBC_RABGAPS	2021-01-01	44/13343	0.0227273	14.4405	3.54541	0.0670618	0.113275	0.0577899	GGA1	1
1	WP_FAS_LIGAND_PATHWAY_AND_STRESS_INDUCTION_OF_HEAT_SHOCK_PROTEINS	WP_FAS_LIGAND_PATHWAY_AND_STRESS_INDUCTION_OF_HEAT_SHOCK_PROTEINS	2021-01-01	44/13343	0.0227273	14.4405	3.54541	0.0670618	0.113275	0.0577899	SPTAN1	1
1	WP_METABOLIC_REPROGRAMMING_IN_COLON_CANCER	WP_METABOLIC_REPROGRAMMING_IN_COLON_CANCER	2021-01-01	44/13343	0.0227273	14.4405	3.54541	0.0670618	0.113275	0.0577899	SLC2A1	1
1	WP_VASOPRESSINREGULATED_WATER_REABSORPTION	WP_VASOPRESSINREGULATED_WATER_REABSORPTION	2021-01-01	44/13343	0.0227273	14.4405	3.54541	0.0670618	0.113275	0.0577899	DYNC1H1	1
1	REACTOME_BILE_ACID_AND_BILE_SALT_METABOLISM	REACTOME_BILE_ACID_AND_BILE_SALT_METABOLISM	2021-01-01	45/13343	0.0222222	14.1196	3.5	0.068535	0.113992	0.0581554	OSBPL1A	1
1	REACTOME_SIGNALING_BY_MODERATE_KINASE_ACTIVITY_BRAF_MUTANTS	REACTOME_SIGNALING_BY_MODERATE_KINASE_ACTIVITY_BRAF_MUTANTS	2021-01-01	45/13343	0.0222222	14.1196	3.5	0.068535	0.113992	0.0581554	BRAF	1
1	WP_GLYCOLYSIS_AND_GLUCONEOGENESIS	WP_GLYCOLYSIS_AND_GLUCONEOGENESIS	2021-01-01	45/13343	0.0222222	14.1196	3.5	0.068535	0.113992	0.0581554	SLC2A1	1
1	BIOCARTA_KERATINOCYTE_PATHWAY	BIOCARTA_KERATINOCYTE_PATHWAY	2021-01-01	46/13343	0.0217391	13.8126	3.45602	0.070006	0.115262	0.0588035	PPP2CA	1
1	KEGG_N_GLYCAN_BIOSYNTHESIS	KEGG_N_GLYCAN_BIOSYNTHESIS	2021-01-01	46/13343	0.0217391	13.8126	3.45602	0.070006	0.115262	0.0588035	ST6GAL1	1
1	PID_PI3KCI_PATHWAY	PID_PI3KCI_PATHWAY	2021-01-01	48/13343	0.0208333	13.2371	3.37202	0.0729412	0.119492	0.0609612	ADAP1	1
1	REACTOME_TRANSLATION_OF_SARS_COV_2_STRUCTURAL_PROTEINS	REACTOME_TRANSLATION_OF_SARS_COV_2_STRUCTURAL_PROTEINS	2021-01-01	49/13343	0.0204082	12.967	3.33188	0.0744056	0.120678	0.0615663	ST6GAL1	1
1	WP_RETT_SYNDROME_CAUSING_GENES	WP_RETT_SYNDROME_CAUSING_GENES	2021-01-01	49/13343	0.0204082	12.967	3.33188	0.0744056	0.120678	0.0615663	BRAF	1
1	REACTOME_SARS_COV_1_INFECTION	REACTOME_SARS_COV_1_INFECTION	2021-01-01	50/13343	0.02	12.7076	3.29289	0.0758677	0.12244	0.0624653	ST6GAL1	1
1	PID_CASPASE_PATHWAY	PID_CASPASE_PATHWAY	2021-01-01	51/13343	0.0196078	12.4585	3.255	0.0773276	0.124181	0.0633537	SPTAN1	1
1	KEGG_ENDOMETRIAL_CANCER	KEGG_ENDOMETRIAL_CANCER	2021-01-01	52/13343	0.0192308	12.2189	3.21816	0.0787853	0.12468	0.063608	BRAF	1
1	KEGG_MTOR_SIGNALING_PATHWAY	KEGG_MTOR_SIGNALING_PATHWAY	2021-01-01	52/13343	0.0192308	12.2189	3.21816	0.0787853	0.12468	0.063608	BRAF	1
1	REACTOME_APOPTOTIC_EXECUTION_PHASE	REACTOME_APOPTOTIC_EXECUTION_PHASE	2021-01-01	52/13343	0.0192308	12.2189	3.21816	0.0787853	0.12468	0.063608	SPTAN1	1
1	KEGG_NON_SMALL_CELL_LUNG_CANCER	KEGG_NON_SMALL_CELL_LUNG_CANCER	2021-01-01	54/13343	0.0185185	11.7663	3.14741	0.0816942	0.12804	0.0653223	BRAF	1
1	PID_TGFBR_PATHWAY	PID_TGFBR_PATHWAY	2021-01-01	54/13343	0.0185185	11.7663	3.14741	0.0816942	0.12804	0.0653223	PPP2CA	1
1	REACTOME_SENSORY_PROCESSING_OF_SOUND_BY_OUTER_HAIR_CELLS_OF_THE_COCHLEA	REACTOME_SENSORY_PROCESSING_OF_SOUND_BY_OUTER_HAIR_CELLS_OF_THE_COCHLEA	2021-01-01	55/13343	0.0181818	11.5524	3.11342	0.0831454	0.129691	0.0661645	SPTAN1	1
1	BIOCARTA_HIVNEF_PATHWAY	BIOCARTA_HIVNEF_PATHWAY	2021-01-01	56/13343	0.0178571	11.3461	3.08029	0.0845943	0.1307	0.0666795	SPTAN1	1
1	WP_CCL18_SIGNALING_PATHWAY	WP_CCL18_SIGNALING_PATHWAY	2021-01-01	56/13343	0.0178571	11.3461	3.08029	0.0845943	0.1307	0.0666795	SLC2A1	1
1	KEGG_ACUTE_MYELOID_LEUKEMIA	KEGG_ACUTE_MYELOID_LEUKEMIA	2021-01-01	57/13343	0.0175439	11.147	3.048	0.0860411	0.132309	0.0675	BRAF	1
1	REACTOME_G_ALPHA_I_SIGNALLING_EVENTS	REACTOME_G_ALPHA_I_SIGNALLING_EVENTS	2021-02-01	314/13343	0.00636943	4.04701	2.1693	0.086469	0.132342	0.0675172	PPP2R1A/PPP2CA	2
1	REACTOME_SIGNALING_BY_ERBB4	REACTOME_SIGNALING_BY_ERBB4	2021-01-01	58/13343	0.0172414	10.9548	3.0165	0.0874857	0.132653	0.0676756	ADAP1	1
1	WP_PROXIMAL_TUBULE_TRANSPORT	WP_PROXIMAL_TUBULE_TRANSPORT	2021-01-01	58/13343	0.0172414	10.9548	3.0165	0.0874857	0.132653	0.0676756	SLC2A1	1
1	PID_FAK_PATHWAY	PID_FAK_PATHWAY	2021-01-01	59/13343	0.0169492	10.7692	2.98576	0.0889282	0.132984	0.0678448	BRAF	1
1	PID_P53_REGULATION_PATHWAY	PID_P53_REGULATION_PATHWAY	2021-01-01	59/13343	0.0169492	10.7692	2.98576	0.0889282	0.132984	0.0678448	PPP2CA	1
1	WP_MET_IN_TYPE_1_PAPILLARY_RENAL_CELL_CARCINOMA	WP_MET_IN_TYPE_1_PAPILLARY_RENAL_CELL_CARCINOMA	2021-01-01	59/13343	0.0169492	10.7692	2.98576	0.0889282	0.132984	0.0678448	BRAF	1
1	KEGG_PATHWAYS_IN_CANCER	KEGG_PATHWAYS_IN_CANCER	2021-02-01	325/13343	0.00615385	3.91004	2.10864	0.0917018	0.136506	0.0696414	SLC2A1/BRAF	2
1	KEGG_COLORECTAL_CANCER	KEGG_COLORECTAL_CANCER	2021-01-01	62/13343	0.016129	10.2481	2.89779	0.0932425	0.137543	0.0701706	BRAF	1
1	REACTOME_O_LINKED_GLYCOSYLATION_OF_MUCINS	REACTOME_O_LINKED_GLYCOSYLATION_OF_MUCINS	2021-01-01	62/13343	0.016129	10.2481	2.89779	0.0932425	0.137543	0.0701706	ST6GAL1	1
1	REACTOME_NCAM_SIGNALING_FOR_NEURITE_OUT_GROWTH	REACTOME_NCAM_SIGNALING_FOR_NEURITE_OUT_GROWTH	2021-01-01	63/13343	0.015873	10.0854	2.8698	0.0946763	0.137788	0.0702953	SPTAN1	1
1	REACTOME_SYNTHESIS_OF_SUBSTRATES_IN_N_GLYCAN_BIOSYTHESIS	REACTOME_SYNTHESIS_OF_SUBSTRATES_IN_N_GLYCAN_BIOSYTHESIS	2021-01-01	63/13343	0.015873	10.0854	2.8698	0.0946763	0.137788	0.0702953	ST6GAL1	1
1	WP_ENDOMETRIAL_CANCER	WP_ENDOMETRIAL_CANCER	2021-01-01	63/13343	0.015873	10.0854	2.8698	0.0946763	0.137788	0.0702953	BRAF	1
1	PID_ERA_GENOMIC_PATHWAY	PID_ERA_GENOMIC_PATHWAY	2021-01-01	64/13343	0.015625	9.92783	2.84242	0.0961079	0.138852	0.0708384	ANP32A	1
1	KEGG_GLIOMA	KEGG_GLIOMA	2021-01-01	65/13343	0.0153846	9.77509	2.81564	0.0975373	0.138852	0.0708384	BRAF	1
1	PID_CD8_TCR_DOWNSTREAM_PATHWAY	PID_CD8_TCR_DOWNSTREAM_PATHWAY	2021-01-01	65/13343	0.0153846	9.77509	2.81564	0.0975373	0.138852	0.0708384	BRAF	1
1	PID_RB_1PATHWAY	PID_RB_1PATHWAY	2021-01-01	65/13343	0.0153846	9.77509	2.81564	0.0975373	0.138852	0.0708384	PPP2CA	1
1	REACTOME_SIGNALING_BY_BRAF_AND_RAF1_FUSIONS	REACTOME_SIGNALING_BY_BRAF_AND_RAF1_FUSIONS	2021-01-01	65/13343	0.0153846	9.77509	2.81564	0.0975373	0.138852	0.0708384	BRAF	1
1	KEGG_ADIPOCYTOKINE_SIGNALING_PATHWAY	KEGG_ADIPOCYTOKINE_SIGNALING_PATHWAY	2021-01-01	67/13343	0.0149254	9.4833	2.76378	0.10039	0.142292	0.0725931	SLC2A1	1
1	WP_MELANOMA	WP_MELANOMA	2021-01-01	68/13343	0.0147059	9.34384	2.73866	0.101813	0.142451	0.0726741	BRAF	1
1	WP_PHYSICOCHEMICAL_FEATURES_AND_TOXICITYASSOCIATED_PATHWAYS	WP_PHYSICOCHEMICAL_FEATURES_AND_TOXICITYASSOCIATED_PATHWAYS	2021-01-01	68/13343	0.0147059	9.34384	2.73866	0.101813	0.142451	0.0726741	PPP2CA	1
1	WP_THYROID_STIMULATING_HORMONE_TSH_SIGNALING_PATHWAY	WP_THYROID_STIMULATING_HORMONE_TSH_SIGNALING_PATHWAY	2021-01-01	68/13343	0.0147059	9.34384	2.73866	0.101813	0.142451	0.0726741	BRAF	1
1	PID_MTOR_4PATHWAY	PID_MTOR_4PATHWAY	2021-01-01	69/13343	0.0144928	9.20842	2.71405	0.103234	0.143209	0.0730612	BRAF	1
1	PID_VEGFR1_2_PATHWAY	PID_VEGFR1_2_PATHWAY	2021-01-01	69/13343	0.0144928	9.20842	2.71405	0.103234	0.143209	0.0730612	BRAF	1
1	KEGG_LONG_TERM_POTENTIATION	KEGG_LONG_TERM_POTENTIATION	2021-01-01	70/13343	0.0142857	9.07687	2.68994	0.104652	0.143347	0.0731317	BRAF	1
1	KEGG_PANCREATIC_CANCER	KEGG_PANCREATIC_CANCER	2021-01-01	70/13343	0.0142857	9.07687	2.68994	0.104652	0.143347	0.0731317	BRAF	1
1	PID_CDC42_PATHWAY	PID_CDC42_PATHWAY	2021-01-01	70/13343	0.0142857	9.07687	2.68994	0.104652	0.143347	0.0731317	BRAF	1
1	KEGG_MELANOMA	KEGG_MELANOMA	2021-01-01	71/13343	0.0140845	8.94903	2.66631	0.106069	0.143479	0.0731989	BRAF	1
1	REACTOME_DEPOSITION_OF_NEW_CENPA_CONTAINING_NUCLEOSOMES_AT_THE_CENTROMERE	REACTOME_DEPOSITION_OF_NEW_CENPA_CONTAINING_NUCLEOSOMES_AT_THE_CENTROMERE	2021-01-01	71/13343	0.0140845	8.94903	2.66631	0.106069	0.143479	0.0731989	CENPO	1
1	REACTOME_SARS_COV_2_INFECTION	REACTOME_SARS_COV_2_INFECTION	2021-01-01	71/13343	0.0140845	8.94903	2.66631	0.106069	0.143479	0.0731989	ST6GAL1	1
1	WP_NONSMALL_CELL_LUNG_CANCER	WP_NONSMALL_CELL_LUNG_CANCER	2021-01-01	72/13343	0.0138889	8.82474	2.64314	0.107483	0.144196	0.0735646	BRAF	1
1	WP_P53_TRANSCRIPTIONAL_GENE_NETWORK	WP_P53_TRANSCRIPTIONAL_GENE_NETWORK	2021-01-01	72/13343	0.0138889	8.82474	2.64314	0.107483	0.144196	0.0735646	SLC2A1	1
1	KEGG_CHRONIC_MYELOID_LEUKEMIA	KEGG_CHRONIC_MYELOID_LEUKEMIA	2021-01-01	73/13343	0.0136986	8.70385	2.62041	0.108896	0.145492	0.0742257	BRAF	1
1	REACTOME_RHOG_GTPASE_CYCLE	REACTOME_RHOG_GTPASE_CYCLE	2021-01-01	74/13343	0.0135135	8.58623	2.59811	0.110306	0.146178	0.0745757	ANKLE2	1
1	WP_CHROMOSOMAL_AND_MICROSATELLITE_INSTABILITY_IN_COLORECTAL_CANCER	WP_CHROMOSOMAL_AND_MICROSATELLITE_INSTABILITY_IN_COLORECTAL_CANCER	2021-01-01	74/13343	0.0135135	8.58623	2.59811	0.110306	0.146178	0.0745757	BRAF	1
1	REACTOME_SENSORY_PROCESSING_OF_SOUND	REACTOME_SENSORY_PROCESSING_OF_SOUND	2021-01-01	77/13343	0.012987	8.2517	2.53367	0.114524	0.151153	0.0771138	SPTAN1	1
1	REACTOME_BIOSYNTHESIS_OF_THE_N_GLYCAN_PRECURSOR_DOLICHOL_LIPID_LINKED_OLIGOSACCHARIDE_LLO_AND_TRANSFER_TO_A_NASCENT_PROTEIN	REACTOME_BIOSYNTHESIS_OF_THE_N_GLYCAN_PRECURSOR_DOLICHOL_LIPID_LINKED_OLIGOSACCHARIDE_LLO_AND_TRANSFER_TO_A_NASCENT_PROTEIN	2021-01-01	78/13343	0.0128205	8.14591	2.51297	0.115925	0.151774	0.0774306	ST6GAL1	1
1	REACTOME_REGULATION_OF_INSULIN_SECRETION	REACTOME_REGULATION_OF_INSULIN_SECRETION	2021-01-01	78/13343	0.0128205	8.14591	2.51297	0.115925	0.151774	0.0774306	SLC2A1	1
1	PID_MYC_ACTIV_PATHWAY	PID_MYC_ACTIV_PATHWAY	2021-01-01	79/13343	0.0126582	8.0428	2.49262	0.117325	0.152992	0.078052	SLC2A1	1
1	REACTOME_ONCOGENIC_MAPK_SIGNALING	REACTOME_ONCOGENIC_MAPK_SIGNALING	2021-01-01	82/13343	0.0121951	7.74855	2.43369	0.121511	0.157193	0.0801953	BRAF	1
1	REACTOME_SELECTIVE_AUTOPHAGY	REACTOME_SELECTIVE_AUTOPHAGY	2021-01-01	82/13343	0.0121951	7.74855	2.43369	0.121511	0.157193	0.0801953	DYNC1H1	1
1	WP_GLIOBLASTOMA_SIGNALING_PATHWAYS	WP_GLIOBLASTOMA_SIGNALING_PATHWAYS	2021-01-01	83/13343	0.0120482	7.65519	2.4147	0.122902	0.158364	0.0807929	BRAF	1
1	WP_EGFR_TYROSINE_KINASE_INHIBITOR_RESISTANCE	WP_EGFR_TYROSINE_KINASE_INHIBITOR_RESISTANCE	2021-01-01	84/13343	0.0119048	7.56406	2.39603	0.124291	0.159524	0.0813843	BRAF	1
1	KEGG_PROGESTERONE_MEDIATED_OOCYTE_MATURATION	KEGG_PROGESTERONE_MEDIATED_OOCYTE_MATURATION	2021-01-01	85/13343	0.0117647	7.47507	2.37766	0.125678	0.160671	0.0819698	BRAF	1
1	KEGG_ERBB_SIGNALING_PATHWAY	KEGG_ERBB_SIGNALING_PATHWAY	2021-01-01	87/13343	0.0114943	7.30323	2.34181	0.128446	0.1623	0.0828008	BRAF	1
1	REACTOME_REGULATION_OF_MRNA_STABILITY_BY_PROTEINS_THAT_BIND_AU_RICH_ELEMENTS	REACTOME_REGULATION_OF_MRNA_STABILITY_BY_PROTEINS_THAT_BIND_AU_RICH_ELEMENTS	2021-01-01	87/13343	0.0114943	7.30323	2.34181	0.128446	0.1623	0.0828008	ANP32A	1
1	WP_CLEAR_CELL_RENAL_CELL_CARCINOMA_PATHWAYS	WP_CLEAR_CELL_RENAL_CELL_CARCINOMA_PATHWAYS	2021-01-01	87/13343	0.0114943	7.30323	2.34181	0.128446	0.1623	0.0828008	SLC2A1	1
1	KEGG_ANTIGEN_PROCESSING_AND_PRESENTATION	KEGG_ANTIGEN_PROCESSING_AND_PRESENTATION	2021-01-01	88/13343	0.0113636	7.22024	2.32431	0.129827	0.162783	0.0830471	IFI30	1
1	REACTOME_RAC2_GTPASE_CYCLE	REACTOME_RAC2_GTPASE_CYCLE	2021-01-01	88/13343	0.0113636	7.22024	2.32431	0.129827	0.162783	0.0830471	ANKLE2	1
1	KEGG_PROSTATE_CANCER	KEGG_PROSTATE_CANCER	2021-01-01	89/13343	0.011236	7.13911	2.30708	0.131205	0.163256	0.0832882	BRAF	1
1	WP_PANCREATIC_ADENOCARCINOMA_PATHWAY	WP_PANCREATIC_ADENOCARCINOMA_PATHWAY	2021-01-01	89/13343	0.011236	7.13911	2.30708	0.131205	0.163256	0.0832882	BRAF	1
1	WP_ERBB_SIGNALING_PATHWAY	WP_ERBB_SIGNALING_PATHWAY	2021-01-01	91/13343	0.010989	6.98221	2.27341	0.133956	0.166045	0.0847112	BRAF	1
1	REACTOME_INTERFERON_GAMMA_SIGNALING	REACTOME_INTERFERON_GAMMA_SIGNALING	2021-01-01	93/13343	0.0107527	6.83205	2.24073	0.136699	0.168166	0.0857933	IFI30	1
1	WP_CORTICOTROPINRELEASING_HORMONE_SIGNALING_PATHWAY	WP_CORTICOTROPINRELEASING_HORMONE_SIGNALING_PATHWAY	2021-01-01	93/13343	0.0107527	6.83205	2.24073	0.136699	0.168166	0.0857933	BRAF	1
1	WP_TNFALPHA_SIGNALING_PATHWAY	WP_TNFALPHA_SIGNALING_PATHWAY	2021-01-01	94/13343	0.0106383	6.75937	2.22476	0.138067	0.16921	0.0863262	PPP2CA	1
1	WP_B_CELL_RECEPTOR_SIGNALING_PATHWAY	WP_B_CELL_RECEPTOR_SIGNALING_PATHWAY	2021-01-01	98/13343	0.0102041	6.48348	2.16311	0.14352	0.175234	0.0893992	BRAF	1
1	REACTOME_SLC_TRANSPORTER_DISORDERS	REACTOME_SLC_TRANSPORTER_DISORDERS	2021-01-01	99/13343	0.010101	6.41799	2.14823	0.144878	0.176232	0.0899084	SLC2A1	1
1	WP_GENES_RELATED_TO_PRIMARY_CILIUM_DEVELOPMENT_BASED_ON_CRISPR	WP_GENES_RELATED_TO_PRIMARY_CILIUM_DEVELOPMENT_BASED_ON_CRISPR	2021-01-01	103/13343	0.00970874	6.16875	2.09072	0.150289	0.182135	0.0929198	C2CD3	1
1	WP_INTEGRINMEDIATED_CELL_ADHESION	WP_INTEGRINMEDIATED_CELL_ADHESION	2021-01-01	104/13343	0.00961538	6.10943	2.07681	0.151637	0.183087	0.0934058	BRAF	1
1	REACTOME_RHO_GTPASE_CYCLE	REACTOME_RHO_GTPASE_CYCLE	2021-02-01	450/13343	0.00444444	2.82392	1.56268	0.156773	0.188178	0.0960029	SPTAN1/ANKLE2	2
1	REACTOME_AMYLOID_FIBER_FORMATION	REACTOME_AMYLOID_FIBER_FORMATION	2021-01-01	108/13343	0.00925926	5.88316	2.02295	0.157007	0.188178	0.0960029	GGA1	1
1	REACTOME_O_LINKED_GLYCOSYLATION	REACTOME_O_LINKED_GLYCOSYLATION	2021-01-01	111/13343	0.00900901	5.72415	1.9843	0.161014	0.192273	0.0980922	ST6GAL1	1
1	REACTOME_SIGNALING_BY_INTERLEUKINS	REACTOME_SIGNALING_BY_INTERLEUKINS	2021-02-01	463/13343	0.00431965	2.74463	1.51695	0.164003	0.195128	0.0995486	PPP2R1A/PPP2CA	2
1	WP_DNA_DAMAGE_RESPONSE_ONLY_ATM_DEPENDENT	WP_DNA_DAMAGE_RESPONSE_ONLY_ATM_DEPENDENT	2021-01-01	114/13343	0.00877193	5.57352	1.94704	0.165002	0.195603	0.099791	PPP2R5C	1
1	KEGG_VASCULAR_SMOOTH_MUSCLE_CONTRACTION	KEGG_VASCULAR_SMOOTH_MUSCLE_CONTRACTION	2021-01-01	115/13343	0.00869565	5.52505	1.93491	0.166328	0.19646	0.100228	BRAF	1
1	WP_EMBRYONIC_STEM_CELL_PLURIPOTENCY_PATHWAYS	WP_EMBRYONIC_STEM_CELL_PLURIPOTENCY_PATHWAYS	2021-01-01	118/13343	0.00847458	5.38458	1.89936	0.170292	0.200416	0.102247	BRAF	1
1	REACTOME_NEUTROPHIL_DEGRANULATION	REACTOME_NEUTROPHIL_DEGRANULATION	2021-02-01	479/13343	0.00417537	2.65295	1.46276	0.17299	0.202859	0.103493	SPTAN1/DYNC1H1	2
1	KEGG_LYSOSOME	KEGG_LYSOSOME	2021-01-01	121/13343	0.00826446	5.25108	1.865	0.174239	0.202864	0.103495	GGA1	1
1	REACTOME_L1CAM_INTERACTIONS	REACTOME_L1CAM_INTERACTIONS	2021-01-01	121/13343	0.00826446	5.25108	1.865	0.174239	0.202864	0.103495	SPTAN1	1
1	REACTOME_RAB_REGULATION_OF_TRAFFICKING	REACTOME_RAB_REGULATION_OF_TRAFFICKING	2021-01-01	122/13343	0.00819672	5.20804	1.8538	0.17555	0.202941	0.103535	GGA1	1
1	WP_FRAGILE_X_SYNDROME	WP_FRAGILE_X_SYNDROME	2021-01-01	122/13343	0.00819672	5.20804	1.8538	0.17555	0.202941	0.103535	BRAF	1
1	REACTOME_METABOLISM_OF_WATER_SOLUBLE_VITAMINS_AND_COFACTORS	REACTOME_METABOLISM_OF_WATER_SOLUBLE_VITAMINS_AND_COFACTORS	2021-01-01	123/13343	0.00813008	5.1657	1.84272	0.17686	0.203733	0.103939	SLC2A1	1
1	KEGG_NEUROTROPHIN_SIGNALING_PATHWAY	KEGG_NEUROTROPHIN_SIGNALING_PATHWAY	2021-01-01	126/13343	0.00793651	5.04271	1.8102	0.180777	0.207511	0.105866	BRAF	1
1	REACTOME_CELL_CELL_COMMUNICATION	REACTOME_CELL_CELL_COMMUNICATION	2021-01-01	130/13343	0.00769231	4.88755	1.76841	0.185972	0.212725	0.108526	SPTAN1	1
1	WP_ANGIOPOIETINLIKE_PROTEIN_8_REGULATORY_PATHWAY	WP_ANGIOPOIETINLIKE_PROTEIN_8_REGULATORY_PATHWAY	2021-01-01	132/13343	0.00757576	4.81349	1.74814	0.188557	0.214929	0.10965	SLC2A1	1
1	REACTOME_HCMV_EARLY_EVENTS	REACTOME_HCMV_EARLY_EVENTS	2021-01-01	136/13343	0.00735294	4.67192	1.70882	0.193705	0.219951	0.112212	DYNC1H1	1
1	KEGG_INSULIN_SIGNALING_PATHWAY	KEGG_INSULIN_SIGNALING_PATHWAY	2021-01-01	137/13343	0.00729927	4.63782	1.69923	0.194987	0.219951	0.112212	BRAF	1
1	KEGG_NATURAL_KILLER_CELL_MEDIATED_CYTOTOXICITY	KEGG_NATURAL_KILLER_CELL_MEDIATED_CYTOTOXICITY	2021-01-01	137/13343	0.00729927	4.63782	1.69923	0.194987	0.219951	0.112212	BRAF	1
1	REACTOME_CHROMOSOME_MAINTENANCE	REACTOME_CHROMOSOME_MAINTENANCE	2021-01-01	138/13343	0.00724638	4.60421	1.68972	0.196267	0.220631	0.11256	CENPO	1
1	WP_BRAINDERIVED_NEUROTROPHIC_FACTOR_BDNF_SIGNALING_PATHWAY	WP_BRAINDERIVED_NEUROTROPHIC_FACTOR_BDNF_SIGNALING_PATHWAY	2021-01-01	144/13343	0.00694444	4.41237	1.63456	0.203907	0.22765	0.11614	PPP2CA	1
1	WP_NEUROINFLAMMATION_AND_GLUTAMATERGIC_SIGNALING	WP_NEUROINFLAMMATION_AND_GLUTAMATERGIC_SIGNALING	2021-01-01	144/13343	0.00694444	4.41237	1.63456	0.203907	0.22765	0.11614	SLC2A1	1
1	WP_NRF2_PATHWAY	WP_NRF2_PATHWAY	2021-01-01	145/13343	0.00689655	4.38194	1.62566	0.205174	0.228282	0.116463	SLC2A1	1
1	WP_REGULATION_OF_ACTIN_CYTOSKELETON	WP_REGULATION_OF_ACTIN_CYTOSKELETON	2021-01-01	150/13343	0.00666667	4.23587	1.58234	0.211478	0.234496	0.119633	BRAF	1
1	REACTOME_AUTOPHAGY	REACTOME_AUTOPHAGY	2021-01-01	151/13343	0.00662252	4.20782	1.57391	0.212733	0.235088	0.119935	DYNC1H1	1
1	REACTOME_METABOLISM_OF_STEROIDS	REACTOME_METABOLISM_OF_STEROIDS	2021-01-01	153/13343	0.00653595	4.15282	1.55725	0.215238	0.236828	0.120823	OSBPL1A	1
1	WP_HEPATITIS_B_INFECTION	WP_HEPATITIS_B_INFECTION	2021-01-01	154/13343	0.00649351	4.12585	1.54902	0.216487	0.236828	0.120823	BRAF	1
1	WP_OREXIN_RECEPTOR_PATHWAY	WP_OREXIN_RECEPTOR_PATHWAY	2021-01-01	154/13343	0.00649351	4.12585	1.54902	0.216487	0.236828	0.120823	SLC2A1	1
1	WP_MESODERMAL_COMMITMENT_PATHWAY	WP_MESODERMAL_COMMITMENT_PATHWAY	2021-01-01	155/13343	0.00645161	4.09923	1.54087	0.217735	0.237168	0.120996	PPP2CA	1
1	REACTOME_SARS_COV_INFECTIONS	REACTOME_SARS_COV_INFECTIONS	2021-01-01	156/13343	0.00641026	4.07295	1.53278	0.21898	0.237168	0.120996	ST6GAL1	1
1	WP_BREAST_CANCER_PATHWAY	WP_BREAST_CANCER_PATHWAY	2021-01-01	156/13343	0.00641026	4.07295	1.53278	0.21898	0.237168	0.120996	BRAF	1
1	REACTOME_HCMV_INFECTION	REACTOME_HCMV_INFECTION	2021-01-01	160/13343	0.00625	3.97113	1.5011	0.223944	0.241741	0.123329	DYNC1H1	1
1	WP_INSULIN_SIGNALING	WP_INSULIN_SIGNALING	2021-01-01	161/13343	0.00621118	3.94647	1.49334	0.22518	0.242273	0.123601	SLC2A1	1
1	WP_EGFEGFR_SIGNALING_PATHWAY	WP_EGFEGFR_SIGNALING_PATHWAY	2021-01-01	163/13343	0.00613497	3.89804	1.47801	0.227647	0.244122	0.124544	BRAF	1
1	WP_CHEMOKINE_SIGNALING_PATHWAY	WP_CHEMOKINE_SIGNALING_PATHWAY	2021-01-01	165/13343	0.00606061	3.85079	1.46291	0.230106	0.24595	0.125477	BRAF	1
1	REACTOME_DISORDERS_OF_TRANSMEMBRANE_TRANSPORTERS	REACTOME_DISORDERS_OF_TRANSMEMBRANE_TRANSPORTERS	2021-01-01	177/13343	0.00564972	3.58972	1.37705	0.244707	0.260701	0.133002	SLC2A1	1
1	REACTOME_APOPTOSIS	REACTOME_APOPTOSIS	2021-01-01	179/13343	0.00558659	3.54961	1.36346	0.247114	0.262408	0.133873	SPTAN1	1
1	WP_CILIOPATHIES	WP_CILIOPATHIES	2021-01-01	184/13343	0.00543478	3.45316	1.33033	0.253101	0.267893	0.136671	C2CD3	1
1	KEGG_CHEMOKINE_SIGNALING_PATHWAY	KEGG_CHEMOKINE_SIGNALING_PATHWAY	2021-01-01	189/13343	0.00529101	3.3618	1.29832	0.259043	0.272413	0.138977	BRAF	1
1	REACTOME_METABOLISM_OF_VITAMINS_AND_COFACTORS	REACTOME_METABOLISM_OF_VITAMINS_AND_COFACTORS	2021-01-01	189/13343	0.00529101	3.3618	1.29832	0.259043	0.272413	0.138977	SLC2A1	1
1	KEGG_FOCAL_ADHESION	KEGG_FOCAL_ADHESION	2021-01-01	199/13343	0.00502513	3.19287	1.2374	0.270791	0.283852	0.144813	BRAF	1
1	WP_FOCAL_ADHESION	WP_FOCAL_ADHESION	2021-01-01	202/13343	0.0049505	3.14545	1.21987	0.274281	0.286589	0.146209	BRAF	1
1	REACTOME_INTERFERON_SIGNALING	REACTOME_INTERFERON_SIGNALING	2021-01-01	203/13343	0.00492611	3.12996	1.21411	0.275441	0.286881	0.146358	IFI30	1
1	REACTOME_PROGRAMMED_CELL_DEATH	REACTOME_PROGRAMMED_CELL_DEATH	2021-01-01	208/13343	0.00480769	3.05472	1.18578	0.281213	0.29196	0.14895	SPTAN1	1
1	KEGG_REGULATION_OF_ACTIN_CYTOSKELETON	KEGG_REGULATION_OF_ACTIN_CYTOSKELETON	2021-01-01	213/13343	0.00469484	2.98301	1.15829	0.286942	0.296962	0.151501	BRAF	1
1	WP_CILIARY_LANDSCAPE	WP_CILIARY_LANDSCAPE	2021-01-01	219/13343	0.00456621	2.90128	1.12634	0.293758	0.303055	0.15461	DYNC1H1	1
1	REACTOME_SLC_MEDIATED_TRANSMEMBRANE_TRANSPORT	REACTOME_SLC_MEDIATED_TRANSMEMBRANE_TRANSPORT	2021-01-01	249/13343	0.00401606	2.55173	0.98133	0.326921	0.335146	0.170982	SLC2A1	1
1	WP_MAPK_SIGNALING_PATHWAY	WP_MAPK_SIGNALING_PATHWAY	2021-01-01	249/13343	0.00401606	2.55173	0.98133	0.326921	0.335146	0.170982	BRAF	1
1	WP_ALZHEIMERS_DISEASE	WP_ALZHEIMERS_DISEASE	2021-01-01	266/13343	0.0037594	2.38865	0.90827	0.34505	0.352591	0.179882	BRAF	1
1	KEGG_MAPK_SIGNALING_PATHWAY	KEGG_MAPK_SIGNALING_PATHWAY	2021-01-01	267/13343	0.00374532	2.3797	0.904148	0.346102	0.352591	0.179882	BRAF	1
1	WP_IL18_SIGNALING_PATHWAY	WP_IL18_SIGNALING_PATHWAY	2021-01-01	279/13343	0.00358423	2.27735	0.856071	0.358598	0.364184	0.185796	ANP32A	1
1	REACTOME_SENSORY_PERCEPTION	REACTOME_SENSORY_PERCEPTION	2021-01-01	284/13343	0.00352113	2.23726	0.836757	0.363737	0.368256	0.187874	SPTAN1	1
1	WP_NUCLEAR_RECEPTORS_METAPATHWAY	WP_NUCLEAR_RECEPTORS_METAPATHWAY	2021-01-01	321/13343	0.00311526	1.97938	0.70518	0.400568	0.404289	0.206256	SLC2A1	1
1	WP_ALZHEIMERS_DISEASE_AND_MIRNA_EFFECTS	WP_ALZHEIMERS_DISEASE_AND_MIRNA_EFFECTS	2021-01-01	336/13343	0.00297619	1.89101	0.656752	0.414914	0.417475	0.212984	BRAF	1
1	WP_VEGFAVEGFR2_SIGNALING_PATHWAY	WP_VEGFAVEGFR2_SIGNALING_PATHWAY	2021-01-01	438/13343	0.00228311	1.45064	0.380737	0.504136	0.505687	0.257987	PPP2CA	1
1	WP_MALIGNANT_PLEURAL_MESOTHELIOMA	WP_MALIGNANT_PLEURAL_MESOTHELIOMA	2021-01-01	446/13343	0.00224215	1.42462	0.362126	0.510556	0.510556	0.260471	SLC2A1	1
5	REACTOME_PROTON_COUPLED_MONOCARBOXYLATE_TRANSPORT	REACTOME_PROTON_COUPLED_MONOCARBOXYLATE_TRANSPORT	2025-11-02	6/13343	0.333333	404.333	28.3838	9.25184e-06	0.000851169	0.000360335	SLC16A1/BSG	2
5	REACTOME_SLC_TRANSPORTER_DISORDERS	REACTOME_SLC_TRANSPORTER_DISORDERS	2025-11-03	99/13343	0.030303	36.7576	10.2574	6.2614e-05	0.00261097	0.00110533	SLC16A1/BSG/SLC1A3	3
5	WP_PROTEOGLYCAN_BIOSYNTHESIS	WP_PROTEOGLYCAN_BIOSYNTHESIS	2025-11-02	19/13343	0.105263	127.684	15.8723	0.000104856	0.00261097	0.00110533	B4GALT7/EXTL3	2
5	REACTOME_DEFECTIVE_B4GALT7_CAUSES_EDS_PROGEROID_TYPE	REACTOME_DEFECTIVE_B4GALT7_CAUSES_EDS_PROGEROID_TYPE	2025-11-02	20/13343	0.1	121.3	15.4646	0.000116454	0.00261097	0.00110533	B4GALT7/AGRN	2
5	REACTOME_BASIGIN_INTERACTIONS	REACTOME_BASIGIN_INTERACTIONS	2025-11-02	25/13343	0.08	97.04	13.8058	0.000183462	0.00261097	0.00110533	SLC16A1/BSG	2
5	KEGG_GLYCOSAMINOGLYCAN_BIOSYNTHESIS_HEPARAN_SULFATE	KEGG_GLYCOSAMINOGLYCAN_BIOSYNTHESIS_HEPARAN_SULFATE	2025-11-02	26/13343	0.0769231	93.3077	13.5326	0.000198661	0.00261097	0.00110533	B4GALT7/EXTL3	2
5	REACTOME_A_TETRASACCHARIDE_LINKER_SEQUENCE_IS_REQUIRED_FOR_GAG_SYNTHESIS	REACTOME_A_TETRASACCHARIDE_LINKER_SEQUENCE_IS_REQUIRED_FOR_GAG_SYNTHESIS	2025-11-02	26/13343	0.0769231	93.3077	13.5326	0.000198661	0.00261097	0.00110533	B4GALT7/AGRN	2
5	REACTOME_PYRUVATE_METABOLISM	REACTOME_PYRUVATE_METABOLISM	2025-11-02	31/13343	0.0645161	78.2581	12.3698	0.0002836	0.0032614	0.00138068	SLC16A1/BSG	2
5	REACTOME_DISORDERS_OF_TRANSMEMBRANE_TRANSPORTERS	REACTOME_DISORDERS_OF_TRANSMEMBRANE_TRANSPORTERS	2025-11-03	177/13343	0.0169492	20.5593	7.52441	0.000350156	0.00357937	0.0015153	SLC16A1/BSG/SLC1A3	3
5	REACTOME_DISEASES_ASSOCIATED_WITH_GLYCOSAMINOGLYCAN_METABOLISM	REACTOME_DISEASES_ASSOCIATED_WITH_GLYCOSAMINOGLYCAN_METABOLISM	2025-11-02	41/13343	0.0487805	59.1707	10.7151	0.000497867	0.00458037	0.00193906	B4GALT7/AGRN	2
5	REACTOME_CHONDROITIN_SULFATE_DERMATAN_SULFATE_METABOLISM	REACTOME_CHONDROITIN_SULFATE_DERMATAN_SULFATE_METABOLISM	2025-11-02	50/13343	0.04	48.52	9.66961	0.000740759	0.00619544	0.00262278	B4GALT7/AGRN	2
5	REACTOME_HEPARAN_SULFATE_HEPARIN_HS_GAG_METABOLISM	REACTOME_HEPARAN_SULFATE_HEPARIN_HS_GAG_METABOLISM	2025-11-02	55/13343	0.0363636	44.1091	9.20194	0.000895964	0.00623148	0.00263804	B4GALT7/AGRN	2
5	REACTOME_PYRUVATE_METABOLISM_AND_CITRIC_ACID_TCA_CYCLE	REACTOME_PYRUVATE_METABOLISM_AND_CITRIC_ACID_TCA_CYCLE	2025-11-02	55/13343	0.0363636	44.1091	9.20194	0.000895964	0.00623148	0.00263804	SLC16A1/BSG	2
5	REACTOME_SLC_MEDIATED_TRANSMEMBRANE_TRANSPORT	REACTOME_SLC_MEDIATED_TRANSMEMBRANE_TRANSPORT	2025-11-03	249/13343	0.0120482	14.6145	6.22907	0.000948269	0.00623148	0.00263804	SLC16A1/BSG/SLC1A3	3
5	REACTOME_METABOLISM_OF_CARBOHYDRATES	REACTOME_METABOLISM_OF_CARBOHYDRATES	2025-11-03	293/13343	0.0102389	12.4198	5.67735	0.00151727	0.00930593	0.00393958	B4GALT7/PFKP/AGRN	3
5	REACTOME_INTEGRIN_CELL_SURFACE_INTERACTIONS	REACTOME_INTEGRIN_CELL_SURFACE_INTERACTIONS	2025-11-02	85/13343	0.0235294	28.5412	7.31665	0.00212506	0.0117689	0.00498224	BSG/AGRN	2
5	REACTOME_TRANSPORT_OF_BILE_SALTS_AND_ORGANIC_ACIDS_METAL_IONS_AND_AMINE_COMPOUNDS	REACTOME_TRANSPORT_OF_BILE_SALTS_AND_ORGANIC_ACIDS_METAL_IONS_AND_AMINE_COMPOUNDS	2025-11-02	86/13343	0.0232558	28.2093	7.27115	0.00217468	0.0117689	0.00498224	SLC16A1/BSG	2
5	REACTOME_GLYCOSAMINOGLYCAN_METABOLISM	REACTOME_GLYCOSAMINOGLYCAN_METABOLISM	2025-11-02	124/13343	0.016129	19.5645	5.9656	0.00446048	0.022798	0.00965133	B4GALT7/AGRN	2
5	REACTOME_DISEASES_OF_GLYCOSYLATION	REACTOME_DISEASES_OF_GLYCOSYLATION	2025-11-02	143/13343	0.013986	16.965	5.51328	0.005888	0.0285103	0.0120696	B4GALT7/AGRN	2
5	REACTOME_PHOSPHATE_BOND_HYDROLYSIS_BY_NTPDASE_PROTEINS	REACTOME_PHOSPHATE_BOND_HYDROLYSIS_BY_NTPDASE_PROTEINS	2025-11-01	8/13343	0.125	151.625	12.2407	0.00657794	0.0288176	0.0121997	ENTPD5	1
5	WP_KETOGENESIS_AND_KETOLYSIS	WP_KETOGENESIS_AND_KETOLYSIS	2025-11-01	8/13343	0.125	151.625	12.2407	0.00657794	0.0288176	0.0121997	SLC16A1	1
5	REACTOME_THE_CITRIC_ACID_TCA_CYCLE_AND_RESPIRATORY_ELECTRON_TRANSPORT	REACTOME_THE_CITRIC_ACID_TCA_CYCLE_AND_RESPIRATORY_ELECTRON_TRANSPORT	2025-11-02	178/13343	0.011236	13.6292	4.87231	0.0089929	0.0376067	0.0159205	SLC16A1/BSG	2
5	REACTOME_CELL_SURFACE_INTERACTIONS_AT_THE_VASCULAR_WALL	REACTOME_CELL_SURFACE_INTERACTIONS_AT_THE_VASCULAR_WALL	2025-11-02	194/13343	0.0103093	12.5052	4.63667	0.0106106	0.0424425	0.0179676	SLC16A1/BSG	2
5	REACTOME_DEFECTIVE_EXT2_CAUSES_EXOSTOSES_2	REACTOME_DEFECTIVE_EXT2_CAUSES_EXOSTOSES_2	2025-11-01	14/13343	0.0714286	86.6429	9.20907	0.0114856	0.044028	0.0186388	AGRN	1
5	WP_CORI_CYCLE	WP_CORI_CYCLE	2025-11-01	17/13343	0.0588235	71.3529	8.33712	0.0139311	0.0512664	0.0217032	PFKP	1
5	REACTOME_AFLATOXIN_ACTIVATION_AND_DETOXIFICATION	REACTOME_AFLATOXIN_ACTIVATION_AND_DETOXIFICATION	2025-11-01	19/13343	0.0526316	63.8421	7.87353	0.0155584	0.0550528	0.0233061	MGST3	1
5	REACTOME_DISEASES_OF_METABOLISM	REACTOME_DISEASES_OF_METABOLISM	2025-11-02	246/13343	0.00813008	9.86179	4.0296	0.016685	0.0568527	0.0240681	B4GALT7/AGRN	2
5	KEGG_GLYCOSAMINOGLYCAN_BIOSYNTHESIS_CHONDROITIN_SULFATE	KEGG_GLYCOSAMINOGLYCAN_BIOSYNTHESIS_CHONDROITIN_SULFATE	2025-11-01	22/13343	0.0454545	55.1364	7.29947	0.0179948	0.0570868	0.0241672	B4GALT7	1
5	REACTOME_HS_GAG_DEGRADATION	REACTOME_HS_GAG_DEGRADATION	2025-11-01	22/13343	0.0454545	55.1364	7.29947	0.0179948	0.0570868	0.0241672	AGRN	1
5	BIOCARTA_PTDINS_PATHWAY	BIOCARTA_PTDINS_PATHWAY	2025-11-01	23/13343	0.0434783	52.7391	7.13329	0.0188057	0.0576707	0.0244144	PFKP	1
5	REACTOME_GLUTAMATE_NEUROTRANSMITTER_RELEASE_CYCLE	REACTOME_GLUTAMATE_NEUROTRANSMITTER_RELEASE_CYCLE	2025-11-01	24/13343	0.0416667	50.5417	6.9775	0.019616	0.0582151	0.0246448	SLC1A3	1
5	KEGG_GALACTOSE_METABOLISM	KEGG_GALACTOSE_METABOLISM	2025-11-01	26/13343	0.0384615	46.6538	6.69299	0.0212347	0.0591998	0.0250617	PFKP	1
5	REACTOME_PURINERGIC_SIGNALING_IN_LEISHMANIASIS_INFECTION	REACTOME_PURINERGIC_SIGNALING_IN_LEISHMANIASIS_INFECTION	2025-11-01	26/13343	0.0384615	46.6538	6.69299	0.0212347	0.0591998	0.0250617	ENTPD5	1
5	KEGG_PENTOSE_PHOSPHATE_PATHWAY	KEGG_PENTOSE_PHOSPHATE_PATHWAY	2025-11-01	27/13343	0.037037	44.9259	6.56259	0.0220432	0.0596463	0.0252507	PFKP	1
5	REACTOME_EXTRACELLULAR_MATRIX_ORGANIZATION	REACTOME_EXTRACELLULAR_MATRIX_ORGANIZATION	2025-11-02	301/13343	0.00664452	8.0598	3.55847	0.0243879	0.0625216	0.0264679	BSG/AGRN	2
5	WP_MATRIX_METALLOPROTEINASES	WP_MATRIX_METALLOPROTEINASES	2025-11-01	30/13343	0.0333333	40.4333	6.21077	0.024465	0.0625216	0.0264679	BSG	1
5	REACTOME_HS_GAG_BIOSYNTHESIS	REACTOME_HS_GAG_BIOSYNTHESIS	2025-11-01	31/13343	0.0322581	39.129	6.10484	0.025271	0.062836	0.0266011	AGRN	1
5	BIOCARTA_AGR_PATHWAY	BIOCARTA_AGR_PATHWAY	2025-11-01	33/13343	0.030303	36.7576	5.90738	0.0268813	0.065081	0.0275515	AGRN	1
5	KEGG_FRUCTOSE_AND_MANNOSE_METABOLISM	KEGG_FRUCTOSE_AND_MANNOSE_METABOLISM	2025-11-01	34/13343	0.0294118	35.6765	5.81515	0.0276855	0.0653094	0.0276482	PFKP	1
5	REACTOME_NUCLEOTIDE_CATABOLISM	REACTOME_NUCLEOTIDE_CATABOLISM	2025-11-01	35/13343	0.0285714	34.6571	5.72683	0.0284891	0.065525	0.0277394	ENTPD5	1
5	REACTOME_GLUTATHIONE_CONJUGATION	REACTOME_GLUTATHIONE_CONJUGATION	2025-11-01	36/13343	0.0277778	33.6944	5.64215	0.0292922	0.0657288	0.0278257	MGST3	1
5	WP_PHOTODYNAMIC_THERAPYINDUCED_HIF1_SURVIVAL_SIGNALING	WP_PHOTODYNAMIC_THERAPYINDUCED_HIF1_SURVIVAL_SIGNALING	2025-11-01	37/13343	0.027027	32.7838	5.56086	0.0300946	0.0659215	0.0279073	SLC16A1	1
5	NABA_BASEMENT_MEMBRANES	NABA_BASEMENT_MEMBRANES	2025-11-01	40/13343	0.025	30.325	5.33522	0.0324982	0.0695311	0.0294354	AGRN	1
5	REACTOME_NCAM1_INTERACTIONS	REACTOME_NCAM1_INTERACTIONS	2025-11-01	42/13343	0.0238095	28.881	5.19816	0.0340976	0.0697107	0.0295114	AGRN	1
5	WP_SPLICING_FACTOR_NOVA_REGULATED_SYNAPTIC_PROTEINS	WP_SPLICING_FACTOR_NOVA_REGULATED_SYNAPTIC_PROTEINS	2025-11-01	42/13343	0.0238095	28.881	5.19816	0.0340976	0.0697107	0.0295114	AGRN	1
5	WP_GLYCOLYSIS_AND_GLUCONEOGENESIS	WP_GLYCOLYSIS_AND_GLUCONEOGENESIS	2025-11-01	45/13343	0.0222222	26.9556	5.00959	0.0364923	0.0729845	0.0308973	PFKP	1
5	PID_SYNDECAN_1_PATHWAY	PID_SYNDECAN_1_PATHWAY	2025-11-01	46/13343	0.0217391	26.3696	4.95079	0.0372893	0.0729918	0.0309004	BSG	1
5	REACTOME_METABOLISM_OF_FAT_SOLUBLE_VITAMINS	REACTOME_METABOLISM_OF_FAT_SOLUBLE_VITAMINS	2025-11-01	48/13343	0.0208333	25.2708	4.83861	0.0388815	0.0730071	0.0309069	AGRN	1
5	WP_MICROTUBULE_CYTOSKELETON_REGULATION	WP_MICROTUBULE_CYTOSKELETON_REGULATION	2025-11-01	49/13343	0.0204082	24.7551	4.78505	0.0396767	0.0730071	0.0309069	MARK1	1
5	KEGG_GLUTATHIONE_METABOLISM	KEGG_GLUTATHIONE_METABOLISM	2025-11-01	50/13343	0.02	24.26	4.73306	0.0404713	0.0730071	0.0309069	MGST3	1
5	REACTOME_IRE1ALPHA_ACTIVATES_CHAPERONES	REACTOME_IRE1ALPHA_ACTIVATES_CHAPERONES	2025-11-01	50/13343	0.02	24.26	4.73306	0.0404713	0.0730071	0.0309069	EXTL3	1
5	REACTOME_NEUROTRANSMITTER_RELEASE_CYCLE	REACTOME_NEUROTRANSMITTER_RELEASE_CYCLE	2025-11-01	51/13343	0.0196078	23.7843	4.68258	0.0412653	0.0730076	0.0309071	SLC1A3	1
5	WP_SYNAPTIC_VESICLE_PATHWAY	WP_SYNAPTIC_VESICLE_PATHWAY	2025-11-01	52/13343	0.0192308	23.3269	4.63352	0.0420587	0.0730076	0.0309071	SLC1A3	1
5	REACTOME_NON_INTEGRIN_MEMBRANE_ECM_INTERACTIONS	REACTOME_NON_INTEGRIN_MEMBRANE_ECM_INTERACTIONS	2025-11-01	59/13343	0.0169492	20.5593	4.32488	0.0475959	0.0810894	0.0343285	AGRN	1
5	KEGG_GLYCOLYSIS_GLUCONEOGENESIS	KEGG_GLYCOLYSIS_GLUCONEOGENESIS	2025-11-01	62/13343	0.016129	19.5645	4.20846	0.0499601	0.0833701	0.035294	PFKP	1
5	REACTOME_NCAM_SIGNALING_FOR_NEURITE_OUT_GROWTH	REACTOME_NCAM_SIGNALING_FOR_NEURITE_OUT_GROWTH	2025-11-01	63/13343	0.015873	19.254	4.17146	0.050747	0.0833701	0.035294	AGRN	1
5	WP_SARSCOV2_INNATE_IMMUNITY_EVASION_AND_CELLSPECIFIC_IMMUNE_RESPONSE	WP_SARSCOV2_INNATE_IMMUNITY_EVASION_AND_CELLSPECIFIC_IMMUNE_RESPONSE	2025-11-01	68/13343	0.0147059	17.8382	3.99846	0.0546725	0.0882433	0.037357	BSG	1
5	KEGG_METABOLISM_OF_XENOBIOTICS_BY_CYTOCHROME_P450	KEGG_METABOLISM_OF_XENOBIOTICS_BY_CYTOCHROME_P450	2025-11-01	70/13343	0.0142857	17.3286	3.93434	0.0562385	0.0886301	0.0375207	MGST3	1
5	KEGG_DRUG_METABOLISM_CYTOCHROME_P450	KEGG_DRUG_METABOLISM_CYTOCHROME_P450	2025-11-01	72/13343	0.0138889	16.8472	3.87281	0.0578022	0.0886301	0.0375207	MGST3	1
5	REACTOME_GLYCOLYSIS	REACTOME_GLYCOLYSIS	2025-11-01	72/13343	0.0138889	16.8472	3.87281	0.0578022	0.0886301	0.0375207	PFKP	1
5	WP_PRIMARY_FOCAL_SEGMENTAL_GLOMERULOSCLEROSIS_FSGS	WP_PRIMARY_FOCAL_SEGMENTAL_GLOMERULOSCLEROSIS_FSGS	2025-11-01	74/13343	0.0135135	16.3919	3.81371	0.0593636	0.0895319	0.0379025	AGRN	1
5	REACTOME_ECM_PROTEOGLYCANS	REACTOME_ECM_PROTEOGLYCANS	2025-11-01	76/13343	0.0131579	15.9605	3.75687	0.0609225	0.0904012	0.0382705	AGRN	1
5	KEGG_ECM_RECEPTOR_INTERACTION	KEGG_ECM_RECEPTOR_INTERACTION	2025-11-01	84/13343	0.0119048	14.4405	3.54943	0.067135	0.0980385	0.0415037	AGRN	1
5	WP_CLEAR_CELL_RENAL_CELL_CARCINOMA_PATHWAYS	WP_CLEAR_CELL_RENAL_CELL_CARCINOMA_PATHWAYS	2025-11-01	87/13343	0.0114943	13.9425	3.47882	0.0694551	0.0998417	0.0422671	PFKP	1
5	REACTOME_GLUCOSE_METABOLISM	REACTOME_GLUCOSE_METABOLISM	2025-11-01	92/13343	0.0108696	13.1848	3.36858	0.0733101	0.10219	0.0432612	PFKP	1
5	REACTOME_UNFOLDED_PROTEIN_RESPONSE_UPR	REACTOME_UNFOLDED_PROTEIN_RESPONSE_UPR	2025-11-01	92/13343	0.0108696	13.1848	3.36858	0.0733101	0.10219	0.0432612	EXTL3	1
5	REACTOME_MITOCHONDRIAL_TRANSLATION	REACTOME_MITOCHONDRIAL_TRANSLATION	2025-11-01	96/13343	0.0104167	12.6354	3.28638	0.0763837	0.103889	0.0439806	MRPL46	1
5	REACTOME_METABOLISM_OF_NUCLEOTIDES	REACTOME_METABOLISM_OF_NUCLEOTIDES	2025-11-01	97/13343	0.0103093	12.5052	3.26659	0.0771507	0.103889	0.0439806	ENTPD5	1
5	KEGG_PYRIMIDINE_METABOLISM	KEGG_PYRIMIDINE_METABOLISM	2025-11-01	98/13343	0.0102041	12.3776	3.2471	0.0779171	0.103889	0.0439806	ENTPD5	1
5	REACTOME_VISUAL_PHOTOTRANSDUCTION	REACTOME_VISUAL_PHOTOTRANSDUCTION	2025-11-01	100/13343	0.01	12.13	3.20894	0.0794481	0.104417	0.0442042	AGRN	1
5	REACTOME_TRANSPORT_OF_INORGANIC_CATIONS_ANIONS_AND_AMINO_ACIDS_OLIGOPEPTIDES	REACTOME_TRANSPORT_OF_INORGANIC_CATIONS_ANIONS_AND_AMINO_ACIDS_OLIGOPEPTIDES	2025-11-01	106/13343	0.00943396	11.4434	3.1007	0.0840272	0.108773	0.0460481	SLC1A3	1
5	REACTOME_PHASE_II_CONJUGATION_OF_COMPOUNDS	REACTOME_PHASE_II_CONJUGATION_OF_COMPOUNDS	2025-11-01	109/13343	0.00917431	11.1284	3.04979	0.086309	0.108773	0.0460481	MGST3	1
5	WP_COMPLEMENT_SYSTEM_IN_NEURONAL_DEVELOPMENT_AND_PLASTICITY	WP_COMPLEMENT_SYSTEM_IN_NEURONAL_DEVELOPMENT_AND_PLASTICITY	2025-11-01	109/13343	0.00917431	11.1284	3.04979	0.086309	0.108773	0.0460481	MARK1	1
5	WP_FRAGILE_X_SYNDROME	WP_FRAGILE_X_SYNDROME	2025-11-01	122/13343	0.00819672	9.94262	2.85018	0.0961373	0.119522	0.0505986	SLC16A1	1
5	REACTOME_DEGRADATION_OF_THE_EXTRACELLULAR_MATRIX	REACTOME_DEGRADATION_OF_THE_EXTRACELLULAR_MATRIX	2025-11-01	140/13343	0.00714286	8.66429	2.61854	0.109587	0.134427	0.0569083	BSG	1
5	WP_NEUROINFLAMMATION_AND_GLUTAMATERGIC_SIGNALING	WP_NEUROINFLAMMATION_AND_GLUTAMATERGIC_SIGNALING	2025-11-01	144/13343	0.00694444	8.42361	2.57268	0.112551	0.13536	0.0573035	SLC1A3	1
5	WP_NRF2_PATHWAY	WP_NRF2_PATHWAY	2025-11-01	145/13343	0.00689655	8.36552	2.56149	0.113291	0.13536	0.0573035	MGST3	1
5	KEGG_PURINE_METABOLISM	KEGG_PURINE_METABOLISM	2025-11-01	159/13343	0.00628931	7.62893	2.41534	0.123586	0.145768	0.0617097	ENTPD5	1
5	WP_SUDDEN_INFANT_DEATH_SYNDROME_SIDS_SUSCEPTIBILITY_PATHWAYS	WP_SUDDEN_INFANT_DEATH_SYNDROME_SIDS_SUSCEPTIBILITY_PATHWAYS	2025-11-01	162/13343	0.00617284	7.48765	2.38633	0.125778	0.146476	0.0620093	SLC1A3	1
5	WP_METAPATHWAY_BIOTRANSFORMATION_PHASE_I_AND_II	WP_METAPATHWAY_BIOTRANSFORMATION_PHASE_I_AND_II	2025-11-01	185/13343	0.00540541	6.55676	2.18611	0.142419	0.163782	0.0693355	MGST3	1
5	REACTOME_METABOLISM_OF_VITAMINS_AND_COFACTORS	REACTOME_METABOLISM_OF_VITAMINS_AND_COFACTORS	2025-11-01	189/13343	0.00529101	6.41799	2.15476	0.145283	0.165013	0.0698569	AGRN	1
5	NABA_ECM_GLYCOPROTEINS	NABA_ECM_GLYCOPROTEINS	2025-11-01	196/13343	0.00510204	6.18878	2.10203	0.150275	0.168602	0.0713759	AGRN	1
5	REACTOME_BIOLOGICAL_OXIDATIONS	REACTOME_BIOLOGICAL_OXIDATIONS	2025-11-01	222/13343	0.0045045	5.46396	1.92652	0.168585	0.186866	0.0791079	MGST3	1
5	REACTOME_TRANSMISSION_ACROSS_CHEMICAL_SYNAPSES	REACTOME_TRANSMISSION_ACROSS_CHEMICAL_SYNAPSES	2025-11-01	270/13343	0.0037037	4.49259	1.66533	0.201449	0.220635	0.0934038	SLC1A3	1
5	NABA_CORE_MATRISOME	NABA_CORE_MATRISOME	2025-11-01	275/13343	0.00363636	4.41091	1.64169	0.204804	0.22167	0.0938419	AGRN	1
5	WP_IL18_SIGNALING_PATHWAY	WP_IL18_SIGNALING_PATHWAY	2025-11-01	279/13343	0.00358423	4.34767	1.62318	0.207478	0.221953	0.0939619	BSG	1
5	REACTOME_SENSORY_PERCEPTION	REACTOME_SENSORY_PERCEPTION	2025-11-01	284/13343	0.00352113	4.27113	1.60052	0.21081	0.222925	0.0943733	AGRN	1
5	REACTOME_TRANSLATION	REACTOME_TRANSLATION	2025-11-01	295/13343	0.00338983	4.11186	1.55245	0.218094	0.228007	0.0965248	MRPL46	1
5	REACTOME_LEISHMANIA_INFECTION	REACTOME_LEISHMANIA_INFECTION	2025-11-01	308/13343	0.00324675	3.93831	1.49857	0.226624	0.234263	0.0991731	ENTPD5	1
5	WP_NUCLEAR_RECEPTORS_METAPATHWAY	WP_NUCLEAR_RECEPTORS_METAPATHWAY	2025-11-01	321/13343	0.00311526	3.77882	1.44755	0.235069	0.240293	0.101726	MGST3	1
5	REACTOME_NEURONAL_SYSTEM	REACTOME_NEURONAL_SYSTEM	2025-11-01	411/13343	0.00243309	2.95134	1.1542	0.291276	0.294476	0.124664	SLC1A3	1
5	WP_VEGFAVEGFR2_SIGNALING_PATHWAY	WP_VEGFAVEGFR2_SIGNALING_PATHWAY	2025-11-01	438/13343	0.00228311	2.76941	1.08155	0.30739	0.30739	0.130131	BSG	1
2	REACTOME_TELOMERE_MAINTENANCE	REACTOME_TELOMERE_MAINTENANCE	2020-04-01	111/13343	0.036036	24.0414	9.44458	1.98324e-05	0.0066042	0.00375772	RUVBL1/TERF1/POLR2E/POLR2F	4
2	REACTOME_CHROMOSOME_MAINTENANCE	REACTOME_CHROMOSOME_MAINTENANCE	2020-04-01	138/13343	0.0289855	19.3377	8.38956	4.66655e-05	0.00688673	0.00391848	RUVBL1/TERF1/POLR2E/POLR2F	4
2	REACTOME_DNA_REPAIR	REACTOME_DNA_REPAIR	2020-05-01	330/13343	0.0151515	10.1083	6.4913	0.000102499	0.00688673	0.00391848	BRCA1/RUVBL1/TERF1/POLR2E/POLR2F	5
2	REACTOME_CYTOSOLIC_SENSORS_OF_PATHOGEN_ASSOCIATED_DNA	REACTOME_CYTOSOLIC_SENSORS_OF_PATHOGEN_ASSOCIATED_DNA	2020-03-01	64/13343	0.046875	31.2727	9.40551	0.000113194	0.00688673	0.00391848	STAT6/POLR2E/POLR2F	3
2	REACTOME_TP53_REGULATES_TRANSCRIPTION_OF_DNA_REPAIR_GENES	REACTOME_TP53_REGULATES_TRANSCRIPTION_OF_DNA_REPAIR_GENES	2020-03-01	65/13343	0.0461538	30.7915	9.32841	0.000118558	0.00688673	0.00391848	BRCA1/POLR2E/POLR2F	3
2	REACTOME_INHIBITION_OF_DNA_RECOMBINATION_AT_TELOMERE	REACTOME_INHIBITION_OF_DNA_RECOMBINATION_AT_TELOMERE	2020-03-01	66/13343	0.0454545	30.325	9.25304	0.000124085	0.00688673	0.00391848	TERF1/POLR2E/POLR2F	3
2	REACTOME_RNA_POLYMERASE_III_CHAIN_ELONGATION	REACTOME_RNA_POLYMERASE_III_CHAIN_ELONGATION	2020-02-01	18/13343	0.111111	74.1278	12.0284	0.000321922	0.0140833	0.00801327	POLR2E/POLR2F	2
2	REACTOME_SIGNALING_BY_FGFR2_IIIA_TM	REACTOME_SIGNALING_BY_FGFR2_IIIA_TM	2020-02-01	19/13343	0.105263	70.2263	11.6992	0.000359471	0.0140833	0.00801327	POLR2E/POLR2F	2
2	REACTOME_ABORTIVE_ELONGATION_OF_HIV_1_TRANSCRIPT_IN_THE_ABSENCE_OF_TAT	REACTOME_ABORTIVE_ELONGATION_OF_HIV_1_TRANSCRIPT_IN_THE_ABSENCE_OF_TAT	2020-02-01	23/13343	0.0869565	58.013	10.6026	0.000529941	0.0140833	0.00801327	POLR2E/POLR2F	2
2	REACTOME_RNA_POLYMERASE_III_TRANSCRIPTION_TERMINATION	REACTOME_RNA_POLYMERASE_III_TRANSCRIPTION_TERMINATION	2020-02-01	23/13343	0.0869565	58.013	10.6026	0.000529941	0.0140833	0.00801327	POLR2E/POLR2F	2
2	REACTOME_TELOMERE_EXTENSION_BY_TELOMERASE	REACTOME_TELOMERE_EXTENSION_BY_TELOMERASE	2020-02-01	23/13343	0.0869565	58.013	10.6026	0.000529941	0.0140833	0.00801327	RUVBL1/TERF1	2
2	REACTOME_NUCLEOTIDE_EXCISION_REPAIR	REACTOME_NUCLEOTIDE_EXCISION_REPAIR	2020-03-01	110/13343	0.0272727	18.195	7.01607	0.000561126	0.0140833	0.00801327	RUVBL1/POLR2E/POLR2F	3
2	PID_LYMPH_ANGIOGENESIS_PATHWAY	PID_LYMPH_ANGIOGENESIS_PATHWAY	2020-02-01	25/13343	0.08	53.372	10.1549	0.00062726	0.0140833	0.00801327	FN1/FLT4	2
2	REACTOME_MICRORNA_MIRNA_BIOGENESIS	REACTOME_MICRORNA_MIRNA_BIOGENESIS	2020-02-01	25/13343	0.08	53.372	10.1549	0.00062726	0.0140833	0.00801327	POLR2E/POLR2F	2
2	REACTOME_FGFR2_ALTERNATIVE_SPLICING	REACTOME_FGFR2_ALTERNATIVE_SPLICING	2020-02-01	27/13343	0.0740741	49.4185	9.75733	0.000732576	0.0140833	0.00801327	POLR2E/POLR2F	2
2	REACTOME_RNA_POLYMERASE_III_TRANSCRIPTION_INITIATION_FROM_TYPE_1_PROMOTER	REACTOME_RNA_POLYMERASE_III_TRANSCRIPTION_INITIATION_FROM_TYPE_1_PROMOTER	2020-02-01	28/13343	0.0714286	47.6536	9.57454	0.000788219	0.0140833	0.00801327	POLR2E/POLR2F	2
2	REACTOME_RNA_POLYMERASE_III_TRANSCRIPTION_INITIATION_FROM_TYPE_3_PROMOTER	REACTOME_RNA_POLYMERASE_III_TRANSCRIPTION_INITIATION_FROM_TYPE_3_PROMOTER	2020-02-01	28/13343	0.0714286	47.6536	9.57454	0.000788219	0.0140833	0.00801327	POLR2E/POLR2F	2
2	KEGG_RNA_POLYMERASE	KEGG_RNA_POLYMERASE	2020-02-01	29/13343	0.0689655	46.0103	9.40116	0.000845845	0.0140833	0.00801327	POLR2E/POLR2F	2
2	REACTOME_MRNA_CAPPING	REACTOME_MRNA_CAPPING	2020-02-01	29/13343	0.0689655	46.0103	9.40116	0.000845845	0.0140833	0.00801327	POLR2E/POLR2F	2
2	REACTOME_PIWI_INTERACTING_RNA_PIRNA_BIOGENESIS	REACTOME_PIWI_INTERACTING_RNA_PIRNA_BIOGENESIS	2020-02-01	29/13343	0.0689655	46.0103	9.40116	0.000845845	0.0140833	0.00801327	POLR2E/POLR2F	2
2	PID_AURORA_A_PATHWAY	PID_AURORA_A_PATHWAY	2020-02-01	31/13343	0.0645161	43.0419	9.07959	0.000967024	0.0145996	0.00830705	BRCA1/GIT1	2
2	REACTOME_RNA_POLYMERASE_I_TRANSCRIPTION_TERMINATION	REACTOME_RNA_POLYMERASE_I_TRANSCRIPTION_TERMINATION	2020-02-01	31/13343	0.0645161	43.0419	9.07959	0.000967024	0.0145996	0.00830705	POLR2E/POLR2F	2
2	PID_INTEGRIN_A4B1_PATHWAY	PID_INTEGRIN_A4B1_PATHWAY	2020-02-01	33/13343	0.0606061	40.4333	8.78731	0.00109607	0.0145996	0.00830705	FN1/GIT1	2
2	REACTOME_FGFR2_MUTANT_RECEPTOR_ACTIVATION	REACTOME_FGFR2_MUTANT_RECEPTOR_ACTIVATION	2020-02-01	33/13343	0.0606061	40.4333	8.78731	0.00109607	0.0145996	0.00830705	POLR2E/POLR2F	2
2	REACTOME_FORMATION_OF_THE_EARLY_ELONGATION_COMPLEX	REACTOME_FORMATION_OF_THE_EARLY_ELONGATION_COMPLEX	2020-02-01	33/13343	0.0606061	40.4333	8.78731	0.00109607	0.0145996	0.00830705	POLR2E/POLR2F	2
2	REACTOME_HIV_ELONGATION_ARREST_AND_RECOVERY	REACTOME_HIV_ELONGATION_ARREST_AND_RECOVERY	2020-02-01	36/13343	0.0555556	37.0639	8.39476	0.00130429	0.016705	0.00950495	POLR2E/POLR2F	2
2	REACTOME_RNA_POLYMERASE_III_TRANSCRIPTION	REACTOME_RNA_POLYMERASE_III_TRANSCRIPTION	2020-02-01	41/13343	0.0487805	32.5439	7.83742	0.00169004	0.0208439	0.0118599	POLR2E/POLR2F	2
2	WP_EUKARYOTIC_TRANSCRIPTION_INITIATION	WP_EUKARYOTIC_TRANSCRIPTION_INITIATION	2020-02-01	42/13343	0.047619	31.769	7.73786	0.00177295	0.0210855	0.0119974	POLR2E/POLR2F	2
2	REACTOME_SIGNALING_BY_FGFR2_IN_DISEASE	REACTOME_SIGNALING_BY_FGFR2_IN_DISEASE	2020-02-01	43/13343	0.0465116	31.0302	7.64173	0.00185777	0.0213323	0.0121379	POLR2E/POLR2F	2
2	REACTOME_VIRAL_MESSENGER_RNA_SYNTHESIS	REACTOME_VIRAL_MESSENGER_RNA_SYNTHESIS	2020-02-01	44/13343	0.0454545	30.325	7.54882	0.00194449	0.0215838	0.012281	POLR2E/POLR2F	2
2	REACTOME_HIV_TRANSCRIPTION_ELONGATION	REACTOME_HIV_TRANSCRIPTION_ELONGATION	2020-02-01	46/13343	0.0434783	29.0065	7.37201	0.00212361	0.0223615	0.0127235	POLR2E/POLR2F	2
2	REACTOME_HIV_TRANSCRIPTION_INITIATION	REACTOME_HIV_TRANSCRIPTION_INITIATION	2020-02-01	47/13343	0.0425532	28.3894	7.28777	0.002216	0.0223615	0.0127235	POLR2E/POLR2F	2
2	REACTOME_RNA_POLYMERASE_I_TRANSCRIPTION_INITIATION	REACTOME_RNA_POLYMERASE_I_TRANSCRIPTION_INITIATION	2020-02-01	47/13343	0.0425532	28.3894	7.28777	0.002216	0.0223615	0.0127235	POLR2E/POLR2F	2
2	REACTOME_EXTENSION_OF_TELOMERES	REACTOME_EXTENSION_OF_TELOMERES	2020-02-01	51/13343	0.0392157	26.1627	6.97545	0.00260433	0.0255071	0.0145133	RUVBL1/TERF1	2
2	REACTOME_MRNA_SPLICING_MINOR_PATHWAY	REACTOME_MRNA_SPLICING_MINOR_PATHWAY	2020-02-01	52/13343	0.0384615	25.6596	6.90293	0.00270607	0.0257463	0.0146494	POLR2E/POLR2F	2
2	REACTOME_FORMATION_OF_TC_NER_PRE_INCISION_COMPLEX	REACTOME_FORMATION_OF_TC_NER_PRE_INCISION_COMPLEX	2020-02-01	53/13343	0.0377358	25.1755	6.83242	0.00280967	0.0259894	0.0147877	POLR2E/POLR2F	2
2	PID_AR_PATHWAY	PID_AR_PATHWAY	2020-02-01	61/13343	0.0327869	21.8738	6.3308	0.00370459	0.0324639	0.0184716	BRCA1/TCF4	2
2	REACTOME_FORMATION_OF_RNA_POL_II_ELONGATION_COMPLEX	REACTOME_FORMATION_OF_RNA_POL_II_ELONGATION_COMPLEX	2020-02-01	61/13343	0.0327869	21.8738	6.3308	0.00370459	0.0324639	0.0184716	POLR2E/POLR2F	2
2	WP_MALIGNANT_PLEURAL_MESOTHELIOMA	WP_MALIGNANT_PLEURAL_MESOTHELIOMA	2020-04-01	446/13343	0.00896861	5.98341	4.14738	0.00389796	0.0328546	0.018694	BRCA1/FN1/MAP4K4/FLT4	4
2	REACTOME_SIGNALING_BY_FGFR_IN_DISEASE	REACTOME_SIGNALING_BY_FGFR_IN_DISEASE	2020-02-01	63/13343	0.031746	21.1794	6.22018	0.0039465	0.0328546	0.018694	POLR2E/POLR2F	2
2	REACTOME_DUAL_INCISION_IN_TC_NER	REACTOME_DUAL_INCISION_IN_TC_NER	2020-02-01	65/13343	0.0307692	20.5277	6.11457	0.00419561	0.0340765	0.0193892	POLR2E/POLR2F	2
2	WP_PATHWAYS_AFFECTED_IN_ADENOID_CYSTIC_CARCINOMA	WP_PATHWAYS_AFFECTED_IN_ADENOID_CYSTIC_CARCINOMA	2020-02-01	66/13343	0.030303	20.2167	6.06352	0.00432284	0.034274	0.0195015	BRCA1/ARID1A	2
2	REACTOME_SIGNALING_BY_FGFR2	REACTOME_SIGNALING_BY_FGFR2	2020-02-01	73/13343	0.0273973	18.2781	5.73517	0.00526311	0.0398322	0.0226641	POLR2E/POLR2F	2
2	REACTOME_TRANSCRIPTION_OF_THE_HIV_GENOME	REACTOME_TRANSCRIPTION_OF_THE_HIV_GENOME	2020-02-01	73/13343	0.0273973	18.2781	5.73517	0.00526311	0.0398322	0.0226641	POLR2E/POLR2F	2
2	WP_CYTOSOLIC_DNASENSING_PATHWAY	WP_CYTOSOLIC_DNASENSING_PATHWAY	2020-02-01	74/13343	0.027027	18.0311	5.69198	0.00540446	0.039993	0.0227556	POLR2E/POLR2F	2
2	REACTOME_MEIOTIC_SYNAPSIS	REACTOME_MEIOTIC_SYNAPSIS	2020-02-01	77/13343	0.025974	17.3286	5.56734	0.00583895	0.0422689	0.0240506	BRCA1/TERF1	2
2	REACTOME_TRANSCRIPTION_COUPLED_NUCLEOTIDE_EXCISION_REPAIR_TC_NER	REACTOME_TRANSCRIPTION_COUPLED_NUCLEOTIDE_EXCISION_REPAIR_TC_NER	2020-02-01	78/13343	0.025641	17.1064	5.52735	0.00598724	0.0424202	0.0241367	POLR2E/POLR2F	2
2	REACTOME_RNA_POLYMERASE_II_TRANSCRIBES_SNRNA_GENES	REACTOME_RNA_POLYMERASE_II_TRANSCRIBES_SNRNA_GENES	2020-02-01	81/13343	0.0246914	16.4728	5.41168	0.00644242	0.0446943	0.0254306	POLR2E/POLR2F	2
2	REACTOME_SIGNALING_BY_FGFR	REACTOME_SIGNALING_BY_FGFR	2020-02-01	87/13343	0.0229885	15.3368	5.19792	0.00739874	0.0502812	0.0286095	POLR2E/POLR2F	2
2	REACTOME_B_WICH_COMPLEX_POSITIVELY_REGULATES_RRNA_EXPRESSION	REACTOME_B_WICH_COMPLEX_POSITIVELY_REGULATES_RRNA_EXPRESSION	2020-02-01	89/13343	0.0224719	14.9921	5.13133	0.00773099	0.0504788	0.0287219	POLR2E/POLR2F	2
2	REACTOME_RNA_POLYMERASE_I_PROMOTER_ESCAPE	REACTOME_RNA_POLYMERASE_I_PROMOTER_ESCAPE	2020-02-01	89/13343	0.0224719	14.9921	5.13133	0.00773099	0.0504788	0.0287219	POLR2E/POLR2F	2
2	REACTOME_FORMATION_OF_THE_BETA_CATENIN_TCF_TRANSACTIVATING_COMPLEX	REACTOME_FORMATION_OF_THE_BETA_CATENIN_TCF_TRANSACTIVATING_COMPLEX	2020-02-01	90/13343	0.0222222	14.8256	5.09884	0.00789962	0.0505879	0.028784	RUVBL1/TCF4	2
2	REACTOME_RAC3_GTPASE_CYCLE	REACTOME_RAC3_GTPASE_CYCLE	2020-02-01	94/13343	0.0212766	14.1947	4.97388	0.00859071	0.0539756	0.0307116	GIT1/FERMT2	2
2	REACTOME_FIBRONECTIN_MATRIX_FORMATION	REACTOME_FIBRONECTIN_MATRIX_FORMATION	2020-01-01	6/13343	0.166667	111.192	10.4597	0.00896152	0.0552627	0.0314439	FN1	1
2	KEGG_PYRIMIDINE_METABOLISM	KEGG_PYRIMIDINE_METABOLISM	2020-02-01	98/13343	0.0204082	13.6153	4.85634	0.00930811	0.0563564	0.0320662	POLR2E/POLR2F	2
2	REACTOME_POSITIVE_EPIGENETIC_REGULATION_OF_RRNA_EXPRESSION	REACTOME_POSITIVE_EPIGENETIC_REGULATION_OF_RRNA_EXPRESSION	2020-02-01	104/13343	0.0192308	12.8298	4.69236	0.0104328	0.0599734	0.0341243	POLR2E/POLR2F	2
2	REACTOME_ACTIVATION_OF_RAC1_DOWNSTREAM_OF_NMDARS	REACTOME_ACTIVATION_OF_RAC1_DOWNSTREAM_OF_NMDARS	2020-01-01	7/13343	0.142857	95.3071	9.66953	0.0104477	0.0599734	0.0341243	GIT1	1
2	WP_KININKALLIKREIN_PATHWAY	WP_KININKALLIKREIN_PATHWAY	2020-01-01	7/13343	0.142857	95.3071	9.66953	0.0104477	0.0599734	0.0341243	SERPING1	1
2	REACTOME_TRANSCRIPTIONAL_REGULATION_BY_SMALL_RNAS	REACTOME_TRANSCRIPTIONAL_REGULATION_BY_SMALL_RNAS	2020-02-01	105/13343	0.0190476	12.7076	4.66634	0.0106259	0.0599734	0.0341243	POLR2E/POLR2F	2
2	REACTOME_NEGATIVE_EPIGENETIC_REGULATION_OF_RRNA_EXPRESSION	REACTOME_NEGATIVE_EPIGENETIC_REGULATION_OF_RRNA_EXPRESSION	2020-02-01	107/13343	0.0186916	12.4701	4.61535	0.0110168	0.0611434	0.03479	POLR2E/POLR2F	2
2	REACTOME_RNA_POLYMERASE_I_TRANSCRIPTION	REACTOME_RNA_POLYMERASE_I_TRANSCRIPTION	2020-02-01	109/13343	0.0183486	12.2413	4.56571	0.0114141	0.0620821	0.0353241	POLR2E/POLR2F	2
2	REACTOME_INTERLEUKIN_4_AND_INTERLEUKIN_13_SIGNALING	REACTOME_INTERLEUKIN_4_AND_INTERLEUKIN_13_SIGNALING	2020-02-01	111/13343	0.018018	12.0207	4.51734	0.0118176	0.0620821	0.0353241	STAT6/FN1	2
2	BIOCARTA_BARD1_PATHWAY	BIOCARTA_BARD1_PATHWAY	2020-01-01	8/13343	0.125	83.3937	9.03165	0.0119317	0.0620821	0.0353241	BRCA1	1
2	REACTOME_VEGF_LIGAND_RECEPTOR_INTERACTIONS	REACTOME_VEGF_LIGAND_RECEPTOR_INTERACTIONS	2020-01-01	8/13343	0.125	83.3937	9.03165	0.0119317	0.0620821	0.0353241	FLT4	1
2	REACTOME_MEIOSIS	REACTOME_MEIOSIS	2020-02-01	117/13343	0.017094	11.4043	4.3794	0.0130656	0.0669358	0.0380858	BRCA1/TERF1	2
2	REACTOME_ACTIVATION_OF_ANTERIOR_HOX_GENES_IN_HINDBRAIN_DEVELOPMENT_DURING_EARLY_EMBRYOGENESIS	REACTOME_ACTIVATION_OF_ANTERIOR_HOX_GENES_IN_HINDBRAIN_DEVELOPMENT_DURING_EARLY_EMBRYOGENESIS	2020-02-01	120/13343	0.0166667	11.1192	4.31415	0.0137103	0.0691748	0.0393598	POLR2E/POLR2F	2
2	WP_PI3KAKT_SIGNALING_PATHWAY	WP_PI3KAKT_SIGNALING_PATHWAY	2020-03-01	345/13343	0.00869565	5.8013	3.5007	0.0140945	0.0700519	0.0398589	BRCA1/FN1/FLT4	3
2	PID_VEGF_VEGFR_PATHWAY	PID_VEGF_VEGFR_PATHWAY	2020-01-01	10/13343	0.1	66.715	8.05425	0.0148934	0.071877	0.0408973	FLT4	1
2	REACTOME_REGULATION_OF_COMMISSURAL_AXON_PATHFINDING_BY_SLIT_AND_ROBO	REACTOME_REGULATION_OF_COMMISSURAL_AXON_PATHFINDING_BY_SLIT_AND_ROBO	2020-01-01	10/13343	0.1	66.715	8.05425	0.0148934	0.071877	0.0408973	SLIT3	1
2	KEGG_AXON_GUIDANCE	KEGG_AXON_GUIDANCE	2020-02-01	129/13343	0.0155039	10.3434	4.1315	0.0157263	0.0748124	0.0425675	RGS3/SLIT3	2
2	BIOCARTA_IL4_PATHWAY	BIOCARTA_IL4_PATHWAY	2020-01-01	11/13343	0.0909091	60.65	7.66803	0.0163711	0.0752802	0.0428337	STAT6	1
2	REACTOME_RESPONSE_TO_ELEVATED_PLATELET_CYTOSOLIC_CA2	REACTOME_RESPONSE_TO_ELEVATED_PLATELET_CYTOSOLIC_CA2	2020-02-01	132/13343	0.0151515	10.1083	4.07458	0.0164251	0.0752802	0.0428337	FN1/SERPING1	2
2	REACTOME_TRANSCRIPTIONAL_REGULATION_BY_TP53	REACTOME_TRANSCRIPTIONAL_REGULATION_BY_TP53	2020-03-01	366/13343	0.00819672	5.46844	3.35841	0.0165029	0.0752802	0.0428337	BRCA1/POLR2E/POLR2F	3
2	BIOCARTA_HSWI_SNF_PATHWAY	BIOCARTA_HSWI_SNF_PATHWAY	2020-01-01	12/13343	0.0833333	55.5958	7.33066	0.0178467	0.0772486	0.0439537	ARID1A	1
2	REACTOME_ALK_MUTANTS_BIND_TKIS	REACTOME_ALK_MUTANTS_BIND_TKIS	2020-01-01	12/13343	0.0833333	55.5958	7.33066	0.0178467	0.0772486	0.0439537	FN1	1
2	WP_SMC1SMC3_ROLE_IN_DNA_DAMAGE_CORNELIA_DE_LANGE_SYNDROME	WP_SMC1SMC3_ROLE_IN_DNA_DAMAGE_CORNELIA_DE_LANGE_SYNDROME	2020-01-01	12/13343	0.0833333	55.5958	7.33066	0.0178467	0.0772486	0.0439537	BRCA1	1
2	REACTOME_GENE_SILENCING_BY_RNA	REACTOME_GENE_SILENCING_BY_RNA	2020-02-01	138/13343	0.0144928	9.66884	3.96603	0.0178623	0.0772486	0.0439537	POLR2E/POLR2F	2
2	REACTOME_REPRODUCTION	REACTOME_REPRODUCTION	2020-02-01	143/13343	0.013986	9.33077	3.88053	0.0190996	0.0794275	0.0451934	BRCA1/TERF1	2
2	REACTOME_TELOMERE_C_STRAND_SYNTHESIS_INITIATION	REACTOME_TELOMERE_C_STRAND_SYNTHESIS_INITIATION	2020-01-01	13/13343	0.0769231	51.3192	7.03259	0.0193202	0.0794275	0.0451934	TERF1	1
2	WP_DEVELOPMENT_OF_PULMONARY_DENDRITIC_CELLS_AND_MACROPHAGE_SUBSETS	WP_DEVELOPMENT_OF_PULMONARY_DENDRITIC_CELLS_AND_MACROPHAGE_SUBSETS	2020-01-01	13/13343	0.0769231	51.3192	7.03259	0.0193202	0.0794275	0.0451934	TCF4	1
2	WP_MAMMARY_GLAND_DEVELOPMENT_PATHWAY_PUBERTY_STAGE_2_OF_4	WP_MAMMARY_GLAND_DEVELOPMENT_PATHWAY_PUBERTY_STAGE_2_OF_4	2020-01-01	13/13343	0.0769231	51.3192	7.03259	0.0193202	0.0794275	0.0451934	FN1	1
2	REACTOME_EPIGENETIC_REGULATION_OF_GENE_EXPRESSION	REACTOME_EPIGENETIC_REGULATION_OF_GENE_EXPRESSION	2020-02-01	146/13343	0.0136986	9.13904	3.83121	0.019859	0.080647	0.0458873	POLR2E/POLR2F	2
2	REACTOME_ESTROGEN_DEPENDENT_GENE_EXPRESSION	REACTOME_ESTROGEN_DEPENDENT_GENE_EXPRESSION	2020-02-01	148/13343	0.0135135	9.01554	3.79912	0.0203723	0.0817348	0.0465063	POLR2E/POLR2F	2
2	WP_REGULATION_OF_ACTIN_CYTOSKELETON	WP_REGULATION_OF_ACTIN_CYTOSKELETON	2020-02-01	150/13343	0.0133333	8.89533	3.76763	0.0208913	0.0828189	0.0471231	FN1/GIT1	2
2	REACTOME_HIV_LIFE_CYCLE	REACTOME_HIV_LIFE_CYCLE	2020-02-01	152/13343	0.0131579	8.77829	3.73673	0.0214157	0.0838993	0.0477379	POLR2E/POLR2F	2
2	REACTOME_GRB2_SOS_PROVIDES_LINKAGE_TO_MAPK_SIGNALING_FOR_INTEGRINS	REACTOME_GRB2_SOS_PROVIDES_LINKAGE_TO_MAPK_SIGNALING_FOR_INTEGRINS	2020-01-01	15/13343	0.0666667	44.4767	6.52745	0.0222609	0.0850709	0.0484045	FN1	1
2	REACTOME_P130CAS_LINKAGE_TO_MAPK_SIGNALING_FOR_INTEGRINS	REACTOME_P130CAS_LINKAGE_TO_MAPK_SIGNALING_FOR_INTEGRINS	2020-01-01	15/13343	0.0666667	44.4767	6.52745	0.0222609	0.0850709	0.0484045	FN1	1
2	WP_BREAST_CANCER_PATHWAY	WP_BREAST_CANCER_PATHWAY	2020-02-01	156/13343	0.0128205	8.55321	3.67659	0.0224812	0.0850709	0.0484045	BRCA1/FLT4	2
2	REACTOME_INFLUENZA_INFECTION	REACTOME_INFLUENZA_INFECTION	2020-02-01	157/13343	0.0127389	8.49873	3.66189	0.022751	0.0851245	0.048435	POLR2E/POLR2F	2
2	KEGG_PURINE_METABOLISM	KEGG_PURINE_METABOLISM	2020-02-01	159/13343	0.0125786	8.39182	3.63288	0.0232946	0.0858853	0.0488679	POLR2E/POLR2F	2
2	REACTOME_DEFECTS_OF_CONTACT_ACTIVATION_SYSTEM_CAS_AND_KALLIKREIN_KININ_SYSTEM_KKS	REACTOME_DEFECTS_OF_CONTACT_ACTIVATION_SYSTEM_CAS_AND_KALLIKREIN_KININ_SYSTEM_KKS	2020-01-01	16/13343	0.0625	41.6969	6.31073	0.0237281	0.0858853	0.0488679	SERPING1	1
2	REACTOME_STING_MEDIATED_INDUCTION_OF_HOST_IMMUNE_RESPONSES	REACTOME_STING_MEDIATED_INDUCTION_OF_HOST_IMMUNE_RESPONSES	2020-01-01	16/13343	0.0625	41.6969	6.31073	0.0237281	0.0858853	0.0488679	STAT6	1
2	BIOCARTA_TEL_PATHWAY	BIOCARTA_TEL_PATHWAY	2020-01-01	17/13343	0.0588235	39.2441	6.11313	0.0251932	0.0892482	0.0507813	TERF1	1
2	PID_INTEGRIN5_PATHWAY	PID_INTEGRIN5_PATHWAY	2020-01-01	17/13343	0.0588235	39.2441	6.11313	0.0251932	0.0892482	0.0507813	FN1	1
2	REACTOME_DISEASES_OF_SIGNAL_TRANSDUCTION_BY_GROWTH_FACTOR_RECEPTORS_AND_SECOND_MESSENGERS	REACTOME_DISEASES_OF_SIGNAL_TRANSDUCTION_BY_GROWTH_FACTOR_RECEPTORS_AND_SECOND_MESSENGERS	2020-03-01	432/13343	0.00694444	4.63299	2.97406	0.0255155	0.0894384	0.0508896	FN1/POLR2E/POLR2F	3
2	REACTOME_CELL_EXTRACELLULAR_MATRIX_INTERACTIONS	REACTOME_CELL_EXTRACELLULAR_MATRIX_INTERACTIONS	2020-01-01	18/13343	0.0555556	37.0639	5.93198	0.0266562	0.0905766	0.0515372	FERMT2	1
2	WP_REGULATION_OF_WNT_BCATENIN_SIGNALING_BY_SMALL_MOLECULE_COMPOUNDS	WP_REGULATION_OF_WNT_BCATENIN_SIGNALING_BY_SMALL_MOLECULE_COMPOUNDS	2020-01-01	18/13343	0.0555556	37.0639	5.93198	0.0266562	0.0905766	0.0515372	TCF4	1
2	WP_TGFBETA_SIGNALING_IN_THYROID_CELLS_FOR_EPITHELIALMESENCHYMAL_TRANSITION	WP_TGFBETA_SIGNALING_IN_THYROID_CELLS_FOR_EPITHELIALMESENCHYMAL_TRANSITION	2020-01-01	18/13343	0.0555556	37.0639	5.93198	0.0266562	0.0905766	0.0515372	FN1	1
2	REACTOME_EPHRIN_SIGNALING	REACTOME_EPHRIN_SIGNALING	2020-01-01	19/13343	0.0526316	35.1132	5.76509	0.0281171	0.0909029	0.0517229	GIT1	1
2	REACTOME_NUCLEAR_EVENTS_STIMULATED_BY_ALK_SIGNALING_IN_CANCER	REACTOME_NUCLEAR_EVENTS_STIMULATED_BY_ALK_SIGNALING_IN_CANCER	2020-01-01	19/13343	0.0526316	35.1132	5.76509	0.0281171	0.0909029	0.0517229	FN1	1
2	REACTOME_PROCESSIVE_SYNTHESIS_ON_THE_C_STRAND_OF_THE_TELOMERE	REACTOME_PROCESSIVE_SYNTHESIS_ON_THE_C_STRAND_OF_THE_TELOMERE	2020-01-01	19/13343	0.0526316	35.1132	5.76509	0.0281171	0.0909029	0.0517229	TERF1	1
2	WP_MIR5093P_ALTERATION_OF_YAP1ECM_AXIS	WP_MIR5093P_ALTERATION_OF_YAP1ECM_AXIS	2020-01-01	19/13343	0.0526316	35.1132	5.76509	0.0281171	0.0909029	0.0517229	FN1	1
2	WP_OVERVIEW_OF_NANOPARTICLE_EFFECTS	WP_OVERVIEW_OF_NANOPARTICLE_EFFECTS	2020-01-01	19/13343	0.0526316	35.1132	5.76509	0.0281171	0.0909029	0.0517229	FN1	1
2	BIOCARTA_ATM_PATHWAY	BIOCARTA_ATM_PATHWAY	2020-01-01	20/13343	0.05	33.3575	5.61065	0.029576	0.0937981	0.0533702	BRCA1	1
2	REACTOME_NOTCH4_INTRACELLULAR_DOMAIN_REGULATES_TRANSCRIPTION	REACTOME_NOTCH4_INTRACELLULAR_DOMAIN_REGULATES_TRANSCRIPTION	2020-01-01	20/13343	0.05	33.3575	5.61065	0.029576	0.0937981	0.0533702	FLT4	1
2	KEGG_HUNTINGTONS_DISEASE	KEGG_HUNTINGTONS_DISEASE	2020-02-01	182/13343	0.010989	7.33132	3.33204	0.0299263	0.0940139	0.053493	POLR2E/POLR2F	2
2	REACTOME_RAC1_GTPASE_CYCLE	REACTOME_RAC1_GTPASE_CYCLE	2020-02-01	184/13343	0.0108696	7.25163	3.30838	0.0305351	0.0950298	0.054071	GIT1/FERMT2	2
2	WP_INTERACTIONS_BETWEEN_LOXL4_AND_OXIDATIVE_STRESS_PATHWAY	WP_INTERACTIONS_BETWEEN_LOXL4_AND_OXIDATIVE_STRESS_PATHWAY	2020-01-01	21/13343	0.047619	31.769	5.46718	0.0310327	0.0956842	0.0544434	FN1	1
2	REACTOME_MRNA_SPLICING	REACTOME_MRNA_SPLICING	2020-02-01	188/13343	0.0106383	7.09734	3.26211	0.0317676	0.0970514	0.0552213	POLR2E/POLR2F	2
2	BIOCARTA_ATRBRCA_PATHWAY	BIOCARTA_ATRBRCA_PATHWAY	2020-01-01	22/13343	0.0454545	30.325	5.33342	0.0324874	0.0983483	0.0559592	BRCA1	1
2	BIOCARTA_INTRINSIC_PATHWAY	BIOCARTA_INTRINSIC_PATHWAY	2020-01-01	23/13343	0.0434783	29.0065	5.20829	0.03394	0.0984398	0.0560113	SERPING1	1
2	REACTOME_INTRINSIC_PATHWAY_OF_FIBRIN_CLOT_FORMATION	REACTOME_INTRINSIC_PATHWAY_OF_FIBRIN_CLOT_FORMATION	2020-01-01	23/13343	0.0434783	29.0065	5.20829	0.03394	0.0984398	0.0560113	SERPING1	1
2	REACTOME_POST_CHAPERONIN_TUBULIN_FOLDING_PATHWAY	REACTOME_POST_CHAPERONIN_TUBULIN_FOLDING_PATHWAY	2020-01-01	23/13343	0.0434783	29.0065	5.20829	0.03394	0.0984398	0.0560113	TBCD	1
2	WP_HIPPOYAP_SIGNALING_PATHWAY	WP_HIPPOYAP_SIGNALING_PATHWAY	2020-01-01	23/13343	0.0434783	29.0065	5.20829	0.03394	0.0984398	0.0560113	MAP4K4	1
2	NABA_ECM_GLYCOPROTEINS	NABA_ECM_GLYCOPROTEINS	2020-02-01	196/13343	0.0102041	6.80765	3.17351	0.0342914	0.0984398	0.0560113	FN1/SLIT3	2
2	REACTOME_CELLULAR_SENESCENCE	REACTOME_CELLULAR_SENESCENCE	2020-02-01	196/13343	0.0102041	6.80765	3.17351	0.0342914	0.0984398	0.0560113	MAP4K4/TERF1	2
2	KEGG_FOCAL_ADHESION	KEGG_FOCAL_ADHESION	2020-02-01	199/13343	0.0100503	6.70503	3.14156	0.0352577	0.0990341	0.0563494	FN1/FLT4	2
2	BIOCARTA_G2_PATHWAY	BIOCARTA_G2_PATHWAY	2020-01-01	24/13343	0.0416667	27.7979	5.09091	0.0353906	0.0990341	0.0563494	BRCA1	1
2	BIOCARTA_VDR_PATHWAY	BIOCARTA_VDR_PATHWAY	2020-01-01	24/13343	0.0416667	27.7979	5.09091	0.0353906	0.0990341	0.0563494	ARID1A	1
2	PID_INTEGRIN_A9B1_PATHWAY	PID_INTEGRIN_A9B1_PATHWAY	2020-01-01	25/13343	0.04	26.686	4.98048	0.036839	0.101383	0.0576862	FN1	1
2	PID_MYC_PATHWAY	PID_MYC_PATHWAY	2020-01-01	25/13343	0.04	26.686	4.98048	0.036839	0.101383	0.0576862	RUVBL1	1
2	BIOCARTA_CARM_ER_PATHWAY	BIOCARTA_CARM_ER_PATHWAY	2020-01-01	26/13343	0.0384615	25.6596	4.87634	0.0382854	0.102815	0.0585007	BRCA1	1
2	REACTOME_POLYMERASE_SWITCHING_ON_THE_C_STRAND_OF_THE_TELOMERE	REACTOME_POLYMERASE_SWITCHING_ON_THE_C_STRAND_OF_THE_TELOMERE	2020-01-01	26/13343	0.0384615	25.6596	4.87634	0.0382854	0.102815	0.0585007	TERF1	1
2	REACTOME_RESOLUTION_OF_D_LOOP_STRUCTURES_THROUGH_SYNTHESIS_DEPENDENT_STRAND_ANNEALING_SDSA	REACTOME_RESOLUTION_OF_D_LOOP_STRUCTURES_THROUGH_SYNTHESIS_DEPENDENT_STRAND_ANNEALING_SDSA	2020-01-01	26/13343	0.0384615	25.6596	4.87634	0.0382854	0.102815	0.0585007	BRCA1	1
2	BIOCARTA_VEGF_PATHWAY	BIOCARTA_VEGF_PATHWAY	2020-01-01	27/13343	0.037037	24.7093	4.7779	0.0397298	0.102825	0.0585066	FLT4	1
2	REACTOME_INTEGRIN_SIGNALING	REACTOME_INTEGRIN_SIGNALING	2020-01-01	27/13343	0.037037	24.7093	4.7779	0.0397298	0.102825	0.0585066	FN1	1
2	REACTOME_SYNDECAN_INTERACTIONS	REACTOME_SYNDECAN_INTERACTIONS	2020-01-01	27/13343	0.037037	24.7093	4.7779	0.0397298	0.102825	0.0585066	FN1	1
2	SIG_IL4RECEPTOR_IN_B_LYPHOCYTES	SIG_IL4RECEPTOR_IN_B_LYPHOCYTES	2020-01-01	27/13343	0.037037	24.7093	4.7779	0.0397298	0.102825	0.0585066	STAT6	1
2	KEGG_REGULATION_OF_ACTIN_CYTOSKELETON	KEGG_REGULATION_OF_ACTIN_CYTOSKELETON	2020-02-01	213/13343	0.00938967	6.26432	3.00071	0.0399068	0.102825	0.0585066	FN1/GIT1	2
2	BIOCARTA_NO1_PATHWAY	BIOCARTA_NO1_PATHWAY	2020-01-01	28/13343	0.0357143	23.8268	4.68466	0.0411721	0.102825	0.0585066	FLT4	1
2	REACTOME_ESR_MEDIATED_SIGNALING	REACTOME_ESR_MEDIATED_SIGNALING	2020-02-01	219/13343	0.00913242	6.09269	2.94416	0.041968	0.102825	0.0585066	POLR2E/POLR2F	2
2	PID_BARD1_PATHWAY	PID_BARD1_PATHWAY	2020-01-01	29/13343	0.0344828	23.0052	4.59615	0.0426123	0.102825	0.0585066	BRCA1	1
2	REACTOME_DOWNSTREAM_SIGNAL_TRANSDUCTION	REACTOME_DOWNSTREAM_SIGNAL_TRANSDUCTION	2020-01-01	29/13343	0.0344828	23.0052	4.59615	0.0426123	0.102825	0.0585066	STAT6	1
2	REACTOME_MYOGENESIS	REACTOME_MYOGENESIS	2020-01-01	29/13343	0.0344828	23.0052	4.59615	0.0426123	0.102825	0.0585066	TCF4	1
2	WP_GASTRIC_CANCER_NETWORK_1	WP_GASTRIC_CANCER_NETWORK_1	2020-01-01	29/13343	0.0344828	23.0052	4.59615	0.0426123	0.102825	0.0585066	RUVBL1	1
2	WP_NANOPARTICLEMEDIATED_ACTIVATION_OF_RECEPTOR_SIGNALING	WP_NANOPARTICLEMEDIATED_ACTIVATION_OF_RECEPTOR_SIGNALING	2020-01-01	29/13343	0.0344828	23.0052	4.59615	0.0426123	0.102825	0.0585066	FN1	1
2	WP_PDGFRBETA_PATHWAY	WP_PDGFRBETA_PATHWAY	2020-01-01	29/13343	0.0344828	23.0052	4.59615	0.0426123	0.102825	0.0585066	STAT6	1
2	WP_RAS_AND_BRADYKININ_PATHWAYS_IN_COVID19	WP_RAS_AND_BRADYKININ_PATHWAYS_IN_COVID19	2020-01-01	29/13343	0.0344828	23.0052	4.59615	0.0426123	0.102825	0.0585066	SERPING1	1
2	PID_CDC42_REG_PATHWAY	PID_CDC42_REG_PATHWAY	2020-01-01	30/13343	0.0333333	22.2383	4.51198	0.0440505	0.103301	0.0587775	GIT1	1
2	PID_EPHRINB_REV_PATHWAY	PID_EPHRINB_REV_PATHWAY	2020-01-01	30/13343	0.0333333	22.2383	4.51198	0.0440505	0.103301	0.0587775	RGS3	1
2	PID_RAS_PATHWAY	PID_RAS_PATHWAY	2020-01-01	30/13343	0.0333333	22.2383	4.51198	0.0440505	0.103301	0.0587775	DAB2IP	1
2	REACTOME_MET_ACTIVATES_PTK2_SIGNALING	REACTOME_MET_ACTIVATES_PTK2_SIGNALING	2020-01-01	30/13343	0.0333333	22.2383	4.51198	0.0440505	0.103301	0.0587775	FN1	1
2	REACTOME_TCF_DEPENDENT_SIGNALING_IN_RESPONSE_TO_WNT	REACTOME_TCF_DEPENDENT_SIGNALING_IN_RESPONSE_TO_WNT	2020-02-01	232/13343	0.00862069	5.75129	2.82854	0.04657	0.10835	0.0616503	RUVBL1/TCF4	2
2	PID_SYNDECAN_4_PATHWAY	PID_SYNDECAN_4_PATHWAY	2020-01-01	32/13343	0.03125	20.8484	4.35532	0.0469206	0.10835	0.0616503	FN1	1
2	REACTOME_HIV_INFECTION	REACTOME_HIV_INFECTION	2020-02-01	234/13343	0.00854701	5.70214	2.81153	0.0472942	0.10835	0.0616503	POLR2E/POLR2F	2
2	PID_SYNDECAN_2_PATHWAY	PID_SYNDECAN_2_PATHWAY	2020-01-01	33/13343	0.030303	20.2167	4.28223	0.0483527	0.10835	0.0616503	FN1	1
2	WP_INFLAMMATORY_RESPONSE_PATHWAY	WP_INFLAMMATORY_RESPONSE_PATHWAY	2020-01-01	33/13343	0.030303	20.2167	4.28223	0.0483527	0.10835	0.0616503	FN1	1
2	WP_TUMOR_SUPPRESSOR_ACTIVITY_OF_SMARCB1	WP_TUMOR_SUPPRESSOR_ACTIVITY_OF_SMARCB1	2020-01-01	33/13343	0.030303	20.2167	4.28223	0.0483527	0.10835	0.0616503	ARID1A	1
2	PID_ATM_PATHWAY	PID_ATM_PATHWAY	2020-01-01	34/13343	0.0294118	19.6221	4.2123	0.0497826	0.10835	0.0616503	BRCA1	1
2	REACTOME_DISEASES_OF_DNA_REPAIR	REACTOME_DISEASES_OF_DNA_REPAIR	2020-01-01	34/13343	0.0294118	19.6221	4.2123	0.0497826	0.10835	0.0616503	BRCA1	1
2	REACTOME_RESOLUTION_OF_D_LOOP_STRUCTURES	REACTOME_RESOLUTION_OF_D_LOOP_STRUCTURES	2020-01-01	34/13343	0.0294118	19.6221	4.2123	0.0497826	0.10835	0.0616503	BRCA1	1
2	REACTOME_TELOMERE_C_STRAND_LAGGING_STRAND_SYNTHESIS	REACTOME_TELOMERE_C_STRAND_LAGGING_STRAND_SYNTHESIS	2020-01-01	34/13343	0.0294118	19.6221	4.2123	0.0497826	0.10835	0.0616503	TERF1	1
2	REACTOME_TRANSCRIPTIONAL_REGULATION_BY_E2F6	REACTOME_TRANSCRIPTIONAL_REGULATION_BY_E2F6	2020-01-01	34/13343	0.0294118	19.6221	4.2123	0.0497826	0.10835	0.0616503	BRCA1	1
2	REACTOME_PROCESSING_OF_CAPPED_INTRON_CONTAINING_PRE_MRNA	REACTOME_PROCESSING_OF_CAPPED_INTRON_CONTAINING_PRE_MRNA	2020-02-01	242/13343	0.00826446	5.51364	2.74541	0.0502327	0.10862	0.0618038	POLR2E/POLR2F	2
2	PID_ARF6_PATHWAY	PID_ARF6_PATHWAY	2020-01-01	35/13343	0.0285714	19.0614	4.14528	0.0512106	0.109315	0.0621991	GIT1	1
2	REACTOME_METALLOPROTEASE_DUBS	REACTOME_METALLOPROTEASE_DUBS	2020-01-01	35/13343	0.0285714	19.0614	4.14528	0.0512106	0.109315	0.0621991	BRCA1	1
2	WP_CAMKK2_PATHWAY	WP_CAMKK2_PATHWAY	2020-01-01	36/13343	0.0277778	18.5319	4.08099	0.0526365	0.111643	0.0635237	GIT1	1
2	REACTOME_HDR_THROUGH_SINGLE_STRAND_ANNEALING_SSA	REACTOME_HDR_THROUGH_SINGLE_STRAND_ANNEALING_SSA	2020-01-01	37/13343	0.027027	18.0311	4.01924	0.0540603	0.111814	0.0636212	BRCA1	1
2	REACTOME_RHOV_GTPASE_CYCLE	REACTOME_RHOV_GTPASE_CYCLE	2020-01-01	37/13343	0.027027	18.0311	4.01924	0.0540603	0.111814	0.0636212	GIT1	1
2	REACTOME_RUNX1_INTERACTS_WITH_CO_FACTORS_WHOSE_PRECISE_EFFECT_ON_RUNX1_TARGETS_IS_NOT_KNOWN	REACTOME_RUNX1_INTERACTS_WITH_CO_FACTORS_WHOSE_PRECISE_EFFECT_ON_RUNX1_TARGETS_IS_NOT_KNOWN	2020-01-01	37/13343	0.027027	18.0311	4.01924	0.0540603	0.111814	0.0636212	ARID1A	1
2	WP_NEOVASCULARISATION_PROCESSES	WP_NEOVASCULARISATION_PROCESSES	2020-01-01	37/13343	0.027027	18.0311	4.01924	0.0540603	0.111814	0.0636212	FLT4	1
2	REACTOME_DNA_DAMAGE_RECOGNITION_IN_GG_NER	REACTOME_DNA_DAMAGE_RECOGNITION_IN_GG_NER	2020-01-01	38/13343	0.0263158	17.5566	3.95986	0.0554821	0.113347	0.0644933	RUVBL1	1
2	REACTOME_MOLECULES_ASSOCIATED_WITH_ELASTIC_FIBRES	REACTOME_MOLECULES_ASSOCIATED_WITH_ELASTIC_FIBRES	2020-01-01	38/13343	0.0263158	17.5566	3.95986	0.0554821	0.113347	0.0644933	FN1	1
2	REACTOME_FORMATION_OF_FIBRIN_CLOT_CLOTTING_CASCADE	REACTOME_FORMATION_OF_FIBRIN_CLOT_CLOTTING_CASCADE	2020-01-01	39/13343	0.025641	17.1064	3.90269	0.0569019	0.11357	0.0646202	SERPING1	1
2	REACTOME_PLATELET_AGGREGATION_PLUG_FORMATION	REACTOME_PLATELET_AGGREGATION_PLUG_FORMATION	2020-01-01	39/13343	0.025641	17.1064	3.90269	0.0569019	0.11357	0.0646202	FN1	1
2	REACTOME_PLATELET_ACTIVATION_SIGNALING_AND_AGGREGATION	REACTOME_PLATELET_ACTIVATION_SIGNALING_AND_AGGREGATION	2020-02-01	261/13343	0.00766284	5.11226	2.59949	0.0574721	0.11357	0.0646202	FN1/SERPING1	2
2	PID_EPHB_FWD_PATHWAY	PID_EPHB_FWD_PATHWAY	2020-01-01	40/13343	0.025	16.6788	3.84761	0.0583197	0.11357	0.0646202	MAP4K4	1
2	REACTOME_MAP2K_AND_MAPK_ACTIVATION	REACTOME_MAP2K_AND_MAPK_ACTIVATION	2020-01-01	40/13343	0.025	16.6788	3.84761	0.0583197	0.11357	0.0646202	FN1	1
2	REACTOME_RHOU_GTPASE_CYCLE	REACTOME_RHOU_GTPASE_CYCLE	2020-01-01	40/13343	0.025	16.6788	3.84761	0.0583197	0.11357	0.0646202	GIT1	1
2	WP_ATM_SIGNALING_PATHWAY	WP_ATM_SIGNALING_PATHWAY	2020-01-01	40/13343	0.025	16.6788	3.84761	0.0583197	0.11357	0.0646202	BRCA1	1
2	WP_INTERACTIONS_BETWEEN_IMMUNE_CELLS_AND_MICRORNAS_IN_TUMOR_MICROENVIRONMENT	WP_INTERACTIONS_BETWEEN_IMMUNE_CELLS_AND_MICRORNAS_IN_TUMOR_MICROENVIRONMENT	2020-01-01	40/13343	0.025	16.6788	3.84761	0.0583197	0.11357	0.0646202	STAT6	1
2	PID_ECADHERIN_STABILIZATION_PATHWAY	PID_ECADHERIN_STABILIZATION_PATHWAY	2020-01-01	41/13343	0.0243902	16.272	3.79448	0.0597354	0.114982	0.0654237	GIT1	1
2	REACTOME_MET_PROMOTES_CELL_MOTILITY	REACTOME_MET_PROMOTES_CELL_MOTILITY	2020-01-01	41/13343	0.0243902	16.272	3.79448	0.0597354	0.114982	0.0654237	FN1	1
2	PID_TCPTP_PATHWAY	PID_TCPTP_PATHWAY	2020-01-01	42/13343	0.0238095	15.8845	3.74319	0.0611492	0.115697	0.0658304	STAT6	1
2	PID_UPA_UPAR_PATHWAY	PID_UPA_UPAR_PATHWAY	2020-01-01	42/13343	0.0238095	15.8845	3.74319	0.0611492	0.115697	0.0658304	FN1	1
2	REACTOME_HOMOLOGOUS_DNA_PAIRING_AND_STRAND_EXCHANGE	REACTOME_HOMOLOGOUS_DNA_PAIRING_AND_STRAND_EXCHANGE	2020-01-01	42/13343	0.0238095	15.8845	3.74319	0.0611492	0.115697	0.0658304	BRCA1	1
2	REACTOME_CHROMATIN_MODIFYING_ENZYMES	REACTOME_CHROMATIN_MODIFYING_ENZYMES	2020-02-01	272/13343	0.00735294	4.90551	2.52135	0.0618234	0.116312	0.0661803	RUVBL1/ARID1A	2
2	PID_INTEGRIN3_PATHWAY	PID_INTEGRIN3_PATHWAY	2020-01-01	43/13343	0.0232558	15.5151	3.69363	0.0625609	0.116384	0.0662214	FN1	1
2	WP_MIRNA_TARGETS_IN_ECM_AND_MEMBRANE_RECEPTORS	WP_MIRNA_TARGETS_IN_ECM_AND_MEMBRANE_RECEPTORS	2020-01-01	43/13343	0.0232558	15.5151	3.69363	0.0625609	0.116384	0.0662214	FN1	1
2	NABA_CORE_MATRISOME	NABA_CORE_MATRISOME	2020-02-01	275/13343	0.00727273	4.852	2.50076	0.0630298	0.116605	0.0663471	FN1/SLIT3	2
2	PID_CERAMIDE_PATHWAY	PID_CERAMIDE_PATHWAY	2020-01-01	44/13343	0.0227273	15.1625	3.6457	0.0639705	0.117045	0.0665974	MAP4K4	1
2	PID_HNF3A_PATHWAY	PID_HNF3A_PATHWAY	2020-01-01	44/13343	0.0227273	15.1625	3.6457	0.0639705	0.117045	0.0665974	BRCA1	1
2	PID_ILK_PATHWAY	PID_ILK_PATHWAY	2020-01-01	45/13343	0.0222222	14.8256	3.59932	0.0653782	0.117048	0.0665992	RUVBL1	1
2	REACTOME_ELASTIC_FIBRE_FORMATION	REACTOME_ELASTIC_FIBRE_FORMATION	2020-01-01	45/13343	0.0222222	14.8256	3.59932	0.0653782	0.117048	0.0665992	FN1	1
2	REACTOME_SIGNALING_BY_MODERATE_KINASE_ACTIVITY_BRAF_MUTANTS	REACTOME_SIGNALING_BY_MODERATE_KINASE_ACTIVITY_BRAF_MUTANTS	2020-01-01	45/13343	0.0222222	14.8256	3.59932	0.0653782	0.117048	0.0665992	FN1	1
2	WP_INTEGRATED_CANCER_PATHWAY	WP_INTEGRATED_CANCER_PATHWAY	2020-01-01	45/13343	0.0222222	14.8256	3.59932	0.0653782	0.117048	0.0665992	BRCA1	1
2	PID_TNF_PATHWAY	PID_TNF_PATHWAY	2020-01-01	46/13343	0.0217391	14.5033	3.55439	0.0667839	0.118925	0.0676673	MAP4K4	1
2	PID_FANCONI_PATHWAY	PID_FANCONI_PATHWAY	2020-01-01	47/13343	0.0212766	14.1947	3.51085	0.0681875	0.12014	0.0683584	BRCA1	1
2	WP_THYMIC_STROMAL_LYMPHOPOIETIN_TSLP_SIGNALING_PATHWAY	WP_THYMIC_STROMAL_LYMPHOPOIETIN_TSLP_SIGNALING_PATHWAY	2020-01-01	47/13343	0.0212766	14.1947	3.51085	0.0681875	0.12014	0.0683584	STAT6	1
2	WP_MECHANOREGULATION_AND_PATHOLOGY_OF_YAPTAZ_VIA_HIPPO_AND_NONHIPPO_MECHANISMS	WP_MECHANOREGULATION_AND_PATHOLOGY_OF_YAPTAZ_VIA_HIPPO_AND_NONHIPPO_MECHANISMS	2020-01-01	48/13343	0.0208333	13.899	3.46861	0.0695892	0.121964	0.0693964	MAP4K4	1
2	PID_ANGIOPOIETIN_RECEPTOR_PATHWAY	PID_ANGIOPOIETIN_RECEPTOR_PATHWAY	2020-01-01	49/13343	0.0204082	13.6153	3.42762	0.0709888	0.122982	0.0699754	FN1	1
2	WP_RETT_SYNDROME_CAUSING_GENES	WP_RETT_SYNDROME_CAUSING_GENES	2020-01-01	49/13343	0.0204082	13.6153	3.42762	0.0709888	0.122982	0.0699754	TCF4	1
2	REACTOME_SIGNALING_BY_NUCLEAR_RECEPTORS	REACTOME_SIGNALING_BY_NUCLEAR_RECEPTORS	2020-02-01	295/13343	0.00677966	4.52305	2.37073	0.0712777	0.122982	0.0699754	POLR2E/POLR2F	2
2	REACTOME_DEUBIQUITINATION	REACTOME_DEUBIQUITINATION	2020-02-01	297/13343	0.00673401	4.49259	2.35837	0.0721216	0.122983	0.0699761	BRCA1/RUVBL1	2
2	REACTOME_NETRIN_1_SIGNALING	REACTOME_NETRIN_1_SIGNALING	2020-01-01	50/13343	0.02	13.343	3.38781	0.0723864	0.122983	0.0699761	SLIT3	1
2	WP_HEPATITIS_C_AND_HEPATOCELLULAR_CARCINOMA	WP_HEPATITIS_C_AND_HEPATOCELLULAR_CARCINOMA	2020-01-01	50/13343	0.02	13.343	3.38781	0.0723864	0.122983	0.0699761	BRCA1	1
2	WP_WNT_SIGNALING_PATHWAY	WP_WNT_SIGNALING_PATHWAY	2020-01-01	53/13343	0.0188679	12.5877	3.2749	0.0765674	0.129426	0.0736422	TCF4	1
2	WP_FOCAL_ADHESION_PI3KAKTMTORSIGNALING_PATHWAY	WP_FOCAL_ADHESION_PI3KAKTMTORSIGNALING_PATHWAY	2020-02-01	309/13343	0.00647249	4.31812	2.28643	0.0772548	0.129929	0.073928	FN1/FLT4	2
2	REACTOME_RECOGNITION_AND_ASSOCIATION_OF_DNA_GLYCOSYLASE_WITH_SITE_CONTAINING_AN_AFFECTED_PURINE	REACTOME_RECOGNITION_AND_ASSOCIATION_OF_DNA_GLYCOSYLASE_WITH_SITE_CONTAINING_AN_AFFECTED_PURINE	2020-01-01	54/13343	0.0185185	12.3546	3.23928	0.077957	0.130157	0.0740578	TERF1	1
2	REACTOME_RHOJ_GTPASE_CYCLE	REACTOME_RHOJ_GTPASE_CYCLE	2020-01-01	55/13343	0.0181818	12.13	3.20458	0.0793447	0.130157	0.0740578	GIT1	1
2	REACTOME_SIGNALING_BY_ALK_IN_CANCER	REACTOME_SIGNALING_BY_ALK_IN_CANCER	2020-01-01	55/13343	0.0181818	12.13	3.20458	0.0793447	0.130157	0.0740578	FN1	1
2	WP_DNA_IRDOUBLE_STRAND_BREAKS_AND_CELLULAR_RESPONSE_VIA_ATM	WP_DNA_IRDOUBLE_STRAND_BREAKS_AND_CELLULAR_RESPONSE_VIA_ATM	2020-01-01	55/13343	0.0181818	12.13	3.20458	0.0793447	0.130157	0.0740578	BRCA1	1
2	WP_IL4_SIGNALING_PATHWAY	WP_IL4_SIGNALING_PATHWAY	2020-01-01	55/13343	0.0181818	12.13	3.20458	0.0793447	0.130157	0.0740578	STAT6	1
2	WP_CCL18_SIGNALING_PATHWAY	WP_CCL18_SIGNALING_PATHWAY	2020-01-01	56/13343	0.0178571	11.9134	3.17077	0.0807304	0.131781	0.0749818	FN1	1
2	REACTOME_SIGNALING_BY_PDGF	REACTOME_SIGNALING_BY_PDGF	2020-01-01	58/13343	0.0172414	11.5026	3.10566	0.0834959	0.135056	0.0768453	STAT6	1
2	PID_ATF2_PATHWAY	PID_ATF2_PATHWAY	2020-01-01	59/13343	0.0169492	11.3076	3.07429	0.0848756	0.135056	0.0768453	BRCA1	1
2	REACTOME_NON_INTEGRIN_MEMBRANE_ECM_INTERACTIONS	REACTOME_NON_INTEGRIN_MEMBRANE_ECM_INTERACTIONS	2020-01-01	59/13343	0.0169492	11.3076	3.07429	0.0848756	0.135056	0.0768453	FN1	1
2	REACTOME_RHOQ_GTPASE_CYCLE	REACTOME_RHOQ_GTPASE_CYCLE	2020-01-01	59/13343	0.0169492	11.3076	3.07429	0.0848756	0.135056	0.0768453	GIT1	1
2	WP_COMPLEMENT_AND_COAGULATION_CASCADES	WP_COMPLEMENT_AND_COAGULATION_CASCADES	2020-01-01	59/13343	0.0169492	11.3076	3.07429	0.0848756	0.135056	0.0768453	SERPING1	1
2	REACTOME_MAPK_FAMILY_SIGNALING_CASCADES	REACTOME_MAPK_FAMILY_SIGNALING_CASCADES	2020-02-01	327/13343	0.00611621	4.08043	2.1851	0.0851702	0.135056	0.0768453	FN1/DAB2IP	2
2	REACTOME_SIGNALING_BY_WNT	REACTOME_SIGNALING_BY_WNT	2020-02-01	329/13343	0.00607903	4.05562	2.17429	0.086065	0.135828	0.0772846	RUVBL1/TCF4	2
2	REACTOME_BASE_EXCISION_REPAIR_AP_SITE_FORMATION	REACTOME_BASE_EXCISION_REPAIR_AP_SITE_FORMATION	2020-01-01	61/13343	0.0163934	10.9369	3.01375	0.0876292	0.137644	0.0783181	TERF1	1
2	PID_IL12_2PATHWAY	PID_IL12_2PATHWAY	2020-01-01	62/13343	0.016129	10.7605	2.98453	0.0890031	0.139146	0.0791725	STAT6	1
2	PID_MYC_REPRESS_PATHWAY	PID_MYC_REPRESS_PATHWAY	2020-01-01	63/13343	0.015873	10.5897	2.95597	0.0903749	0.14063	0.0800172	BRCA1	1
2	PID_ERA_GENOMIC_PATHWAY	PID_ERA_GENOMIC_PATHWAY	2020-01-01	64/13343	0.015625	10.4242	2.92804	0.0917449	0.14144	0.080478	BRCA1	1
2	PID_IL4_2PATHWAY	PID_IL4_2PATHWAY	2020-01-01	64/13343	0.015625	10.4242	2.92804	0.0917449	0.14144	0.080478	STAT6	1
2	REACTOME_SIGNALING_BY_BRAF_AND_RAF1_FUSIONS	REACTOME_SIGNALING_BY_BRAF_AND_RAF1_FUSIONS	2020-01-01	65/13343	0.0153846	10.2638	2.90072	0.0931128	0.142887	0.0813015	FN1	1
2	PID_INTEGRIN1_PATHWAY	PID_INTEGRIN1_PATHWAY	2020-01-01	66/13343	0.0151515	10.1083	2.87399	0.0944788	0.144319	0.0821158	FN1	1
2	PID_TELOMERASE_PATHWAY	PID_TELOMERASE_PATHWAY	2020-01-01	67/13343	0.0149254	9.95746	2.84782	0.0958429	0.144591	0.0822709	TERF1	1
2	REACTOME_HDR_THROUGH_HOMOLOGOUS_RECOMBINATION_HRR	REACTOME_HDR_THROUGH_HOMOLOGOUS_RECOMBINATION_HRR	2020-01-01	67/13343	0.0149254	9.95746	2.84782	0.0958429	0.144591	0.0822709	BRCA1	1
2	KEGG_EPITHELIAL_CELL_SIGNALING_IN_HELICOBACTER_PYLORI_INFECTION	KEGG_EPITHELIAL_CELL_SIGNALING_IN_HELICOBACTER_PYLORI_INFECTION	2020-01-01	68/13343	0.0147059	9.81103	2.8222	0.097205	0.144591	0.0822709	GIT1	1
2	REACTOME_REGULATION_OF_RAS_BY_GAPS	REACTOME_REGULATION_OF_RAS_BY_GAPS	2020-01-01	68/13343	0.0147059	9.81103	2.8222	0.097205	0.144591	0.0822709	DAB2IP	1
2	WP_PHYSICOCHEMICAL_FEATURES_AND_TOXICITYASSOCIATED_PATHWAYS	WP_PHYSICOCHEMICAL_FEATURES_AND_TOXICITYASSOCIATED_PATHWAYS	2020-01-01	68/13343	0.0147059	9.81103	2.8222	0.097205	0.144591	0.0822709	FN1	1
2	KEGG_COMPLEMENT_AND_COAGULATION_CASCADES	KEGG_COMPLEMENT_AND_COAGULATION_CASCADES	2020-01-01	69/13343	0.0144928	9.66884	2.79711	0.0985651	0.144591	0.0822709	SERPING1	1
2	REACTOME_NONHOMOLOGOUS_END_JOINING_NHEJ	REACTOME_NONHOMOLOGOUS_END_JOINING_NHEJ	2020-01-01	69/13343	0.0144928	9.66884	2.79711	0.0985651	0.144591	0.0822709	BRCA1	1
2	WP_DNA_DAMAGE_RESPONSE	WP_DNA_DAMAGE_RESPONSE	2020-01-01	69/13343	0.0144928	9.66884	2.79711	0.0985651	0.144591	0.0822709	BRCA1	1
2	WP_RAC1PAK1P38MMP2_PATHWAY	WP_RAC1PAK1P38MMP2_PATHWAY	2020-01-01	69/13343	0.0144928	9.66884	2.79711	0.0985651	0.144591	0.0822709	FN1	1
2	REACTOME_DEPOSITION_OF_NEW_CENPA_CONTAINING_NUCLEOSOMES_AT_THE_CENTROMERE	REACTOME_DEPOSITION_OF_NEW_CENPA_CONTAINING_NUCLEOSOMES_AT_THE_CENTROMERE	2020-01-01	71/13343	0.0140845	9.39648	2.74842	0.10128	0.147921	0.0841658	RUVBL1	1
2	PID_E2F_PATHWAY	PID_E2F_PATHWAY	2020-01-01	73/13343	0.0136986	9.13904	2.70162	0.103986	0.151211	0.0860378	BRCA1	1
2	PID_AVB3_INTEGRIN_PATHWAY	PID_AVB3_INTEGRIN_PATHWAY	2020-01-01	74/13343	0.0135135	9.01554	2.67888	0.105337	0.152509	0.0867762	FN1	1
2	REACTOME_ECM_PROTEOGLYCANS	REACTOME_ECM_PROTEOGLYCANS	2020-01-01	76/13343	0.0131579	8.77829	2.63469	0.108032	0.155063	0.0882292	FN1	1
2	WP_NUCLEOTIDE_EXCISION_REPAIR_IN_XERODERMA_PIGMENTOSUM	WP_NUCLEOTIDE_EXCISION_REPAIR_IN_XERODERMA_PIGMENTOSUM	2020-01-01	76/13343	0.0131579	8.77829	2.63469	0.108032	0.155063	0.0882292	BRCA1	1
2	REACTOME_RMTS_METHYLATE_HISTONE_ARGININES	REACTOME_RMTS_METHYLATE_HISTONE_ARGININES	2020-01-01	77/13343	0.012987	8.66429	2.61319	0.109376	0.155651	0.0885639	ARID1A	1
2	REACTOME_SUMOYLATION_OF_DNA_DAMAGE_RESPONSE_AND_REPAIR_PROTEINS	REACTOME_SUMOYLATION_OF_DNA_DAMAGE_RESPONSE_AND_REPAIR_PROTEINS	2020-01-01	77/13343	0.012987	8.66429	2.61319	0.109376	0.155651	0.0885639	BRCA1	1
2	REACTOME_DNA_DAMAGE_TELOMERE_STRESS_INDUCED_SENESCENCE	REACTOME_DNA_DAMAGE_TELOMERE_STRESS_INDUCED_SENESCENCE	2020-01-01	78/13343	0.0128205	8.55321	2.59209	0.110719	0.156227	0.0888913	TERF1	1
2	REACTOME_DNA_DOUBLE_STRAND_BREAK_RESPONSE	REACTOME_DNA_DOUBLE_STRAND_BREAK_RESPONSE	2020-01-01	78/13343	0.0128205	8.55321	2.59209	0.110719	0.156227	0.0888913	BRCA1	1
2	PID_MYC_ACTIV_PATHWAY	PID_MYC_ACTIV_PATHWAY	2020-01-01	79/13343	0.0126582	8.44494	2.57135	0.11206	0.15679	0.0892118	RUVBL1	1
2	REACTOME_SIGNALING_BY_MET	REACTOME_SIGNALING_BY_MET	2020-01-01	79/13343	0.0126582	8.44494	2.57135	0.11206	0.15679	0.0892118	FN1	1
2	PID_BETA_CATENIN_NUC_PATHWAY	PID_BETA_CATENIN_NUC_PATHWAY	2020-01-01	80/13343	0.0125	8.33938	2.55098	0.113399	0.157999	0.0898999	TCF4	1
2	BIOCARTA_MAPK_PATHWAY	BIOCARTA_MAPK_PATHWAY	2020-01-01	81/13343	0.0123457	8.23642	2.53097	0.114736	0.158535	0.090205	MAP4K4	1
2	WP_DNA_IRDAMAGE_AND_CELLULAR_RESPONSE_VIA_ATR	WP_DNA_IRDAMAGE_AND_CELLULAR_RESPONSE_VIA_ATR	2020-01-01	81/13343	0.0123457	8.23642	2.53097	0.114736	0.158535	0.090205	BRCA1	1
2	REACTOME_ONCOGENIC_MAPK_SIGNALING	REACTOME_ONCOGENIC_MAPK_SIGNALING	2020-01-01	82/13343	0.0121951	8.13598	2.51129	0.116071	0.15906	0.0905035	FN1	1
2	REACTOME_SIGNALING_BY_NOTCH4	REACTOME_SIGNALING_BY_NOTCH4	2020-01-01	82/13343	0.0121951	8.13598	2.51129	0.116071	0.15906	0.0905035	FLT4	1
2	WP_GLIOBLASTOMA_SIGNALING_PATHWAYS	WP_GLIOBLASTOMA_SIGNALING_PATHWAYS	2020-01-01	83/13343	0.0120482	8.03795	2.49194	0.117404	0.160076	0.0910817	BRCA1	1
2	KEGG_ECM_RECEPTOR_INTERACTION	KEGG_ECM_RECEPTOR_INTERACTION	2020-01-01	84/13343	0.0119048	7.94226	2.47292	0.118735	0.160076	0.0910817	FN1	1
2	KEGG_SMALL_CELL_LUNG_CANCER	KEGG_SMALL_CELL_LUNG_CANCER	2020-01-01	84/13343	0.0119048	7.94226	2.47292	0.118735	0.160076	0.0910817	FN1	1
2	REACTOME_GLOBAL_GENOME_NUCLEOTIDE_EXCISION_REPAIR_GG_NER	REACTOME_GLOBAL_GENOME_NUCLEOTIDE_EXCISION_REPAIR_GG_NER	2020-01-01	84/13343	0.0119048	7.94226	2.47292	0.118735	0.160076	0.0910817	RUVBL1	1
2	REACTOME_INTEGRIN_CELL_SURFACE_INTERACTIONS	REACTOME_INTEGRIN_CELL_SURFACE_INTERACTIONS	2020-01-01	85/13343	0.0117647	7.84882	2.45421	0.120064	0.160568	0.0913616	FN1	1
2	REACTOME_MEIOTIC_RECOMBINATION	REACTOME_MEIOTIC_RECOMBINATION	2020-01-01	85/13343	0.0117647	7.84882	2.45421	0.120064	0.160568	0.0913616	BRCA1	1
2	WP_PYRIMIDINE_METABOLISM	WP_PYRIMIDINE_METABOLISM	2020-01-01	86/13343	0.0116279	7.75756	2.4358	0.121392	0.161694	0.0920022	POLR2E	1
2	REACTOME_RAC2_GTPASE_CYCLE	REACTOME_RAC2_GTPASE_CYCLE	2020-01-01	88/13343	0.0113636	7.58125	2.39985	0.124041	0.164564	0.0936354	GIT1	1
2	REACTOME_BASE_EXCISION_REPAIR	REACTOME_BASE_EXCISION_REPAIR	2020-01-01	89/13343	0.011236	7.49607	2.3823	0.125363	0.165003	0.093885	TERF1	1
2	WP_HAIR_FOLLICLE_DEVELOPMENT_CYTODIFFERENTIATION_PART_3_OF_3	WP_HAIR_FOLLICLE_DEVELOPMENT_CYTODIFFERENTIATION_PART_3_OF_3	2020-01-01	89/13343	0.011236	7.49607	2.3823	0.125363	0.165003	0.093885	TCF4	1
2	WP_ANDROGEN_RECEPTOR_SIGNALING_PATHWAY	WP_ANDROGEN_RECEPTOR_SIGNALING_PATHWAY	2020-01-01	91/13343	0.010989	7.33132	2.348	0.128	0.167558	0.0953387	BRCA1	1
2	REACTOME_CELL_JUNCTION_ORGANIZATION	REACTOME_CELL_JUNCTION_ORGANIZATION	2020-01-01	92/13343	0.0108696	7.25163	2.33124	0.129316	0.167558	0.0953387	FERMT2	1
2	REACTOME_EPH_EPHRIN_SIGNALING	REACTOME_EPH_EPHRIN_SIGNALING	2020-01-01	92/13343	0.0108696	7.25163	2.33124	0.129316	0.167558	0.0953387	GIT1	1
2	REACTOME_REGULATION_OF_TP53_ACTIVITY_THROUGH_PHOSPHORYLATION	REACTOME_REGULATION_OF_TP53_ACTIVITY_THROUGH_PHOSPHORYLATION	2020-01-01	92/13343	0.0108696	7.25163	2.33124	0.129316	0.167558	0.0953387	BRCA1	1
2	WP_CORTICOTROPINRELEASING_HORMONE_SIGNALING_PATHWAY	WP_CORTICOTROPINRELEASING_HORMONE_SIGNALING_PATHWAY	2020-01-01	93/13343	0.0107527	7.17366	2.31473	0.130631	0.167954	0.0955639	TCF4	1
2	WP_MIRNA_REGULATION_OF_DNA_DAMAGE_RESPONSE	WP_MIRNA_REGULATION_OF_DNA_DAMAGE_RESPONSE	2020-01-01	93/13343	0.0107527	7.17366	2.31473	0.130631	0.167954	0.0955639	BRCA1	1
2	REACTOME_ACTIVATION_OF_NMDA_RECEPTORS_AND_POSTSYNAPTIC_EVENTS	REACTOME_ACTIVATION_OF_NMDA_RECEPTORS_AND_POSTSYNAPTIC_EVENTS	2020-01-01	94/13343	0.0106383	7.09734	2.29846	0.131943	0.168988	0.0961526	GIT1	1
2	REACTOME_G2_M_DNA_DAMAGE_CHECKPOINT	REACTOME_G2_M_DNA_DAMAGE_CHECKPOINT	2020-01-01	95/13343	0.0105263	7.02263	2.28243	0.133253	0.170013	0.0967355	BRCA1	1
2	REACTOME_PROCESSING_OF_DNA_DOUBLE_STRAND_BREAK_ENDS	REACTOME_PROCESSING_OF_DNA_DOUBLE_STRAND_BREAK_ENDS	2020-01-01	98/13343	0.0102041	6.80765	2.23569	0.137173	0.173021	0.0984475	BRCA1	1
2	REACTOME_PROTEIN_FOLDING	REACTOME_PROTEIN_FOLDING	2020-01-01	98/13343	0.0102041	6.80765	2.23569	0.137173	0.173021	0.0984475	TBCD	1
2	WP_SMALL_CELL_LUNG_CANCER	WP_SMALL_CELL_LUNG_CANCER	2020-01-01	98/13343	0.0102041	6.80765	2.23569	0.137173	0.173021	0.0984475	FN1	1
2	WP_COMPLEMENT_SYSTEM	WP_COMPLEMENT_SYSTEM	2020-01-01	99/13343	0.010101	6.73889	2.22055	0.138476	0.173021	0.0984475	SERPING1	1
2	WP_HIPPO_SIGNALING_REGULATION_PATHWAYS	WP_HIPPO_SIGNALING_REGULATION_PATHWAYS	2020-01-01	99/13343	0.010101	6.73889	2.22055	0.138476	0.173021	0.0984475	FLT4	1
2	WP_VEGFAVEGFR2_SIGNALING_PATHWAY	WP_VEGFAVEGFR2_SIGNALING_PATHWAY	2020-02-01	438/13343	0.00456621	3.04635	1.68718	0.138729	0.173021	0.0984475	STAT6/FN1	2
2	REACTOME_UCH_PROTEINASES	REACTOME_UCH_PROTEINASES	2020-01-01	100/13343	0.01	6.6715	2.20561	0.139777	0.173678	0.098821	RUVBL1	1
2	WP_NEURAL_CREST_DIFFERENTIATION	WP_NEURAL_CREST_DIFFERENTIATION	2020-01-01	102/13343	0.00980392	6.54069	2.17634	0.142373	0.176246	0.100282	TCF4	1
2	WP_LNCRNA_IN_CANONICAL_WNT_SIGNALING_AND_COLORECTAL_CANCER	WP_LNCRNA_IN_CANONICAL_WNT_SIGNALING_AND_COLORECTAL_CANCER	2020-01-01	103/13343	0.00970874	6.47718	2.162	0.143669	0.177191	0.10082	RUVBL1	1
2	REACTOME_RHO_GTPASE_CYCLE	REACTOME_RHO_GTPASE_CYCLE	2020-02-01	450/13343	0.00444444	2.96511	1.64301	0.144916	0.178071	0.10132	GIT1/FERMT2	2
2	REACTOME_SIGNALING_BY_VEGF	REACTOME_SIGNALING_BY_VEGF	2020-01-01	106/13343	0.00943396	6.29387	2.1201	0.147544	0.180633	0.102778	FLT4	1
2	WP_THERMOGENESIS	WP_THERMOGENESIS	2020-01-01	108/13343	0.00925926	6.17731	2.09305	0.150118	0.183111	0.104188	ARID1A	1
2	WP_COMPLEMENT_SYSTEM_IN_NEURONAL_DEVELOPMENT_AND_PLASTICITY	WP_COMPLEMENT_SYSTEM_IN_NEURONAL_DEVELOPMENT_AND_PLASTICITY	2020-01-01	109/13343	0.00917431	6.12064	2.07978	0.151402	0.183682	0.104513	SERPING1	1
2	REACTOME_SIGNALING_BY_INTERLEUKINS	REACTOME_SIGNALING_BY_INTERLEUKINS	2020-02-01	463/13343	0.00431965	2.88186	1.59678	0.151689	0.183682	0.104513	STAT6/FN1	2
2	WP_BURN_WOUND_HEALING	WP_BURN_WOUND_HEALING	2020-01-01	110/13343	0.00909091	6.065	2.06667	0.152685	0.184217	0.104818	FN1	1
2	WP_GASTRIN_SIGNALING_PATHWAY	WP_GASTRIN_SIGNALING_PATHWAY	2020-01-01	114/13343	0.00877193	5.85219	2.01582	0.157796	0.189697	0.107936	TCF4	1
2	REACTOME_COMPLEMENT_CASCADE	REACTOME_COMPLEMENT_CASCADE	2020-01-01	115/13343	0.00869565	5.8013	2.00348	0.159069	0.19054	0.108415	SERPING1	1
2	REACTOME_NONSENSE_MEDIATED_DECAY_NMD	REACTOME_NONSENSE_MEDIATED_DECAY_NMD	2020-01-01	116/13343	0.00862069	5.75129	1.99129	0.160341	0.191374	0.10889	SMG1	1
2	WP_SPINAL_CORD_INJURY	WP_SPINAL_CORD_INJURY	2020-01-01	119/13343	0.00840336	5.6063	1.95555	0.164144	0.195214	0.111075	SLIT3	1
2	WP_DNA_REPAIR_PATHWAYS_FULL_NETWORK	WP_DNA_REPAIR_PATHWAYS_FULL_NETWORK	2020-01-01	121/13343	0.00826446	5.51364	1.93239	0.166671	0.197514	0.112383	BRCA1	1
2	WP_HIPPOMERLIN_SIGNALING_DYSREGULATION	WP_HIPPOMERLIN_SIGNALING_DYSREGULATION	2020-01-01	123/13343	0.00813008	5.42398	1.90974	0.16919	0.199788	0.113677	FLT4	1
2	REACTOME_OXIDATIVE_STRESS_INDUCED_SENESCENCE	REACTOME_OXIDATIVE_STRESS_INDUCED_SENESCENCE	2020-01-01	124/13343	0.00806452	5.38024	1.8986	0.170447	0.199855	0.113715	MAP4K4	1
2	REACTOME_REGULATION_OF_INSULIN_LIKE_GROWTH_FACTOR_IGF_TRANSPORT_AND_UPTAKE_BY_INSULIN_LIKE_GROWTH_FACTOR_BINDING_PROTEINS_IGFBPS	REACTOME_REGULATION_OF_INSULIN_LIKE_GROWTH_FACTOR_IGF_TRANSPORT_AND_UPTAKE_BY_INSULIN_LIKE_GROWTH_FACTOR_BINDING_PROTEINS_IGFBPS	2020-01-01	124/13343	0.00806452	5.38024	1.8986	0.170447	0.199855	0.113715	FN1	1
2	REACTOME_CELL_CELL_COMMUNICATION	REACTOME_CELL_CELL_COMMUNICATION	2020-01-01	130/13343	0.00769231	5.13192	1.8342	0.17795	0.207916	0.118302	FERMT2	1
2	WP_ADIPOGENESIS	WP_ADIPOGENESIS	2020-01-01	131/13343	0.00763359	5.09275	1.82386	0.179195	0.207916	0.118302	STAT6	1
2	WP_EBOLA_VIRUS_INFECTION_IN_HOST	WP_EBOLA_VIRUS_INFECTION_IN_HOST	2020-01-01	131/13343	0.00763359	5.09275	1.82386	0.179195	0.207916	0.118302	DAB2IP	1
2	WP_ANGIOPOIETINLIKE_PROTEIN_8_REGULATORY_PATHWAY	WP_ANGIOPOIETINLIKE_PROTEIN_8_REGULATORY_PATHWAY	2020-01-01	132/13343	0.00757576	5.05417	1.81362	0.180437	0.20863	0.118709	MAP4K4	1
2	WP_TGFBETA_SIGNALING_PATHWAY	WP_TGFBETA_SIGNALING_PATHWAY	2020-01-01	133/13343	0.0075188	5.01617	1.80348	0.181678	0.209338	0.119111	FN1	1
2	KEGG_UBIQUITIN_MEDIATED_PROTEOLYSIS	KEGG_UBIQUITIN_MEDIATED_PROTEOLYSIS	2020-01-01	135/13343	0.00740741	4.94185	1.7835	0.184154	0.21146	0.120318	BRCA1	1
2	PID_P53_DOWNSTREAM_PATHWAY	PID_P53_DOWNSTREAM_PATHWAY	2020-01-01	137/13343	0.00729927	4.86971	1.76391	0.186623	0.213558	0.121512	MAP4K4	1
2	REACTOME_HOMOLOGY_DIRECTED_REPAIR	REACTOME_HOMOLOGY_DIRECTED_REPAIR	2020-01-01	138/13343	0.00724638	4.83442	1.75426	0.187855	0.214232	0.121896	BRCA1	1
2	REACTOME_DEGRADATION_OF_THE_EXTRACELLULAR_MATRIX	REACTOME_DEGRADATION_OF_THE_EXTRACELLULAR_MATRIX	2020-01-01	140/13343	0.00714286	4.76536	1.73524	0.190313	0.215559	0.122651	FN1	1
2	REACTOME_HATS_ACETYLATE_HISTONES	REACTOME_HATS_ACETYLATE_HISTONES	2020-01-01	140/13343	0.00714286	4.76536	1.73524	0.190313	0.215559	0.122651	RUVBL1	1
2	WP_NEUROINFLAMMATION_AND_GLUTAMATERGIC_SIGNALING	WP_NEUROINFLAMMATION_AND_GLUTAMATERGIC_SIGNALING	2020-01-01	144/13343	0.00694444	4.63299	1.69824	0.195209	0.220354	0.125379	STAT6	1
2	WP_ENDODERM_DIFFERENTIATION	WP_ENDODERM_DIFFERENTIATION	2020-01-01	145/13343	0.00689655	4.60103	1.6892	0.196428	0.220982	0.125736	TCF4	1
2	KEGG_WNT_SIGNALING_PATHWAY	KEGG_WNT_SIGNALING_PATHWAY	2020-01-01	151/13343	0.00662252	4.41821	1.63665	0.203708	0.2284	0.129957	RUVBL1	1
2	WP_CALCIUM_REGULATION_IN_CARDIAC_CELLS	WP_CALCIUM_REGULATION_IN_CARDIAC_CELLS	2020-01-01	152/13343	0.00657895	4.38914	1.62816	0.204915	0.228983	0.130289	RGS3	1
2	WP_HEPATITIS_B_INFECTION	WP_HEPATITIS_B_INFECTION	2020-01-01	154/13343	0.00649351	4.33214	1.6114	0.207325	0.229173	0.130397	STAT6	1
2	WP_OREXIN_RECEPTOR_PATHWAY	WP_OREXIN_RECEPTOR_PATHWAY	2020-01-01	154/13343	0.00649351	4.33214	1.6114	0.207325	0.229173	0.130397	FLT4	1
2	KEGG_JAK_STAT_SIGNALING_PATHWAY	KEGG_JAK_STAT_SIGNALING_PATHWAY	2020-01-01	155/13343	0.00645161	4.30419	1.60312	0.208527	0.229173	0.130397	STAT6	1
2	REACTOME_CDC42_GTPASE_CYCLE	REACTOME_CDC42_GTPASE_CYCLE	2020-01-01	155/13343	0.00645161	4.30419	1.60312	0.208527	0.229173	0.130397	GIT1	1
2	WP_MESODERMAL_COMMITMENT_PATHWAY	WP_MESODERMAL_COMMITMENT_PATHWAY	2020-01-01	155/13343	0.00645161	4.30419	1.60312	0.208527	0.229173	0.130397	TCF4	1
2	WP_MYOMETRIAL_RELAXATION_AND_CONTRACTION_PATHWAYS	WP_MYOMETRIAL_RELAXATION_AND_CONTRACTION_PATHWAYS	2020-01-01	158/13343	0.00632911	4.22247	1.57871	0.212122	0.232358	0.132209	RGS3	1
2	REACTOME_REGULATION_OF_TP53_ACTIVITY	REACTOME_REGULATION_OF_TP53_ACTIVITY	2020-01-01	160/13343	0.00625	4.16969	1.56277	0.214511	0.234204	0.13326	BRCA1	1
2	WP_INSULIN_SIGNALING	WP_INSULIN_SIGNALING	2020-01-01	161/13343	0.00621118	4.14379	1.55489	0.215703	0.234735	0.133562	MAP4K4	1
2	WP_EPITHELIAL_TO_MESENCHYMAL_TRANSITION_IN_COLORECTAL_CANCER	WP_EPITHELIAL_TO_MESENCHYMAL_TRANSITION_IN_COLORECTAL_CANCER	2020-01-01	164/13343	0.00609756	4.06799	1.53165	0.219267	0.237837	0.135327	FN1	1
2	REACTOME_DNA_DOUBLE_STRAND_BREAK_REPAIR	REACTOME_DNA_DOUBLE_STRAND_BREAK_REPAIR	2020-01-01	167/13343	0.00598802	3.99491	1.50895	0.222817	0.240902	0.137071	BRCA1	1
2	REACTOME_G2_M_CHECKPOINTS	REACTOME_G2_M_CHECKPOINTS	2020-01-01	168/13343	0.00595238	3.97113	1.5015	0.223996	0.241394	0.137351	BRCA1	1
2	KEGG_ENDOCYTOSIS	KEGG_ENDOCYTOSIS	2020-01-01	181/13343	0.00552486	3.68591	1.4096	0.239178	0.256924	0.146187	GIT1	1
2	WP_RAS_SIGNALING	WP_RAS_SIGNALING	2020-01-01	185/13343	0.00540541	3.60622	1.38301	0.243793	0.261038	0.148528	FLT4	1
2	REACTOME_SUMOYLATION	REACTOME_SUMOYLATION	2020-01-01	187/13343	0.00534759	3.56765	1.36999	0.24609	0.262654	0.149447	BRCA1	1
2	REACTOME_CELL_SURFACE_INTERACTIONS_AT_THE_VASCULAR_WALL	REACTOME_CELL_SURFACE_INTERACTIONS_AT_THE_VASCULAR_WALL	2020-01-01	194/13343	0.00515464	3.43892	1.32579	0.254078	0.270313	0.153805	FN1	1
2	WP_FOCAL_ADHESION	WP_FOCAL_ADHESION	2020-01-01	202/13343	0.0049505	3.30272	1.2777	0.263109	0.279029	0.158765	FN1	1
2	REACTOME_NEUROTRANSMITTER_RECEPTORS_AND_POSTSYNAPTIC_SIGNAL_TRANSMISSION	REACTOME_NEUROTRANSMITTER_RECEPTORS_AND_POSTSYNAPTIC_SIGNAL_TRANSMISSION	2020-01-01	205/13343	0.00487805	3.25439	1.26028	0.266468	0.281695	0.160282	GIT1	1
2	REACTOME_G_ALPHA_Q_SIGNALLING_EVENTS	REACTOME_G_ALPHA_Q_SIGNALLING_EVENTS	2020-01-01	216/13343	0.00462963	3.08866	1.19905	0.278663	0.293655	0.167086	RGS3	1
2	REACTOME_SIGNALING_BY_ROBO_RECEPTORS	REACTOME_SIGNALING_BY_ROBO_RECEPTORS	2020-01-01	218/13343	0.00458716	3.06032	1.18833	0.28086	0.295035	0.167872	SLIT3	1
2	REACTOME_UB_SPECIFIC_PROCESSING_PROTEASES	REACTOME_UB_SPECIFIC_PROCESSING_PROTEASES	2020-01-01	219/13343	0.00456621	3.04635	1.18302	0.281955	0.295255	0.167997	RUVBL1	1
2	WP_NETWORK_MAP_OF_SARSCOV2_SIGNALING_PATHWAY	WP_NETWORK_MAP_OF_SARSCOV2_SIGNALING_PATHWAY	2020-01-01	221/13343	0.00452489	3.01878	1.17249	0.284142	0.296613	0.16877	FN1	1
2	REACTOME_TRANSCRIPTIONAL_REGULATION_BY_RUNX1	REACTOME_TRANSCRIPTIONAL_REGULATION_BY_RUNX1	2020-01-01	237/13343	0.00421941	2.81498	1.09228	0.301411	0.313656	0.178467	ARID1A	1
2	NABA_ECM_REGULATORS	NABA_ECM_REGULATORS	2020-01-01	238/13343	0.00420168	2.80315	1.08749	0.302477	0.313785	0.17854	SERPING1	1
2	REACTOME_SIGNALING_BY_NOTCH	REACTOME_SIGNALING_BY_NOTCH	2020-01-01	245/13343	0.00408163	2.72306	1.05464	0.309897	0.320483	0.182352	FLT4	1
2	WP_MAPK_SIGNALING_PATHWAY	WP_MAPK_SIGNALING_PATHWAY	2020-01-01	249/13343	0.00401606	2.67932	1.03638	0.314102	0.323827	0.184254	MAP4K4	1
2	KEGG_CYTOKINE_CYTOKINE_RECEPTOR_INTERACTION	KEGG_CYTOKINE_CYTOKINE_RECEPTOR_INTERACTION	2020-01-01	265/13343	0.00377358	2.51755	0.966761	0.330684	0.339869	0.193382	FLT4	1
2	KEGG_MAPK_SIGNALING_PATHWAY	KEGG_MAPK_SIGNALING_PATHWAY	2020-01-01	267/13343	0.00374532	2.49869	0.958416	0.332729	0.340919	0.19398	MAP4K4	1
2	REACTOME_TRANSMISSION_ACROSS_CHEMICAL_SYNAPSES	REACTOME_TRANSMISSION_ACROSS_CHEMICAL_SYNAPSES	2020-01-01	270/13343	0.0037037	2.47093	0.94604	0.335787	0.342997	0.195162	GIT1	1
2	WP_IL18_SIGNALING_PATHWAY	WP_IL18_SIGNALING_PATHWAY	2020-01-01	279/13343	0.00358423	2.39122	0.909879	0.344879	0.351207	0.199833	FN1	1
2	REACTOME_CELL_CYCLE_CHECKPOINTS	REACTOME_CELL_CYCLE_CHECKPOINTS	2020-01-01	292/13343	0.00342466	2.28476	0.860035	0.357804	0.363258	0.20669	BRCA1	1
2	REACTOME_EXTRACELLULAR_MATRIX_ORGANIZATION	REACTOME_EXTRACELLULAR_MATRIX_ORGANIZATION	2020-01-01	301/13343	0.00332226	2.21645	0.827043	0.36661	0.371067	0.211133	FN1	1
2	REACTOME_G_ALPHA_I_SIGNALLING_EVENTS	REACTOME_G_ALPHA_I_SIGNALLING_EVENTS	2020-01-01	314/13343	0.00318471	2.12468	0.781382	0.379127	0.382574	0.217681	RGS3	1
2	KEGG_PATHWAYS_IN_CANCER	KEGG_PATHWAYS_IN_CANCER	2020-01-01	325/13343	0.00307692	2.05277	0.744436	0.389535	0.391888	0.222981	FN1	1
2	REACTOME_NEURONAL_SYSTEM	REACTOME_NEURONAL_SYSTEM	2020-01-01	411/13343	0.00243309	1.62324	0.497239	0.465377	0.466779	0.265593	GIT1	1
2	REACTOME_NEUTROPHIL_DEGRANULATION	REACTOME_NEUTROPHIL_DEGRANULATION	2020-01-01	479/13343	0.00208768	1.3928	0.339213	0.518917	0.518917	0.295258	ERP44	1
6	KEGG_BIOSYNTHESIS_OF_UNSATURATED_FATTY_ACIDS	KEGG_BIOSYNTHESIS_OF_UNSATURATED_FATTY_ACIDS	2025-09-02	22/13343	0.0909091	134.778	16.3147	9.2775e-05	0.00468302	0.00201661	TECR/HSD17B12	2
6	REACTOME_SYNTHESIS_OF_VERY_LONG_CHAIN_FATTY_ACYL_COAS	REACTOME_SYNTHESIS_OF_VERY_LONG_CHAIN_FATTY_ACYL_COAS	2025-09-02	24/13343	0.0833333	123.546	15.6107	0.00011077	0.00468302	0.00201661	TECR/HSD17B12	2
6	REACTOME_FATTY_ACID_METABOLISM	REACTOME_FATTY_ACID_METABOLISM	2025-09-03	177/13343	0.0169492	25.1281	8.39525	0.000181787	0.00468302	0.00201661	HSD17B4/TECR/HSD17B12	3
6	REACTOME_NUCLEAR_PORE_COMPLEX_NPC_DISASSEMBLY	REACTOME_NUCLEAR_PORE_COMPLEX_NPC_DISASSEMBLY	2025-09-02	36/13343	0.0555556	82.3642	12.6998	0.000251786	0.00468302	0.00201661	NUP210/NEK9	2
6	REACTOME_FATTY_ACYL_COA_BIOSYNTHESIS	REACTOME_FATTY_ACYL_COA_BIOSYNTHESIS	2025-09-02	37/13343	0.0540541	80.1381	12.5232	0.000266081	0.00468302	0.00201661	TECR/HSD17B12	2
6	REACTOME_NUCLEAR_ENVELOPE_BREAKDOWN	REACTOME_NUCLEAR_ENVELOPE_BREAKDOWN	2025-09-02	53/13343	0.0377358	55.9455	10.4126	0.000547464	0.00802948	0.00345767	NUP210/NEK9	2
6	REACTOME_M_PHASE	REACTOME_M_PHASE	2025-09-03	415/13343	0.00722892	10.7173	5.22461	0.00218164	0.0274263	0.0118104	NUP210/SIRT2/NEK9	3
6	WP_MITOCHONDRIAL_FATTY_ACID_SYNTHESIS_PATHWAY	WP_MITOCHONDRIAL_FATTY_ACID_SYNTHESIS_PATHWAY	2025-09-01	5/13343	0.2	296.511	17.1698	0.00336851	0.0345627	0.0148834	HSD17B12	1
6	REACTOME_MITOTIC_PROPHASE	REACTOME_MITOTIC_PROPHASE	2025-09-02	141/13343	0.0141844	21.0292	6.21161	0.00380222	0.0345627	0.0148834	NUP210/NEK9	2
6	REACTOME_METABOLISM_OF_STEROIDS	REACTOME_METABOLISM_OF_STEROIDS	2025-09-02	153/13343	0.0130719	19.3798	5.9404	0.00446066	0.0345627	0.0148834	HSD17B4/HSD17B12	2
6	REACTOME_ACTIVATION_OF_NIMA_KINASES_NEK9_NEK6_NEK7	REACTOME_ACTIVATION_OF_NIMA_KINASES_NEK9_NEK6_NEK7	2025-09-01	7/13343	0.142857	211.794	14.4926	0.00471309	0.0345627	0.0148834	NEK9	1
6	REACTOME_TYSND1_CLEAVES_PEROXISOMAL_PROTEINS	REACTOME_TYSND1_CLEAVES_PEROXISOMAL_PROTEINS	2025-09-01	7/13343	0.142857	211.794	14.4926	0.00471309	0.0345627	0.0148834	HSD17B4	1
6	REACTOME_BETA_OXIDATION_OF_PRISTANOYL_COA	REACTOME_BETA_OXIDATION_OF_PRISTANOYL_COA	2025-09-01	9/13343	0.111111	164.728	12.7649	0.00605606	0.0382925	0.0164896	HSD17B4	1
6	WP_STEROID_BIOSYNTHESIS	WP_STEROID_BIOSYNTHESIS	2025-09-01	10/13343	0.1	148.256	12.1021	0.00672694	0.0382925	0.0164896	HSD17B4	1
6	BIOCARTA_NPC_PATHWAY	BIOCARTA_NPC_PATHWAY	2025-09-01	11/13343	0.0909091	134.778	11.5315	0.00739741	0.0382925	0.0164896	NUP210	1
6	REACTOME_ANDROGEN_BIOSYNTHESIS	REACTOME_ANDROGEN_BIOSYNTHESIS	2025-09-01	11/13343	0.0909091	134.778	11.5315	0.00739741	0.0382925	0.0164896	HSD17B12	1
6	REACTOME_BETA_OXIDATION_OF_VERY_LONG_CHAIN_FATTY_ACIDS	REACTOME_BETA_OXIDATION_OF_VERY_LONG_CHAIN_FATTY_ACIDS	2025-09-01	11/13343	0.0909091	134.778	11.5315	0.00739741	0.0382925	0.0164896	HSD17B4	1
6	REACTOME_ALPHA_LINOLENIC_OMEGA3_AND_LINOLEIC_OMEGA6_ACID_METABOLISM	REACTOME_ALPHA_LINOLENIC_OMEGA3_AND_LINOLEIC_OMEGA6_ACID_METABOLISM	2025-09-01	13/13343	0.0769231	114.043	10.5938	0.00873716	0.042715	0.018394	HSD17B4	1
6	KEGG_PRIMARY_BILE_ACID_BIOSYNTHESIS	KEGG_PRIMARY_BILE_ACID_BIOSYNTHESIS	2025-09-01	16/13343	0.0625	92.6597	9.53068	0.0107438	0.0472725	0.0203566	HSD17B4	1
6	WP_NAD_METABOLISM	WP_NAD_METABOLISM	2025-09-01	16/13343	0.0625	92.6597	9.53068	0.0107438	0.0472725	0.0203566	SIRT2	1
6	REACTOME_INITIATION_OF_NUCLEAR_ENVELOPE_NE_REFORMATION	REACTOME_INITIATION_OF_NUCLEAR_ENVELOPE_NE_REFORMATION	2025-09-01	19/13343	0.0526316	78.0292	8.72904	0.0127468	0.053415	0.0230017	SIRT2	1
6	WP_NAD_BIOSYNTHETIC_PATHWAYS	WP_NAD_BIOSYNTHETIC_PATHWAYS	2025-09-01	22/13343	0.0454545	67.3889	8.09636	0.0147461	0.0589492	0.0253848	SIRT2	1
6	REACTOME_SYNTHESIS_OF_BILE_ACIDS_AND_BILE_SALTS_VIA_7ALPHA_HYDROXYCHOLESTEROL	REACTOME_SYNTHESIS_OF_BILE_ACIDS_AND_BILE_SALTS_VIA_7ALPHA_HYDROXYCHOLESTEROL	2025-09-01	24/13343	0.0416667	61.7731	7.74164	0.0160771	0.0589492	0.0253848	HSD17B4	1
6	WP_NAD_METABOLISM_IN_ONCOGENEINDUCED_SENESCENCE_AND_MITOCHONDRIAL_DYSFUNCTIONASSOCIATED_SENESCENCE	WP_NAD_METABOLISM_IN_ONCOGENEINDUCED_SENESCENCE_AND_MITOCHONDRIAL_DYSFUNCTIONASSOCIATED_SENESCENCE	2025-09-01	24/13343	0.0416667	61.7731	7.74164	0.0160771	0.0589492	0.0253848	SIRT2	1
6	PID_HDAC_CLASSIII_PATHWAY	PID_HDAC_CLASSIII_PATHWAY	2025-09-01	26/13343	0.0384615	57.0214	7.42829	0.0174064	0.0612705	0.0263844	SIRT2	1
6	REACTOME_PEROXISOMAL_LIPID_METABOLISM	REACTOME_PEROXISOMAL_LIPID_METABOLISM	2025-09-01	29/13343	0.0344828	51.1226	7.01988	0.0193974	0.0620757	0.0267312	HSD17B4	1
6	REACTOME_REGULATION_OF_GLUCOKINASE_BY_GLUCOKINASE_REGULATORY_PROTEIN	REACTOME_REGULATION_OF_GLUCOKINASE_BY_GLUCOKINASE_REGULATORY_PROTEIN	2025-09-01	32/13343	0.03125	46.3299	6.66969	0.0213848	0.0620757	0.0267312	NUP210	1
6	REACTOME_EXPORT_OF_VIRAL_RIBONUCLEOPROTEINS_FROM_NUCLEUS	REACTOME_EXPORT_OF_VIRAL_RIBONUCLEOPROTEINS_FROM_NUCLEUS	2025-09-01	33/13343	0.030303	44.9259	6.56357	0.0220465	0.0620757	0.0267312	NUP210	1
6	REACTOME_NUCLEAR_IMPORT_OF_REV_PROTEIN	REACTOME_NUCLEAR_IMPORT_OF_REV_PROTEIN	2025-09-01	34/13343	0.0294118	43.6046	6.46211	0.0227077	0.0620757	0.0267312	NUP210	1
6	REACTOME_SYNTHESIS_OF_BILE_ACIDS_AND_BILE_SALTS	REACTOME_SYNTHESIS_OF_BILE_ACIDS_AND_BILE_SALTS	2025-09-01	34/13343	0.0294118	43.6046	6.46211	0.0227077	0.0620757	0.0267312	HSD17B4	1
6	REACTOME_METABOLISM_OF_STEROID_HORMONES	REACTOME_METABOLISM_OF_STEROID_HORMONES	2025-09-01	35/13343	0.0285714	42.3587	6.36497	0.0233686	0.0620757	0.0267312	HSD17B12	1
6	REACTOME_SUMOYLATION_OF_SUMOYLATION_PROTEINS	REACTOME_SUMOYLATION_OF_SUMOYLATION_PROTEINS	2025-09-01	35/13343	0.0285714	42.3587	6.36497	0.0233686	0.0620757	0.0267312	NUP210	1
6	REACTOME_TRANSPORT_OF_THE_SLBP_DEPENDANT_MATURE_MRNA	REACTOME_TRANSPORT_OF_THE_SLBP_DEPENDANT_MATURE_MRNA	2025-09-01	36/13343	0.0277778	41.1821	6.27184	0.0240291	0.0620757	0.0267312	NUP210	1
6	REACTOME_INTERACTIONS_OF_REV_WITH_HOST_CELLULAR_PROTEINS	REACTOME_INTERACTIONS_OF_REV_WITH_HOST_CELLULAR_PROTEINS	2025-09-01	37/13343	0.027027	40.0691	6.18246	0.0246892	0.0620757	0.0267312	NUP210	1
6	REACTOME_INTERACTIONS_OF_VPR_WITH_HOST_CELLULAR_PROTEINS	REACTOME_INTERACTIONS_OF_VPR_WITH_HOST_CELLULAR_PROTEINS	2025-09-01	37/13343	0.027027	40.0691	6.18246	0.0246892	0.0620757	0.0267312	NUP210	1
6	REACTOME_SUMOYLATION_OF_UBIQUITINYLATION_PROTEINS	REACTOME_SUMOYLATION_OF_UBIQUITINYLATION_PROTEINS	2025-09-01	39/13343	0.025641	38.0142	6.01397	0.0260082	0.0635755	0.027377	NUP210	1
6	REACTOME_NS1_MEDIATED_EFFECTS_ON_HOST_PATHWAYS	REACTOME_NS1_MEDIATED_EFFECTS_ON_HOST_PATHWAYS	2025-09-01	41/13343	0.0243902	36.1599	5.85777	0.0273256	0.0638479	0.0274943	NUP210	1
6	REACTOME_TRANSPORT_OF_MATURE_MRNAS_DERIVED_FROM_INTRONLESS_TRANSCRIPTS	REACTOME_TRANSPORT_OF_MATURE_MRNAS_DERIVED_FROM_INTRONLESS_TRANSCRIPTS	2025-09-01	43/13343	0.0232558	34.478	5.71242	0.0286414	0.0638479	0.0274943	NUP210	1
6	REACTOME_VIRAL_MESSENGER_RNA_SYNTHESIS	REACTOME_VIRAL_MESSENGER_RNA_SYNTHESIS	2025-09-01	44/13343	0.0227273	33.6944	5.64342	0.0292987	0.0638479	0.0274943	NUP210	1
6	WP_HEDGEHOG_SIGNALING_PATHWAY_WP4249	WP_HEDGEHOG_SIGNALING_PATHWAY_WP4249	2025-09-01	44/13343	0.0227273	33.6944	5.64342	0.0292987	0.0638479	0.0274943	SPOP	1
6	REACTOME_BILE_ACID_AND_BILE_SALT_METABOLISM	REACTOME_BILE_ACID_AND_BILE_SALT_METABOLISM	2025-09-01	45/13343	0.0222222	32.9457	5.57669	0.0299556	0.0638479	0.0274943	HSD17B4	1
6	REACTOME_SUMOYLATION_OF_DNA_REPLICATION_PROTEINS	REACTOME_SUMOYLATION_OF_DNA_REPLICATION_PROTEINS	2025-09-01	46/13343	0.0217391	32.2295	5.51211	0.0306121	0.0638479	0.0274943	NUP210	1
6	REACTOME_SUMOYLATION_OF_RNA_BINDING_PROTEINS	REACTOME_SUMOYLATION_OF_RNA_BINDING_PROTEINS	2025-09-01	47/13343	0.0212766	31.5437	5.44957	0.0312682	0.0638479	0.0274943	NUP210	1
6	PID_HEDGEHOG_GLI_PATHWAY	PID_HEDGEHOG_GLI_PATHWAY	2025-09-01	48/13343	0.0208333	30.8866	5.38895	0.031924	0.0638479	0.0274943	SPOP	1
6	BIOCARTA_PPARA_PATHWAY	BIOCARTA_PPARA_PATHWAY	2025-09-01	52/13343	0.0192308	28.5107	5.16388	0.0345429	0.0675506	0.0290888	HSD17B4	1
6	REACTOME_SNRNP_ASSEMBLY	REACTOME_SNRNP_ASSEMBLY	2025-09-01	54/13343	0.0185185	27.4547	5.06064	0.0358501	0.0683461	0.0294313	NUP210	1
6	KEGG_STEROID_HORMONE_BIOSYNTHESIS	KEGG_STEROID_HORMONE_BIOSYNTHESIS	2025-09-01	55/13343	0.0181818	26.9556	5.0111	0.036503	0.0683461	0.0294313	HSD17B12	1
6	REACTOME_TRNA_PROCESSING_IN_THE_NUCLEUS	REACTOME_TRNA_PROCESSING_IN_THE_NUCLEUS	2025-09-01	59/13343	0.0169492	25.1281	4.82542	0.039111	0.0717035	0.0308771	NUP210	1
6	REACTOME_PEROXISOMAL_PROTEIN_IMPORT	REACTOME_PEROXISOMAL_PROTEIN_IMPORT	2025-09-01	63/13343	0.015873	23.5326	4.6573	0.0417127	0.0749126	0.032259	HSD17B4	1
6	PID_HDAC_CLASSI_PATHWAY	PID_HDAC_CLASSI_PATHWAY	2025-09-01	66/13343	0.0151515	22.463	4.54112	0.0436598	0.0768413	0.0330896	SIRT2	1
6	REACTOME_SUMOYLATION_OF_CHROMATIN_ORGANIZATION_PROTEINS	REACTOME_SUMOYLATION_OF_CHROMATIN_ORGANIZATION_PROTEINS	2025-09-01	71/13343	0.0140845	20.8811	4.36367	0.0468973	0.0804584	0.0346472	NUP210	1
6	REACTOME_GLYCOLYSIS	REACTOME_GLYCOLYSIS	2025-09-01	72/13343	0.0138889	20.591	4.33036	0.0475436	0.0804584	0.0346472	NUP210	1
6	REACTOME_NUCLEAR_ENVELOPE_NE_REASSEMBLY	REACTOME_NUCLEAR_ENVELOPE_NE_REASSEMBLY	2025-09-01	76/13343	0.0131579	19.5073	4.20354	0.050125	0.0822613	0.0354235	SIRT2	1
6	REACTOME_SUMOYLATION_OF_DNA_DAMAGE_RESPONSE_AND_REPAIR_PROTEINS	REACTOME_SUMOYLATION_OF_DNA_DAMAGE_RESPONSE_AND_REPAIR_PROTEINS	2025-09-01	77/13343	0.012987	19.254	4.17334	0.0507693	0.0822613	0.0354235	NUP210	1
6	KEGG_PEROXISOME	KEGG_PEROXISOME	2025-09-01	78/13343	0.0128205	19.0071	4.14371	0.0514133	0.0822613	0.0354235	HSD17B4	1
6	REACTOME_ANTIVIRAL_MECHANISM_BY_IFN_STIMULATED_GENES	REACTOME_ANTIVIRAL_MECHANISM_BY_IFN_STIMULATED_GENES	2025-09-01	82/13343	0.0121951	18.0799	4.03048	0.0539854	0.0833458	0.0358906	NUP210	1
6	REACTOME_REGULATION_OF_HSF1_MEDIATED_HEAT_SHOCK_RESPONSE	REACTOME_REGULATION_OF_HSF1_MEDIATED_HEAT_SHOCK_RESPONSE	2025-09-01	82/13343	0.0121951	18.0799	4.03048	0.0539854	0.0833458	0.0358906	NUP210	1
6	REACTOME_TRANSPORT_OF_MATURE_TRANSCRIPT_TO_CYTOPLASM	REACTOME_TRANSPORT_OF_MATURE_TRANSCRIPT_TO_CYTOPLASM	2025-09-01	84/13343	0.0119048	17.6495	3.97682	0.0552691	0.0838565	0.0361105	NUP210	1
6	REACTOME_HEDGEHOG_ON_STATE	REACTOME_HEDGEHOG_ON_STATE	2025-09-01	86/13343	0.0116279	17.239	3.92498	0.0565512	0.0843476	0.0363219	SPOP	1
6	REACTOME_GLUCOSE_METABOLISM	REACTOME_GLUCOSE_METABOLISM	2025-09-01	92/13343	0.0108696	16.1147	3.77939	0.0603884	0.0885696	0.03814	NUP210	1
6	REACTOME_SLC_TRANSPORTER_DISORDERS	REACTOME_SLC_TRANSPORTER_DISORDERS	2025-09-01	99/13343	0.010101	14.9753	3.62594	0.0648476	0.0935506	0.0402849	NUP210	1
6	REACTOME_CELLULAR_RESPONSE_TO_HEAT_STRESS	REACTOME_CELLULAR_RESPONSE_TO_HEAT_STRESS	2025-09-01	101/13343	0.00990099	14.6788	3.58494	0.0661181	0.0938451	0.0404118	NUP210	1
6	REACTOME_TRANSCRIPTIONAL_REGULATION_BY_SMALL_RNAS	REACTOME_TRANSCRIPTIONAL_REGULATION_BY_SMALL_RNAS	2025-09-01	105/13343	0.00952381	14.1196	3.50635	0.0686547	0.0952709	0.0410257	NUP210	1
6	REACTOME_TRANSPORT_OF_INORGANIC_CATIONS_ANIONS_AND_AMINO_ACIDS_OLIGOPEPTIDES	REACTOME_TRANSPORT_OF_INORGANIC_CATIONS_ANIONS_AND_AMINO_ACIDS_OLIGOPEPTIDES	2025-09-01	106/13343	0.00943396	13.9864	3.48737	0.0692879	0.0952709	0.0410257	SLC15A3	1
6	REACTOME_TRNA_PROCESSING	REACTOME_TRNA_PROCESSING	2025-09-01	111/13343	0.00900901	13.3564	3.39618	0.0724481	0.0980836	0.0422369	NUP210	1
6	REACTOME_HCMV_LATE_EVENTS	REACTOME_HCMV_LATE_EVENTS	2025-09-01	114/13343	0.00877193	13.0049	3.34424	0.0743396	0.0991195	0.042683	NUP210	1
6	WP_FRAGILE_X_SYNDROME	WP_FRAGILE_X_SYNDROME	2025-09-01	122/13343	0.00819672	12.1521	3.21481	0.079367	0.104243	0.0448894	TECR	1
6	REACTOME_HOST_INTERACTIONS_OF_HIV_FACTORS	REACTOME_HOST_INTERACTIONS_OF_HIV_FACTORS	2025-09-01	131/13343	0.00763359	11.3172	3.08294	0.0849937	0.109987	0.0473629	NUP210	1
6	WP_MRNA_PROCESSING	WP_MRNA_PROCESSING	2025-09-01	133/13343	0.0075188	11.147	3.05538	0.0862399	0.109987	0.0473629	SPOP	1
6	REACTOME_HCMV_EARLY_EVENTS	REACTOME_HCMV_EARLY_EVENTS	2025-09-01	136/13343	0.00735294	10.9011	3.01512	0.0881064	0.110742	0.0476881	NUP210	1
6	REACTOME_GENE_SILENCING_BY_RNA	REACTOME_GENE_SILENCING_BY_RNA	2025-09-01	138/13343	0.00724638	10.7432	2.98897	0.0893489	0.110742	0.0476881	NUP210	1
6	REACTOME_SIGNALING_BY_HEDGEHOG	REACTOME_SIGNALING_BY_HEDGEHOG	2025-09-01	150/13343	0.00666667	9.8837	2.84262	0.0967721	0.118142	0.0508745	SPOP	1
6	REACTOME_HIV_LIFE_CYCLE	REACTOME_HIV_LIFE_CYCLE	2025-09-01	152/13343	0.00657895	9.75365	2.81984	0.098004	0.118142	0.0508745	NUP210	1
6	REACTOME_INFLUENZA_INFECTION	REACTOME_INFLUENZA_INFECTION	2025-09-01	157/13343	0.00636943	9.44303	2.76467	0.101077	0.1202	0.0517608	NUP210	1
6	REACTOME_HCMV_INFECTION	REACTOME_HCMV_INFECTION	2025-09-01	160/13343	0.00625	9.26597	2.73274	0.102917	0.120756	0.0520001	NUP210	1
6	REACTOME_PROTEIN_LOCALIZATION	REACTOME_PROTEIN_LOCALIZATION	2025-09-01	164/13343	0.00609756	9.03997	2.69145	0.105364	0.122001	0.0525363	HSD17B4	1
6	REACTOME_DISORDERS_OF_TRANSMEMBRANE_TRANSPORTERS	REACTOME_DISORDERS_OF_TRANSMEMBRANE_TRANSPORTERS	2025-09-01	177/13343	0.00564972	8.37602	2.56645	0.113278	0.12946	0.0557485	NUP210	1
6	WP_CILIOPATHIES	WP_CILIOPATHIES	2025-09-01	184/13343	0.00543478	8.05737	2.50433	0.117513	0.132579	0.0570914	NEK9	1
6	REACTOME_SUMOYLATION	REACTOME_SUMOYLATION	2025-09-01	187/13343	0.00534759	7.9281	2.4787	0.119323	0.132917	0.0572368	NUP210	1
6	REACTOME_INTERFERON_SIGNALING	REACTOME_INTERFERON_SIGNALING	2025-09-01	203/13343	0.00492611	7.30323	2.35107	0.128918	0.14006	0.0603127	NUP210	1
6	REACTOME_MITOTIC_PROMETAPHASE	REACTOME_MITOTIC_PROMETAPHASE	2025-09-01	203/13343	0.00492611	7.30323	2.35107	0.128918	0.14006	0.0603127	NEK9	1
6	REACTOME_HIV_INFECTION	REACTOME_HIV_INFECTION	2025-09-01	234/13343	0.0042735	6.33571	2.13928	0.147246	0.157357	0.0677615	NUP210	1
6	REACTOME_MITOTIC_METAPHASE_AND_ANAPHASE	REACTOME_MITOTIC_METAPHASE_AND_ANAPHASE	2025-09-01	236/13343	0.00423729	6.28202	2.12694	0.148417	0.157357	0.0677615	SIRT2	1
6	REACTOME_PROCESSING_OF_CAPPED_INTRON_CONTAINING_PRE_MRNA	REACTOME_PROCESSING_OF_CAPPED_INTRON_CONTAINING_PRE_MRNA	2025-09-01	242/13343	0.00413223	6.12626	2.09078	0.15192	0.159154	0.0685352	NUP210	1
6	REACTOME_SLC_MEDIATED_TRANSMEMBRANE_TRANSPORT	REACTOME_SLC_MEDIATED_TRANSMEMBRANE_TRANSPORT	2025-09-01	249/13343	0.00401606	5.95404	2.0501	0.15599	0.161496	0.0695437	SLC15A3	1
6	REACTOME_METABOLISM_OF_CARBOHYDRATES	REACTOME_METABOLISM_OF_CARBOHYDRATES	2025-09-01	293/13343	0.00341297	5.05992	1.82556	0.181183	0.185396	0.0798358	NUP210	1
6	REACTOME_ANTIGEN_PROCESSING_UBIQUITINATION_PROTEASOME_DEGRADATION	REACTOME_ANTIGEN_PROCESSING_UBIQUITINATION_PROTEASOME_DEGRADATION	2025-09-01	308/13343	0.00324675	4.81349	1.75911	0.189617	0.191797	0.0825919	HECW2	1
6	REACTOME_CLASS_I_MHC_MEDIATED_ANTIGEN_PROCESSING_PRESENTATION	REACTOME_CLASS_I_MHC_MEDIATED_ANTIGEN_PROCESSING_PRESENTATION	2025-09-01	377/13343	0.00265252	3.93251	1.50058	0.227428	0.227428	0.0979357	HECW2	1
3	PID_PDGFRB_PATHWAY	PID_PDGFRB_PATHWAY	2025-12-04	129/13343	0.0310078	34.478	11.4632	3.88722e-06	0.00111563	0.000433732	VAV2/BAIAP2/SPHK1/MAPK10	4
3	WP_RAS_SIGNALING	WP_RAS_SIGNALING	2025-12-04	185/13343	0.0216216	24.0414	9.46826	1.62342e-05	0.0023296	0.000905696	RASGRP1/KIT/FGFR2/MAPK10	4
3	WP_MAPK_SIGNALING_PATHWAY	WP_MAPK_SIGNALING_PATHWAY	2025-12-04	249/13343	0.0160643	17.8621	8.05833	5.20885e-05	0.00486798	0.00189256	RASGRP1/FGFR2/RPS6KA4/MAPK10	4
3	KEGG_MAPK_SIGNALING_PATHWAY	KEGG_MAPK_SIGNALING_PATHWAY	2025-12-04	267/13343	0.0149813	16.6579	7.75394	6.83769e-05	0.00486798	0.00189256	RASGRP1/FGFR2/RPS6KA4/MAPK10	4
3	PID_ERBB1_DOWNSTREAM_PATHWAY	PID_ERBB1_DOWNSTREAM_PATHWAY	2025-12-03	105/13343	0.0285714	31.769	9.49658	9.89396e-05	0.00486798	0.00189256	VAV2/BAIAP2/RPS6KA4	3
3	REACTOME_SIGNALING_BY_VEGF	REACTOME_SIGNALING_BY_VEGF	2025-12-03	106/13343	0.0283019	31.4693	9.44911	0.00010177	0.00486798	0.00189256	VAV2/BAIAP2/SPHK1	3
3	REACTOME_NEGATIVE_REGULATION_OF_THE_PI3K_AKT_NETWORK	REACTOME_NEGATIVE_REGULATION_OF_THE_PI3K_AKT_NETWORK	2025-12-03	113/13343	0.0265487	29.5199	9.13434	0.000123074	0.00504603	0.00196178	KIT/IRAK4/FGFR2	3
3	KEGG_NEUROTROPHIN_SIGNALING_PATHWAY	KEGG_NEUROTROPHIN_SIGNALING_PATHWAY	2025-12-03	126/13343	0.0238095	26.4742	8.61964	0.000169974	0.00609782	0.00237069	IRAK4/RPS6KA4/MAPK10	3
3	REACTOME_DISEASES_OF_SIGNAL_TRANSDUCTION_BY_GROWTH_FACTOR_RECEPTORS_AND_SECOND_MESSENGERS	REACTOME_DISEASES_OF_SIGNAL_TRANSDUCTION_BY_GROWTH_FACTOR_RECEPTORS_AND_SECOND_MESSENGERS	2025-12-04	432/13343	0.00925926	10.2955	5.89258	0.000436175	0.0139091	0.00540755	LRRFIP1/KIT/MPRIP/FGFR2	4
3	REACTOME_FC_EPSILON_RECEPTOR_FCERI_SIGNALING	REACTOME_FC_EPSILON_RECEPTOR_FCERI_SIGNALING	2025-12-03	186/13343	0.016129	17.9341	6.97768	0.000534494	0.0140727	0.00547112	VAV2/RASGRP1/MAPK10	3
3	REACTOME_ASSOCIATION_OF_TRIC_CCT_WITH_TARGET_PROTEINS_DURING_BIOSYNTHESIS	REACTOME_ASSOCIATION_OF_TRIC_CCT_WITH_TARGET_PROTEINS_DURING_BIOSYNTHESIS	2025-12-02	39/13343	0.0512821	57.0214	10.5115	0.00053937	0.0140727	0.00547112	SPHK1/CCT6B	2
3	KEGG_REGULATION_OF_ACTIN_CYTOSKELETON	KEGG_REGULATION_OF_ACTIN_CYTOSKELETON	2025-12-03	213/13343	0.0140845	15.6608	6.4712	0.000793367	0.0180453	0.00701558	VAV2/BAIAP2/FGFR2	3
3	WP_TRANSLATION_INHIBITORS_IN_CHRONICALLY_ACTIVATED_PDGFRA_CELLS	WP_TRANSLATION_INHIBITORS_IN_CHRONICALLY_ACTIVATED_PDGFRA_CELLS	2025-12-02	48/13343	0.0416667	46.3299	9.4391	0.000817381	0.0180453	0.00701558	RPS6KA4/MAPK10	2
3	WP_INTERLEUKIN1_IL1_STRUCTURAL_PATHWAY	WP_INTERLEUKIN1_IL1_STRUCTURAL_PATHWAY	2025-12-02	50/13343	0.04	44.4767	9.24059	0.000886783	0.0181791	0.0070676	IRAK4/MAPK10	2
3	REACTOME_SIGNALING_BY_FGFR_IN_DISEASE	REACTOME_SIGNALING_BY_FGFR_IN_DISEASE	2025-12-02	63/13343	0.031746	35.2989	8.18694	0.00140463	0.0268753	0.0104485	LRRFIP1/FGFR2	2
3	PID_CDC42_PATHWAY	PID_CDC42_PATHWAY	2025-12-02	70/13343	0.0285714	31.769	7.7437	0.00173085	0.0310471	0.0120704	VAV2/BAIAP2	2
3	REACTOME_CONSTITUTIVE_SIGNALING_BY_ABERRANT_PI3K_IN_CANCER	REACTOME_CONSTITUTIVE_SIGNALING_BY_ABERRANT_PI3K_IN_CANCER	2025-12-02	78/13343	0.025641	28.5107	7.3108	0.00214369	0.03314	0.012884	KIT/FGFR2	2
3	KEGG_FC_EPSILON_RI_SIGNALING_PATHWAY	KEGG_FC_EPSILON_RI_SIGNALING_PATHWAY	2025-12-02	79/13343	0.0253165	28.1498	7.26127	0.00219827	0.03314	0.012884	VAV2/MAPK10	2
3	REACTOME_INTRACELLULAR_SIGNALING_BY_SECOND_MESSENGERS	REACTOME_INTRACELLULAR_SIGNALING_BY_SECOND_MESSENGERS	2025-12-03	307/13343	0.00977199	10.8656	5.24677	0.00227426	0.03314	0.012884	KIT/IRAK4/FGFR2	3
3	BIOCARTA_MAPK_PATHWAY	BIOCARTA_MAPK_PATHWAY	2025-12-02	81/13343	0.0246914	27.4547	7.16492	0.0023094	0.03314	0.012884	RPS6KA4/MAPK10	2
3	REACTOME_FCERI_MEDIATED_MAPK_ACTIVATION	REACTOME_FCERI_MEDIATED_MAPK_ACTIVATION	2025-12-02	87/13343	0.0229885	25.5613	6.89564	0.00265853	0.0334433	0.013002	VAV2/MAPK10	2
3	KEGG_PATHWAYS_IN_CANCER	KEGG_PATHWAYS_IN_CANCER	2025-12-03	325/13343	0.00923077	10.2638	5.0726	0.002675	0.0334433	0.013002	KIT/FGFR2/MAPK10	3
3	REACTOME_MAPK_FAMILY_SIGNALING_CASCADES	REACTOME_MAPK_FAMILY_SIGNALING_CASCADES	2025-12-03	327/13343	0.00917431	10.2011	5.05409	0.00272206	0.0334433	0.013002	RASGRP1/KIT/FGFR2	3
3	REACTOME_RAC3_GTPASE_CYCLE	REACTOME_RAC3_GTPASE_CYCLE	2025-12-02	94/13343	0.0212766	23.6578	6.61393	0.00309539	0.0334433	0.013002	VAV2/BAIAP2	2
3	REACTOME_TOLL_LIKE_RECEPTOR_9_TLR9_CASCADE	REACTOME_TOLL_LIKE_RECEPTOR_9_TLR9_CASCADE	2025-12-02	94/13343	0.0212766	23.6578	6.61393	0.00309539	0.0334433	0.013002	IRAK4/MAPK10	2
3	KEGG_FC_GAMMA_R_MEDIATED_PHAGOCYTOSIS	KEGG_FC_GAMMA_R_MEDIATED_PHAGOCYTOSIS	2025-12-02	96/13343	0.0208333	23.1649	6.53902	0.00322601	0.0334433	0.013002	VAV2/SPHK1	2
3	REACTOME_PROTEIN_FOLDING	REACTOME_PROTEIN_FOLDING	2025-12-02	98/13343	0.0204082	22.6922	6.46636	0.00335919	0.0334433	0.013002	SPHK1/CCT6B	2
3	WP_HIPPO_SIGNALING_REGULATION_PATHWAYS	WP_HIPPO_SIGNALING_REGULATION_PATHWAYS	2025-12-02	99/13343	0.020202	22.463	6.43084	0.00342674	0.0334433	0.013002	KIT/FGFR2	2
3	KEGG_TOLL_LIKE_RECEPTOR_SIGNALING_PATHWAY	KEGG_TOLL_LIKE_RECEPTOR_SIGNALING_PATHWAY	2025-12-02	102/13343	0.0196078	21.8023	6.32733	0.00363321	0.0334433	0.013002	IRAK4/MAPK10	2
3	REACTOME_TOLL_LIKE_RECEPTOR_TLR1_TLR2_CASCADE	REACTOME_TOLL_LIKE_RECEPTOR_TLR1_TLR2_CASCADE	2025-12-02	103/13343	0.0194175	21.5906	6.29381	0.00370331	0.0334433	0.013002	IRAK4/MAPK10	2
3	WP_INTEGRINMEDIATED_CELL_ADHESION	WP_INTEGRINMEDIATED_CELL_ADHESION	2025-12-02	104/13343	0.0192308	21.383	6.26076	0.00377403	0.0334433	0.013002	VAV2/MAPK10	2
3	WP_TOLLLIKE_RECEPTOR_SIGNALING_PATHWAY	WP_TOLLLIKE_RECEPTOR_SIGNALING_PATHWAY	2025-12-02	104/13343	0.0192308	21.383	6.26076	0.00377403	0.0334433	0.013002	IRAK4/MAPK10	2
3	REACTOME_PI3K_AKT_SIGNALING_IN_CANCER	REACTOME_PI3K_AKT_SIGNALING_IN_CANCER	2025-12-02	105/13343	0.0190476	21.1794	6.22817	0.0038454	0.0334433	0.013002	KIT/FGFR2	2
3	KEGG_T_CELL_RECEPTOR_SIGNALING_PATHWAY	KEGG_T_CELL_RECEPTOR_SIGNALING_PATHWAY	2025-12-02	108/13343	0.0185185	20.591	6.13306	0.00406327	0.0342987	0.0133346	VAV2/RASGRP1	2
3	REACTOME_ACTIVATION_OF_RAS_IN_B_CELLS	REACTOME_ACTIVATION_OF_RAS_IN_B_CELLS	2025-12-01	5/13343	0.2	222.383	14.8544	0.00448933	0.0357899	0.0139143	RASGRP1	1
3	REACTOME_LRR_FLII_INTERACTING_PROTEIN_1_LRRFIP1_ACTIVATES_TYPE_I_IFN_PRODUCTION	REACTOME_LRR_FLII_INTERACTING_PROTEIN_1_LRRFIP1_ACTIVATES_TYPE_I_IFN_PRODUCTION	2025-12-01	5/13343	0.2	222.383	14.8544	0.00448933	0.0357899	0.0139143	LRRFIP1	1
3	REACTOME_PARASITE_INFECTION	REACTOME_PARASITE_INFECTION	2025-12-02	116/13343	0.0172414	19.171	5.89721	0.00467184	0.0362384	0.0140886	VAV2/BAIAP2	2
3	WP_OSTEOBLAST_DIFFERENTIATION_AND_RELATED_DISEASES	WP_OSTEOBLAST_DIFFERENTIATION_AND_RELATED_DISEASES	2025-12-02	119/13343	0.0168067	18.6877	5.81477	0.00491033	0.0370859	0.0144181	FGFR2/MAPK10	2
3	REACTOME_L1CAM_INTERACTIONS	REACTOME_L1CAM_INTERACTIONS	2025-12-02	121/13343	0.0165289	18.3788	5.76147	0.00507241	0.0373278	0.0145122	VAV2/RPS6KA4	2
3	WP_HIPPOMERLIN_SIGNALING_DYSREGULATION	WP_HIPPOMERLIN_SIGNALING_DYSREGULATION	2025-12-02	123/13343	0.0162602	18.0799	5.70943	0.00523696	0.0375752	0.0146084	KIT/FGFR2	2
3	WP_ANGIOPOIETINLIKE_PROTEIN_8_REGULATORY_PATHWAY	WP_ANGIOPOIETINLIKE_PROTEIN_8_REGULATORY_PATHWAY	2025-12-02	132/13343	0.0151515	16.8472	5.48962	0.00600769	0.0420538	0.0163496	RPS6KA4/MAPK10	2
3	BIOCARTA_MELANOCYTE_PATHWAY	BIOCARTA_MELANOCYTE_PATHWAY	2025-12-01	7/13343	0.142857	158.845	12.5325	0.00627988	0.0427159	0.016607	KIT	1
3	WP_MALIGNANT_PLEURAL_MESOTHELIOMA	WP_MALIGNANT_PLEURAL_MESOTHELIOMA	2025-12-03	446/13343	0.00672646	7.47926	4.17559	0.00651509	0.0427159	0.016607	KIT/FGFR2/MAPK10	3
3	WP_MEASLES_VIRUS_INFECTION	WP_MEASLES_VIRUS_INFECTION	2025-12-02	138/13343	0.0144928	16.1147	5.35477	0.00654879	0.0427159	0.016607	IRAK4/MAPK10	2
3	REACTOME_FCGAMMA_RECEPTOR_FCGR_DEPENDENT_PHAGOCYTOSIS	REACTOME_FCGAMMA_RECEPTOR_FCGR_DEPENDENT_PHAGOCYTOSIS	2025-12-02	143/13343	0.013986	15.5513	5.2487	0.00701619	0.0438075	0.0170313	VAV2/BAIAP2	2
3	WP_BRAINDERIVED_NEUROTROPHIC_FACTOR_BDNF_SIGNALING_PATHWAY	WP_BRAINDERIVED_NEUROTROPHIC_FACTOR_BDNF_SIGNALING_PATHWAY	2025-12-02	144/13343	0.0138889	15.4433	5.22813	0.00711146	0.0438075	0.0170313	VAV2/MAPK10	2
3	WP_PEROXIREDOXIN_2_INDUCED_OVARIAN_FAILURE	WP_PEROXIREDOXIN_2_INDUCED_OVARIAN_FAILURE	2025-12-01	8/13343	0.125	138.99	11.7129	0.00717405	0.0438075	0.0170313	MAPK10	1
3	WP_REGULATION_OF_ACTIN_CYTOSKELETON	WP_REGULATION_OF_ACTIN_CYTOSKELETON	2025-12-02	150/13343	0.0133333	14.8256	5.10889	0.00769549	0.0460126	0.0178886	BAIAP2/FGFR2	2
3	WP_HEPATITIS_B_INFECTION	WP_HEPATITIS_B_INFECTION	2025-12-02	154/13343	0.012987	14.4405	5.03314	0.00809662	0.0461359	0.0179366	IRAK4/MAPK10	2
3	REACTOME_CDC42_GTPASE_CYCLE	REACTOME_CDC42_GTPASE_CYCLE	2025-12-02	155/13343	0.0129032	14.3473	5.01464	0.00819836	0.0461359	0.0179366	VAV2/BAIAP2	2
3	REACTOME_TOLL_LIKE_RECEPTOR_CASCADES	REACTOME_TOLL_LIKE_RECEPTOR_CASCADES	2025-12-02	155/13343	0.0129032	14.3473	5.01464	0.00819836	0.0461359	0.0179366	IRAK4/MAPK10	2
3	WP_INSULIN_SIGNALING	WP_INSULIN_SIGNALING	2025-12-02	161/13343	0.0124224	13.8126	4.90716	0.00882104	0.0467558	0.0181776	RPS6KA4/MAPK10	2
3	REACTOME_ACTIVATION_OF_THE_AP_1_FAMILY_OF_TRANSCRIPTION_FACTORS	REACTOME_ACTIVATION_OF_THE_AP_1_FAMILY_OF_TRANSCRIPTION_FACTORS	2025-12-01	10/13343	0.1	111.192	10.4581	0.00896018	0.0467558	0.0181776	MAPK10	1
3	REACTOME_FGFR2B_LIGAND_BINDING_AND_ACTIVATION	REACTOME_FGFR2B_LIGAND_BINDING_AND_ACTIVATION	2025-12-01	10/13343	0.1	111.192	10.4581	0.00896018	0.0467558	0.0181776	FGFR2	1
3	REACTOME_FOLDING_OF_ACTIN_BY_CCT_TRIC	REACTOME_FOLDING_OF_ACTIN_BY_CCT_TRIC	2025-12-01	10/13343	0.1	111.192	10.4581	0.00896018	0.0467558	0.0181776	CCT6B	1
3	KEGG_ENDOCYTOSIS	KEGG_ENDOCYTOSIS	2025-12-02	181/13343	0.0110497	12.2864	4.58672	0.0110456	0.0565918	0.0220016	KIT/FGFR2	2
3	REACTOME_RAC1_GTPASE_CYCLE	REACTOME_RAC1_GTPASE_CYCLE	2025-12-02	184/13343	0.0108696	12.0861	4.54301	0.0113987	0.0565918	0.0220016	VAV2/BAIAP2	2
3	REACTOME_FGFR2C_LIGAND_BINDING_AND_ACTIVATION	REACTOME_FGFR2C_LIGAND_BINDING_AND_ACTIVATION	2025-12-01	13/13343	0.0769231	85.5321	9.14845	0.0116338	0.0565918	0.0220016	FGFR2	1
3	REACTOME_TRAF6_MEDIATED_IRF7_ACTIVATION_IN_TLR7_8_OR_9_SIGNALING	REACTOME_TRAF6_MEDIATED_IRF7_ACTIVATION_IN_TLR7_8_OR_9_SIGNALING	2025-12-01	13/13343	0.0769231	85.5321	9.14845	0.0116338	0.0565918	0.0220016	IRAK4	1
3	KEGG_FOCAL_ADHESION	KEGG_FOCAL_ADHESION	2025-12-02	199/13343	0.0100503	11.175	4.33879	0.013239	0.0630556	0.0245146	VAV2/MAPK10	2
3	REACTOME_TFAP2_AP_2_FAMILY_REGULATES_TRANSCRIPTION_OF_GROWTH_FACTORS_AND_THEIR_RECEPTORS	REACTOME_TFAP2_AP_2_FAMILY_REGULATES_TRANSCRIPTION_OF_GROWTH_FACTORS_AND_THEIR_RECEPTORS	2025-12-01	15/13343	0.0666667	74.1278	8.50189	0.0134126	0.0630556	0.0245146	KIT	1
3	WP_FOCAL_ADHESION	WP_FOCAL_ADHESION	2025-12-02	202/13343	0.00990099	11.0091	4.30056	0.0136218	0.0630556	0.0245146	VAV2/MAPK10	2
3	REACTOME_RAP1_SIGNALLING	REACTOME_RAP1_SIGNALLING	2025-12-01	16/13343	0.0625	69.4948	8.22472	0.0143009	0.0638794	0.0248348	RASGRP1	1
3	REACTOME_REGULATION_OF_KIT_SIGNALING	REACTOME_REGULATION_OF_KIT_SIGNALING	2025-12-01	16/13343	0.0625	69.4948	8.22472	0.0143009	0.0638794	0.0248348	KIT	1
3	WP_MAP3K1_ROLE_IN_PROMOTING_AND_BLOCKING_GONADAL_DETERMINATION	WP_MAP3K1_ROLE_IN_PROMOTING_AND_BLOCKING_GONADAL_DETERMINATION	2025-12-01	17/13343	0.0588235	65.4069	7.97217	0.0151885	0.0638794	0.0248348	FGFR2	1
3	REACTOME_IRAK4_DEFICIENCY_TLR2_4	REACTOME_IRAK4_DEFICIENCY_TLR2_4	2025-12-01	18/13343	0.0555556	61.7731	7.74077	0.0160753	0.0638794	0.0248348	IRAK4	1
3	REACTOME_PHOSPHOLIPASE_C_MEDIATED_CASCADE_FGFR2	REACTOME_PHOSPHOLIPASE_C_MEDIATED_CASCADE_FGFR2	2025-12-01	18/13343	0.0555556	61.7731	7.74077	0.0160753	0.0638794	0.0248348	FGFR2	1
3	REACTOME_SIGNALING_BY_CYTOSOLIC_FGFR1_FUSION_MUTANTS	REACTOME_SIGNALING_BY_CYTOSOLIC_FGFR1_FUSION_MUTANTS	2025-12-01	18/13343	0.0555556	61.7731	7.74077	0.0160753	0.0638794	0.0248348	LRRFIP1	1
3	PID_EPHA2_FWD_PATHWAY	PID_EPHA2_FWD_PATHWAY	2025-12-01	19/13343	0.0526316	58.5219	7.52771	0.0169614	0.0638794	0.0248348	VAV2	1
3	REACTOME_SIGNALING_BY_FGFR2_IIIA_TM	REACTOME_SIGNALING_BY_FGFR2_IIIA_TM	2025-12-01	19/13343	0.0526316	58.5219	7.52771	0.0169614	0.0638794	0.0248348	FGFR2	1
3	REACTOME_VEGFR2_MEDIATED_CELL_PROLIFERATION	REACTOME_VEGFR2_MEDIATED_CELL_PROLIFERATION	2025-12-01	19/13343	0.0526316	58.5219	7.52771	0.0169614	0.0638794	0.0248348	SPHK1	1
3	WP_APOPTOSIS_MODULATION_BY_HSP70	WP_APOPTOSIS_MODULATION_BY_HSP70	2025-12-01	19/13343	0.0526316	58.5219	7.52771	0.0169614	0.0638794	0.0248348	MAPK10	1
3	REACTOME_FGFR2_LIGAND_BINDING_AND_ACTIVATION	REACTOME_FGFR2_LIGAND_BINDING_AND_ACTIVATION	2025-12-01	20/13343	0.05	55.5958	7.33066	0.0178467	0.0638794	0.0248348	FGFR2	1
3	REACTOME_SIGNALING_BY_KIT_IN_DISEASE	REACTOME_SIGNALING_BY_KIT_IN_DISEASE	2025-12-01	20/13343	0.05	55.5958	7.33066	0.0178467	0.0638794	0.0248348	KIT	1
3	WP_BMP_SIGNALING_IN_EYELID_DEVELOPMENT	WP_BMP_SIGNALING_IN_EYELID_DEVELOPMENT	2025-12-01	20/13343	0.05	55.5958	7.33066	0.0178467	0.0638794	0.0248348	FGFR2	1
3	WP_LTF_DANGER_SIGNAL_RESPONSE_PATHWAY	WP_LTF_DANGER_SIGNAL_RESPONSE_PATHWAY	2025-12-01	20/13343	0.05	55.5958	7.33066	0.0178467	0.0638794	0.0248348	IRAK4	1
3	WP_METABOLISM_OF_SPINGOLIPIDS_IN_ER_AND_GOLGI_APPARATUS	WP_METABOLISM_OF_SPINGOLIPIDS_IN_ER_AND_GOLGI_APPARATUS	2025-12-01	20/13343	0.05	55.5958	7.33066	0.0178467	0.0638794	0.0248348	SPHK1	1
3	WP_SEROTONIN_RECEPTOR_2_AND_ELKSRFGATA4_SIGNALING	WP_SEROTONIN_RECEPTOR_2_AND_ELKSRFGATA4_SIGNALING	2025-12-01	20/13343	0.05	55.5958	7.33066	0.0178467	0.0638794	0.0248348	RASGRP1	1
3	BIOCARTA_RHO_PATHWAY	BIOCARTA_RHO_PATHWAY	2025-12-01	21/13343	0.047619	52.9484	7.14771	0.0187313	0.0638794	0.0248348	BAIAP2	1
3	PID_S1P_META_PATHWAY	PID_S1P_META_PATHWAY	2025-12-01	21/13343	0.047619	52.9484	7.14771	0.0187313	0.0638794	0.0248348	SPHK1	1
3	PID_S1P_S1P1_PATHWAY	PID_S1P_S1P1_PATHWAY	2025-12-01	21/13343	0.047619	52.9484	7.14771	0.0187313	0.0638794	0.0248348	SPHK1	1
3	REACTOME_SIGNAL_TRANSDUCTION_BY_L1	REACTOME_SIGNAL_TRANSDUCTION_BY_L1	2025-12-01	21/13343	0.047619	52.9484	7.14771	0.0187313	0.0638794	0.0248348	VAV2	1
3	WP_IMATINIB_AND_CHRONIC_MYELOID_LEUKEMIA	WP_IMATINIB_AND_CHRONIC_MYELOID_LEUKEMIA	2025-12-01	21/13343	0.047619	52.9484	7.14771	0.0187313	0.0638794	0.0248348	KIT	1
3	BIOCARTA_EDG1_PATHWAY	BIOCARTA_EDG1_PATHWAY	2025-12-01	22/13343	0.0454545	50.5417	6.97723	0.0196152	0.0638794	0.0248348	SPHK1	1
3	REACTOME_JNK_C_JUN_KINASES_PHOSPHORYLATION_AND_ACTIVATION_MEDIATED_BY_ACTIVATED_HUMAN_TAK1	REACTOME_JNK_C_JUN_KINASES_PHOSPHORYLATION_AND_ACTIVATION_MEDIATED_BY_ACTIVATED_HUMAN_TAK1	2025-12-01	22/13343	0.0454545	50.5417	6.97723	0.0196152	0.0638794	0.0248348	MAPK10	1
3	WP_FGF23_SIGNALING_IN_HYPOPHOSPHATEMIC_RICKETS_AND_RELATED_DISORDERS	WP_FGF23_SIGNALING_IN_HYPOPHOSPHATEMIC_RICKETS_AND_RELATED_DISORDERS	2025-12-01	22/13343	0.0454545	50.5417	6.97723	0.0196152	0.0638794	0.0248348	FGFR2	1
3	BIOCARTA_PTDINS_PATHWAY	BIOCARTA_PTDINS_PATHWAY	2025-12-01	23/13343	0.0434783	48.3442	6.81786	0.0204984	0.0638794	0.0248348	VAV2	1
3	REACTOME_PI_3K_CASCADE_FGFR2	REACTOME_PI_3K_CASCADE_FGFR2	2025-12-01	23/13343	0.0434783	48.3442	6.81786	0.0204984	0.0638794	0.0248348	FGFR2	1
3	PID_TOLL_ENDOGENOUS_PATHWAY	PID_TOLL_ENDOGENOUS_PATHWAY	2025-12-01	24/13343	0.0416667	46.3299	6.66844	0.0213808	0.0638794	0.0248348	IRAK4	1
3	SA_B_CELL_RECEPTOR_COMPLEXES	SA_B_CELL_RECEPTOR_COMPLEXES	2025-12-01	24/13343	0.0416667	46.3299	6.66844	0.0213808	0.0638794	0.0248348	VAV2	1
3	WP_ANGIOGENESIS	WP_ANGIOGENESIS	2025-12-01	24/13343	0.0416667	46.3299	6.66844	0.0213808	0.0638794	0.0248348	FGFR2	1
3	WP_SPHINGOLIPID_METABOLISM_OVERVIEW	WP_SPHINGOLIPID_METABOLISM_OVERVIEW	2025-12-01	24/13343	0.0416667	46.3299	6.66844	0.0213808	0.0638794	0.0248348	SPHK1	1
3	REACTOME_PLATELET_ACTIVATION_SIGNALING_AND_AGGREGATION	REACTOME_PLATELET_ACTIVATION_SIGNALING_AND_AGGREGATION	2025-12-02	261/13343	0.00766284	8.52043	3.68125	0.0221063	0.0638794	0.0248348	VAV2/RASGRP1	2
3	BIOCARTA_BAD_PATHWAY	BIOCARTA_BAD_PATHWAY	2025-12-01	25/13343	0.04	44.4767	6.52794	0.0222625	0.0638794	0.0248348	KIT	1
3	REACTOME_FRS_MEDIATED_FGFR2_SIGNALING	REACTOME_FRS_MEDIATED_FGFR2_SIGNALING	2025-12-01	25/13343	0.04	44.4767	6.52794	0.0222625	0.0638794	0.0248348	FGFR2	1
3	REACTOME_FORMATION_OF_TUBULIN_FOLDING_INTERMEDIATES_BY_CCT_TRIC	REACTOME_FORMATION_OF_TUBULIN_FOLDING_INTERMEDIATES_BY_CCT_TRIC	2025-12-01	26/13343	0.0384615	42.766	6.39553	0.0231435	0.0638794	0.0248348	CCT6B	1
3	WP_MAMMALIAN_DISORDER_OF_SEXUAL_DEVELOPMENT	WP_MAMMALIAN_DISORDER_OF_SEXUAL_DEVELOPMENT	2025-12-01	26/13343	0.0384615	42.766	6.39553	0.0231435	0.0638794	0.0248348	FGFR2	1
3	WP_S1P_RECEPTOR_SIGNAL_TRANSDUCTION	WP_S1P_RECEPTOR_SIGNAL_TRANSDUCTION	2025-12-01	26/13343	0.0384615	42.766	6.39553	0.0231435	0.0638794	0.0248348	SPHK1	1
3	REACTOME_EFFECTS_OF_PIP2_HYDROLYSIS	REACTOME_EFFECTS_OF_PIP2_HYDROLYSIS	2025-12-01	27/13343	0.037037	41.1821	6.27043	0.0240238	0.0638794	0.0248348	RASGRP1	1
3	REACTOME_FGFR2_ALTERNATIVE_SPLICING	REACTOME_FGFR2_ALTERNATIVE_SPLICING	2025-12-01	27/13343	0.037037	41.1821	6.27043	0.0240238	0.0638794	0.0248348	FGFR2	1
3	REACTOME_INTEGRIN_SIGNALING	REACTOME_INTEGRIN_SIGNALING	2025-12-01	27/13343	0.037037	41.1821	6.27043	0.0240238	0.0638794	0.0248348	RASGRP1	1
3	REACTOME_VEGFR2_MEDIATED_VASCULAR_PERMEABILITY	REACTOME_VEGFR2_MEDIATED_VASCULAR_PERMEABILITY	2025-12-01	27/13343	0.037037	41.1821	6.27043	0.0240238	0.0638794	0.0248348	VAV2	1
3	WP_SPHINGOLIPID_METABOLISM_INTEGRATED_PATHWAY	WP_SPHINGOLIPID_METABOLISM_INTEGRATED_PATHWAY	2025-12-01	27/13343	0.037037	41.1821	6.27043	0.0240238	0.0638794	0.0248348	SPHK1	1
3	WP_SPHINGOLIPID_METABOLISM_IN_SENESCENCE	WP_SPHINGOLIPID_METABOLISM_IN_SENESCENCE	2025-12-01	28/13343	0.0357143	39.7113	6.152	0.0249033	0.0638794	0.0248348	SPHK1	1
3	REACTOME_DAP12_SIGNALING	REACTOME_DAP12_SIGNALING	2025-12-01	29/13343	0.0344828	38.342	6.03965	0.0257821	0.0638794	0.0248348	VAV2	1
3	WP_CANNABINOID_RECEPTOR_SIGNALING	WP_CANNABINOID_RECEPTOR_SIGNALING	2025-12-01	29/13343	0.0344828	38.342	6.03965	0.0257821	0.0638794	0.0248348	MAPK10	1
3	WP_NANOPARTICLEMEDIATED_ACTIVATION_OF_RECEPTOR_SIGNALING	WP_NANOPARTICLEMEDIATED_ACTIVATION_OF_RECEPTOR_SIGNALING	2025-12-01	29/13343	0.0344828	38.342	6.03965	0.0257821	0.0638794	0.0248348	MAPK10	1
3	WP_T_CELL_RECEPTOR_AND_COSTIMULATORY_SIGNALING	WP_T_CELL_RECEPTOR_AND_COSTIMULATORY_SIGNALING	2025-12-01	29/13343	0.0344828	38.342	6.03965	0.0257821	0.0638794	0.0248348	RASGRP1	1
3	PID_CDC42_REG_PATHWAY	PID_CDC42_REG_PATHWAY	2025-12-01	30/13343	0.0333333	37.0639	5.93287	0.0266601	0.0638794	0.0248348	VAV2	1
3	PID_NECTIN_PATHWAY	PID_NECTIN_PATHWAY	2025-12-01	30/13343	0.0333333	37.0639	5.93287	0.0266601	0.0638794	0.0248348	VAV2	1
3	PID_RAS_PATHWAY	PID_RAS_PATHWAY	2025-12-01	30/13343	0.0333333	37.0639	5.93287	0.0266601	0.0638794	0.0248348	RASGRP1	1
3	REACTOME_DOWNSTREAM_SIGNALING_OF_ACTIVATED_FGFR2	REACTOME_DOWNSTREAM_SIGNALING_OF_ACTIVATED_FGFR2	2025-12-01	30/13343	0.0333333	37.0639	5.93287	0.0266601	0.0638794	0.0248348	FGFR2	1
3	WP_SPHINGOLIPID_PATHWAY	WP_SPHINGOLIPID_PATHWAY	2025-12-01	30/13343	0.0333333	37.0639	5.93287	0.0266601	0.0638794	0.0248348	SPHK1	1
3	WP_TLR4_SIGNALING_AND_TOLERANCE	WP_TLR4_SIGNALING_AND_TOLERANCE	2025-12-01	30/13343	0.0333333	37.0639	5.93287	0.0266601	0.0638794	0.0248348	IRAK4	1
3	PID_CD40_PATHWAY	PID_CD40_PATHWAY	2025-12-01	31/13343	0.0322581	35.8683	5.83122	0.0275375	0.0638794	0.0248348	MAPK10	1
3	PID_NEPHRIN_NEPH1_PATHWAY	PID_NEPHRIN_NEPH1_PATHWAY	2025-12-01	31/13343	0.0322581	35.8683	5.83122	0.0275375	0.0638794	0.0248348	MAPK10	1
3	REACTOME_DISEASES_OF_IMMUNE_SYSTEM	REACTOME_DISEASES_OF_IMMUNE_SYSTEM	2025-12-01	31/13343	0.0322581	35.8683	5.83122	0.0275375	0.0638794	0.0248348	IRAK4	1
3	REACTOME_FGFR1_MUTANT_RECEPTOR_ACTIVATION	REACTOME_FGFR1_MUTANT_RECEPTOR_ACTIVATION	2025-12-01	31/13343	0.0322581	35.8683	5.83122	0.0275375	0.0638794	0.0248348	LRRFIP1	1
3	REACTOME_MAPK_TARGETS_NUCLEAR_EVENTS_MEDIATED_BY_MAP_KINASES	REACTOME_MAPK_TARGETS_NUCLEAR_EVENTS_MEDIATED_BY_MAP_KINASES	2025-12-01	31/13343	0.0322581	35.8683	5.83122	0.0275375	0.0638794	0.0248348	MAPK10	1
3	WP_TYPE_I_INTERFERON_INDUCTION_AND_SIGNALING_DURING_SARSCOV2_INFECTION	WP_TYPE_I_INTERFERON_INDUCTION_AND_SIGNALING_DURING_SARSCOV2_INFECTION	2025-12-01	31/13343	0.0322581	35.8683	5.83122	0.0275375	0.0638794	0.0248348	IRAK4	1
3	PID_WNT_NONCANONICAL_PATHWAY	PID_WNT_NONCANONICAL_PATHWAY	2025-12-01	32/13343	0.03125	34.7474	5.73429	0.0284141	0.0638794	0.0248348	MAPK10	1
3	WP_TOLLLIKE_RECEPTOR_SIGNALING_RELATED_TO_MYD88	WP_TOLLLIKE_RECEPTOR_SIGNALING_RELATED_TO_MYD88	2025-12-01	32/13343	0.03125	34.7474	5.73429	0.0284141	0.0638794	0.0248348	IRAK4	1
3	PID_EPO_PATHWAY	PID_EPO_PATHWAY	2025-12-01	33/13343	0.030303	33.6944	5.64172	0.02929	0.0638794	0.0248348	VAV2	1
3	REACTOME_COOPERATION_OF_PREFOLDIN_AND_TRIC_CCT_IN_ACTIN_AND_TUBULIN_FOLDING	REACTOME_COOPERATION_OF_PREFOLDIN_AND_TRIC_CCT_IN_ACTIN_AND_TUBULIN_FOLDING	2025-12-01	33/13343	0.030303	33.6944	5.64172	0.02929	0.0638794	0.0248348	CCT6B	1
3	REACTOME_FGFR2_MUTANT_RECEPTOR_ACTIVATION	REACTOME_FGFR2_MUTANT_RECEPTOR_ACTIVATION	2025-12-01	33/13343	0.030303	33.6944	5.64172	0.02929	0.0638794	0.0248348	FGFR2	1
3	WP_HAIR_FOLLICLE_DEVELOPMENT_ORGANOGENESIS_PART_2_OF_3	WP_HAIR_FOLLICLE_DEVELOPMENT_ORGANOGENESIS_PART_2_OF_3	2025-12-01	33/13343	0.030303	33.6944	5.64172	0.02929	0.0638794	0.0248348	FGFR2	1
3	WP_MAPK_CASCADE	WP_MAPK_CASCADE	2025-12-01	33/13343	0.030303	33.6944	5.64172	0.02929	0.0638794	0.0248348	MAPK10	1
3	REACTOME_LEISHMANIA_INFECTION	REACTOME_LEISHMANIA_INFECTION	2025-12-02	308/13343	0.00649351	7.22024	3.31357	0.0300894	0.0638794	0.0248348	VAV2/BAIAP2	2
3	PID_EPHA_FWDPATHWAY	PID_EPHA_FWDPATHWAY	2025-12-01	34/13343	0.0294118	32.7034	5.55319	0.0301652	0.0638794	0.0248348	VAV2	1
3	PID_IL1_PATHWAY	PID_IL1_PATHWAY	2025-12-01	34/13343	0.0294118	32.7034	5.55319	0.0301652	0.0638794	0.0248348	IRAK4	1
3	REACTOME_NEGATIVE_REGULATION_OF_FGFR2_SIGNALING	REACTOME_NEGATIVE_REGULATION_OF_FGFR2_SIGNALING	2025-12-01	34/13343	0.0294118	32.7034	5.55319	0.0301652	0.0638794	0.0248348	FGFR2	1
3	SIG_CD40PATHWAYMAP	SIG_CD40PATHWAYMAP	2025-12-01	34/13343	0.0294118	32.7034	5.55319	0.0301652	0.0638794	0.0248348	MAPK10	1
3	WP_16P112_DISTAL_DELETION_SYNDROME	WP_16P112_DISTAL_DELETION_SYNDROME	2025-12-01	34/13343	0.0294118	32.7034	5.55319	0.0301652	0.0638794	0.0248348	VAV2	1
3	WP_OXIDATIVE_STRESS_RESPONSE	WP_OXIDATIVE_STRESS_RESPONSE	2025-12-01	34/13343	0.0294118	32.7034	5.55319	0.0301652	0.0638794	0.0248348	MAPK10	1
3	WP_SEROTONIN_HTR1_GROUP_AND_FOS_PATHWAY	WP_SEROTONIN_HTR1_GROUP_AND_FOS_PATHWAY	2025-12-01	34/13343	0.0294118	32.7034	5.55319	0.0301652	0.0638794	0.0248348	RASGRP1	1
3	WP_FOCAL_ADHESION_PI3KAKTMTORSIGNALING_PATHWAY	WP_FOCAL_ADHESION_PI3KAKTMTORSIGNALING_PATHWAY	2025-12-02	309/13343	0.00647249	7.19687	3.30661	0.0302704	0.0638794	0.0248348	KIT/FGFR2	2
3	REACTOME_GPVI_MEDIATED_ACTIVATION_CASCADE	REACTOME_GPVI_MEDIATED_ACTIVATION_CASCADE	2025-12-01	35/13343	0.0285714	31.769	5.46841	0.0310396	0.0650246	0.0252801	VAV2	1
3	REACTOME_RHO_GTPASES_ACTIVATE_WASPS_AND_WAVES	REACTOME_RHO_GTPASES_ACTIVATE_WASPS_AND_WAVES	2025-12-01	36/13343	0.0277778	30.8866	5.38712	0.0319133	0.0657145	0.0255483	BAIAP2	1
3	WP_HOSTPATHOGEN_INTERACTION_OF_HUMAN_CORONAVIRUSES_MAPK_SIGNALING	WP_HOSTPATHOGEN_INTERACTION_OF_HUMAN_CORONAVIRUSES_MAPK_SIGNALING	2025-12-01	36/13343	0.0277778	30.8866	5.38712	0.0319133	0.0657145	0.0255483	MAPK10	1
3	WP_NEOVASCULARISATION_PROCESSES	WP_NEOVASCULARISATION_PROCESSES	2025-12-01	37/13343	0.027027	30.0518	5.30909	0.0327863	0.0657145	0.0255483	KIT	1
3	PID_FAS_PATHWAY	PID_FAS_PATHWAY	2025-12-01	38/13343	0.0263158	29.261	5.23409	0.0336586	0.0657145	0.0255483	MAPK10	1
3	PID_P38_ALPHA_BETA_DOWNSTREAM_PATHWAY	PID_P38_ALPHA_BETA_DOWNSTREAM_PATHWAY	2025-12-01	38/13343	0.0263158	29.261	5.23409	0.0336586	0.0657145	0.0255483	RPS6KA4	1
3	PID_RAC1_REG_PATHWAY	PID_RAC1_REG_PATHWAY	2025-12-01	38/13343	0.0263158	29.261	5.23409	0.0336586	0.0657145	0.0255483	VAV2	1
3	REACTOME_COOPERATION_OF_PDCL_PHLP1_AND_TRIC_CCT_IN_G_PROTEIN_BETA_FOLDING	REACTOME_COOPERATION_OF_PDCL_PHLP1_AND_TRIC_CCT_IN_G_PROTEIN_BETA_FOLDING	2025-12-01	38/13343	0.0263158	29.261	5.23409	0.0336586	0.0657145	0.0255483	CCT6B	1
3	REACTOME_SIGNALING_BY_FGFR1_IN_DISEASE	REACTOME_SIGNALING_BY_FGFR1_IN_DISEASE	2025-12-01	38/13343	0.0263158	29.261	5.23409	0.0336586	0.0657145	0.0255483	LRRFIP1	1
3	REACTOME_TRANSCRIPTIONAL_REGULATION_BY_THE_AP_2_TFAP2_FAMILY_OF_TRANSCRIPTION_FACTORS	REACTOME_TRANSCRIPTIONAL_REGULATION_BY_THE_AP_2_TFAP2_FAMILY_OF_TRANSCRIPTION_FACTORS	2025-12-01	38/13343	0.0263158	29.261	5.23409	0.0336586	0.0657145	0.0255483	KIT	1
3	WP_WNT_SIGNALING_IN_KIDNEY_DISEASE	WP_WNT_SIGNALING_IN_KIDNEY_DISEASE	2025-12-01	38/13343	0.0263158	29.261	5.23409	0.0336586	0.0657145	0.0255483	MAPK10	1
3	KEGG_SPHINGOLIPID_METABOLISM	KEGG_SPHINGOLIPID_METABOLISM	2025-12-01	39/13343	0.025641	28.5107	5.16193	0.0345302	0.0659746	0.0256494	SPHK1	1
3	PID_ECADHERIN_NASCENT_AJ_PATHWAY	PID_ECADHERIN_NASCENT_AJ_PATHWAY	2025-12-01	39/13343	0.025641	28.5107	5.16193	0.0345302	0.0659746	0.0256494	VAV2	1
3	REACTOME_PLATELET_AGGREGATION_PLUG_FORMATION	REACTOME_PLATELET_AGGREGATION_PLUG_FORMATION	2025-12-01	39/13343	0.025641	28.5107	5.16193	0.0345302	0.0659746	0.0256494	RASGRP1	1
3	WP_G13_SIGNALING_PATHWAY	WP_G13_SIGNALING_PATHWAY	2025-12-01	40/13343	0.025	27.7979	5.09244	0.035401	0.0659746	0.0256494	MAPK10	1
3	WP_INTERACTIONS_BETWEEN_IMMUNE_CELLS_AND_MICRORNAS_IN_TUMOR_MICROENVIRONMENT	WP_INTERACTIONS_BETWEEN_IMMUNE_CELLS_AND_MICRORNAS_IN_TUMOR_MICROENVIRONMENT	2025-12-01	40/13343	0.025	27.7979	5.09244	0.035401	0.0659746	0.0256494	IRAK4	1
3	WP_MICROGLIA_PATHOGEN_PHAGOCYTOSIS_PATHWAY	WP_MICROGLIA_PATHOGEN_PHAGOCYTOSIS_PATHWAY	2025-12-01	40/13343	0.025	27.7979	5.09244	0.035401	0.0659746	0.0256494	VAV2	1
3	WP_PDGF_PATHWAY	WP_PDGF_PATHWAY	2025-12-01	40/13343	0.025	27.7979	5.09244	0.035401	0.0659746	0.0256494	VAV2	1
3	WP_OXIDATIVE_DAMAGE_RESPONSE	WP_OXIDATIVE_DAMAGE_RESPONSE	2025-12-01	41/13343	0.0243902	27.1199	5.02545	0.0362711	0.0671601	0.0261103	MAPK10	1
3	WP_PI3KAKT_SIGNALING_PATHWAY	WP_PI3KAKT_SIGNALING_PATHWAY	2025-12-02	345/13343	0.0057971	6.44589	3.07475	0.0370761	0.0682105	0.0265187	KIT/FGFR2	2
3	PID_INTEGRIN3_PATHWAY	PID_INTEGRIN3_PATHWAY	2025-12-01	43/13343	0.0232558	25.8585	4.89839	0.0380092	0.0684525	0.0266127	SPHK1	1
3	REACTOME_SIGNALING_BY_FGFR2_IN_DISEASE	REACTOME_SIGNALING_BY_FGFR2_IN_DISEASE	2025-12-01	43/13343	0.0232558	25.8585	4.89839	0.0380092	0.0684525	0.0266127	FGFR2	1
3	REACTOME_SIGNALING_BY_SCF_KIT	REACTOME_SIGNALING_BY_SCF_KIT	2025-12-01	43/13343	0.0232558	25.8585	4.89839	0.0380092	0.0684525	0.0266127	KIT	1
3	PID_ERBB2_ERBB3_PATHWAY	PID_ERBB2_ERBB3_PATHWAY	2025-12-01	44/13343	0.0227273	25.2708	4.83806	0.0388772	0.0684525	0.0266127	MAPK10	1
3	REACTOME_DAP12_INTERACTIONS	REACTOME_DAP12_INTERACTIONS	2025-12-01	44/13343	0.0227273	25.2708	4.83806	0.0388772	0.0684525	0.0266127	VAV2	1
3	WP_FIBRIN_COMPLEMENT_RECEPTOR_3_SIGNALING_PATHWAY	WP_FIBRIN_COMPLEMENT_RECEPTOR_3_SIGNALING_PATHWAY	2025-12-01	44/13343	0.0227273	25.2708	4.83806	0.0388772	0.0684525	0.0266127	IRAK4	1
3	WP_GENES_CONTROLLING_NEPHROGENESIS	WP_GENES_CONTROLLING_NEPHROGENESIS	2025-12-01	44/13343	0.0227273	25.2708	4.83806	0.0388772	0.0684525	0.0266127	FGFR2	1
3	REACTOME_SPHINGOLIPID_DE_NOVO_BIOSYNTHESIS	REACTOME_SPHINGOLIPID_DE_NOVO_BIOSYNTHESIS	2025-12-01	45/13343	0.0222222	24.7093	4.7797	0.0397444	0.0695527	0.0270405	SPHK1	1
3	PID_RHOA_REG_PATHWAY	PID_RHOA_REG_PATHWAY	2025-12-01	46/13343	0.0217391	24.1721	4.72321	0.040611	0.0706384	0.0274626	VAV2	1
3	KEGG_TYPE_II_DIABETES_MELLITUS	KEGG_TYPE_II_DIABETES_MELLITUS	2025-12-01	47/13343	0.0212766	23.6578	4.66848	0.0414768	0.0717098	0.0278791	MAPK10	1
3	REACTOME_IRS_MEDIATED_SIGNALLING	REACTOME_IRS_MEDIATED_SIGNALLING	2025-12-01	48/13343	0.0208333	23.1649	4.61543	0.0423419	0.071906	0.0279554	FGFR2	1
3	WP_MECHANOREGULATION_AND_PATHOLOGY_OF_YAPTAZ_VIA_HIPPO_AND_NONHIPPO_MECHANISMS	WP_MECHANOREGULATION_AND_PATHOLOGY_OF_YAPTAZ_VIA_HIPPO_AND_NONHIPPO_MECHANISMS	2025-12-01	48/13343	0.0208333	23.1649	4.61543	0.0423419	0.071906	0.0279554	MAPK10	1
3	WP_PLURIPOTENT_STEM_CELL_DIFFERENTIATION_PATHWAY	WP_PLURIPOTENT_STEM_CELL_DIFFERENTIATION_PATHWAY	2025-12-01	48/13343	0.0208333	23.1649	4.61543	0.0423419	0.071906	0.0279554	KIT	1
3	PID_FOXO_PATHWAY	PID_FOXO_PATHWAY	2025-12-01	49/13343	0.0204082	22.6922	4.56397	0.0432062	0.0725157	0.0281924	MAPK10	1
3	REACTOME_RECYCLING_PATHWAY_OF_L1	REACTOME_RECYCLING_PATHWAY_OF_L1	2025-12-01	49/13343	0.0204082	22.6922	4.56397	0.0432062	0.0725157	0.0281924	RPS6KA4	1
3	WP_HEPATITIS_C_AND_HEPATOCELLULAR_CARCINOMA	WP_HEPATITIS_C_AND_HEPATOCELLULAR_CARCINOMA	2025-12-01	50/13343	0.02	22.2383	4.51402	0.0440699	0.0735352	0.0285888	VAV2	1
3	REACTOME_EPH_EPHRIN_MEDIATED_REPULSION_OF_CELLS	REACTOME_EPH_EPHRIN_MEDIATED_REPULSION_OF_CELLS	2025-12-01	51/13343	0.0196078	21.8023	4.46551	0.0449328	0.0745418	0.0289801	VAV2	1
3	PID_KIT_PATHWAY	PID_KIT_PATHWAY	2025-12-01	52/13343	0.0192308	21.383	4.41836	0.0457951	0.0755356	0.0293665	KIT	1
3	PID_CD8_TCR_PATHWAY	PID_CD8_TCR_PATHWAY	2025-12-01	53/13343	0.0188679	20.9796	4.37251	0.0466566	0.0760821	0.0295789	RASGRP1	1
3	WP_CARDIAC_PROGENITOR_DIFFERENTIATION	WP_CARDIAC_PROGENITOR_DIFFERENTIATION	2025-12-01	53/13343	0.0188679	20.9796	4.37251	0.0466566	0.0760821	0.0295789	KIT	1
3	PID_RAC1_PATHWAY	PID_RAC1_PATHWAY	2025-12-01	54/13343	0.0185185	20.591	4.32791	0.0475174	0.0761871	0.0296198	BAIAP2	1
3	REACTOME_INSULIN_RECEPTOR_SIGNALLING_CASCADE	REACTOME_INSULIN_RECEPTOR_SIGNALLING_CASCADE	2025-12-01	54/13343	0.0185185	20.591	4.32791	0.0475174	0.0761871	0.0296198	FGFR2	1
3	REACTOME_SIGNALING_BY_TYPE_1_INSULIN_LIKE_GROWTH_FACTOR_1_RECEPTOR_IGF1R	REACTOME_SIGNALING_BY_TYPE_1_INSULIN_LIKE_GROWTH_FACTOR_1_RECEPTOR_IGF1R	2025-12-01	54/13343	0.0185185	20.591	4.32791	0.0475174	0.0761871	0.0296198	FGFR2	1
3	PID_FGF_PATHWAY	PID_FGF_PATHWAY	2025-12-01	55/13343	0.0181818	20.2167	4.28449	0.0483775	0.0767091	0.0298227	FGFR2	1
3	WP_INTERFERON_TYPE_I_SIGNALING_PATHWAYS	WP_INTERFERON_TYPE_I_SIGNALING_PATHWAYS	2025-12-01	55/13343	0.0181818	20.2167	4.28449	0.0483775	0.0767091	0.0298227	RPS6KA4	1
3	KEGG_ACUTE_MYELOID_LEUKEMIA	KEGG_ACUTE_MYELOID_LEUKEMIA	2025-12-01	57/13343	0.0175439	19.5073	4.20101	0.0500955	0.0781382	0.0303783	KIT	1
3	WP_CARDIAC_HYPERTROPHIC_RESPONSE	WP_CARDIAC_HYPERTROPHIC_RESPONSE	2025-12-01	57/13343	0.0175439	19.5073	4.20101	0.0500955	0.0781382	0.0303783	FGFR2	1
3	WP_IL1_SIGNALING_PATHWAY	WP_IL1_SIGNALING_PATHWAY	2025-12-01	57/13343	0.0175439	19.5073	4.20101	0.0500955	0.0781382	0.0303783	IRAK4	1
3	REACTOME_NRAGE_SIGNALS_DEATH_THROUGH_JNK	REACTOME_NRAGE_SIGNALS_DEATH_THROUGH_JNK	2025-12-01	59/13343	0.0169492	18.846	4.12167	0.0518108	0.0803767	0.0312486	VAV2	1
3	PID_FCER1_PATHWAY	PID_FCER1_PATHWAY	2025-12-01	60/13343	0.0166667	18.5319	4.08345	0.0526673	0.0804017	0.0312583	SPHK1	1
3	WP_DEVELOPMENT_OF_URETERIC_COLLECTION_SYSTEM	WP_DEVELOPMENT_OF_URETERIC_COLLECTION_SYSTEM	2025-12-01	60/13343	0.0166667	18.5319	4.08345	0.0526673	0.0804017	0.0312583	FGFR2	1
3	WP_KIT_RECEPTOR_SIGNALING_PATHWAY	WP_KIT_RECEPTOR_SIGNALING_PATHWAY	2025-12-01	60/13343	0.0166667	18.5319	4.08345	0.0526673	0.0804017	0.0312583	KIT	1
3	WP_NOVEL_INTRACELLULAR_COMPONENTS_OF_RIGILIKE_RECEPTOR_RLR_PATHWAY	WP_NOVEL_INTRACELLULAR_COMPONENTS_OF_RIGILIKE_RECEPTOR_RLR_PATHWAY	2025-12-01	61/13343	0.0163934	18.2281	4.04614	0.0535231	0.0812759	0.0315982	MAPK10	1
3	KEGG_COLORECTAL_CANCER	KEGG_COLORECTAL_CANCER	2025-12-01	62/13343	0.016129	17.9341	4.00971	0.0543782	0.0817097	0.0317668	MAPK10	1
3	KEGG_NOD_LIKE_RECEPTOR_SIGNALING_PATHWAY	KEGG_NOD_LIKE_RECEPTOR_SIGNALING_PATHWAY	2025-12-01	62/13343	0.016129	17.9341	4.00971	0.0543782	0.0817097	0.0317668	MAPK10	1
3	PID_BCR_5PATHWAY	PID_BCR_5PATHWAY	2025-12-01	63/13343	0.015873	17.6495	3.97412	0.0552327	0.0817102	0.031767	VAV2	1
3	WP_ENDOMETRIAL_CANCER	WP_ENDOMETRIAL_CANCER	2025-12-01	63/13343	0.015873	17.6495	3.97412	0.0552327	0.0817102	0.031767	FGFR2	1
3	WP_MIRNAS_INVOLVEMENT_IN_THE_IMMUNE_RESPONSE_IN_SEPSIS	WP_MIRNAS_INVOLVEMENT_IN_THE_IMMUNE_RESPONSE_IN_SEPSIS	2025-12-01	63/13343	0.015873	17.6495	3.97412	0.0552327	0.0817102	0.031767	IRAK4	1
3	PID_TCR_PATHWAY	PID_TCR_PATHWAY	2025-12-01	64/13343	0.015625	17.3737	3.93934	0.0560864	0.0821265	0.0319289	RASGRP1	1
3	REACTOME_CYTOSOLIC_SENSORS_OF_PATHOGEN_ASSOCIATED_DNA	REACTOME_CYTOSOLIC_SENSORS_OF_PATHOGEN_ASSOCIATED_DNA	2025-12-01	64/13343	0.015625	17.3737	3.93934	0.0560864	0.0821265	0.0319289	LRRFIP1	1
3	REACTOME_SIGNALING_BY_BRAF_AND_RAF1_FUSIONS	REACTOME_SIGNALING_BY_BRAF_AND_RAF1_FUSIONS	2025-12-01	65/13343	0.0153846	17.1064	3.90534	0.0569394	0.0829523	0.0322499	MPRIP	1
3	WP_AGERAGE_PATHWAY	WP_AGERAGE_PATHWAY	2025-12-01	66/13343	0.0151515	16.8472	3.87208	0.0577917	0.0837687	0.0325673	IRAK4	1
3	KEGG_ADIPOCYTOKINE_SIGNALING_PATHWAY	KEGG_ADIPOCYTOKINE_SIGNALING_PATHWAY	2025-12-01	67/13343	0.0149254	16.5958	3.83955	0.0586432	0.0845288	0.0328628	MAPK10	1
3	KEGG_EPITHELIAL_CELL_SIGNALING_IN_HELICOBACTER_PYLORI_INFECTION	KEGG_EPITHELIAL_CELL_SIGNALING_IN_HELICOBACTER_PYLORI_INFECTION	2025-12-01	68/13343	0.0147059	16.3517	3.80771	0.0594941	0.0845288	0.0328628	MAPK10	1
3	PID_P75_NTR_PATHWAY	PID_P75_NTR_PATHWAY	2025-12-01	68/13343	0.0147059	16.3517	3.80771	0.0594941	0.0845288	0.0328628	MAPK10	1
3	WP_MELANOMA	WP_MELANOMA	2025-12-01	68/13343	0.0147059	16.3517	3.80771	0.0594941	0.0845288	0.0328628	KIT	1
3	REACTOME_RHO_GTPASE_CYCLE	REACTOME_RHO_GTPASE_CYCLE	2025-12-02	450/13343	0.00444444	4.94185	2.55211	0.0599059	0.0846945	0.0329273	VAV2/BAIAP2	2
3	KEGG_PANCREATIC_CANCER	KEGG_PANCREATIC_CANCER	2025-12-01	70/13343	0.0142857	15.8845	3.74601	0.0611938	0.0856713	0.033307	MAPK10	1
3	REACTOME_RHOB_GTPASE_CYCLE	REACTOME_RHOB_GTPASE_CYCLE	2025-12-01	70/13343	0.0142857	15.8845	3.74601	0.0611938	0.0856713	0.033307	VAV2	1
3	KEGG_RIG_I_LIKE_RECEPTOR_SIGNALING_PATHWAY	KEGG_RIG_I_LIKE_RECEPTOR_SIGNALING_PATHWAY	2025-12-01	71/13343	0.0140845	15.6608	3.71611	0.0620425	0.0860203	0.0334427	MAPK10	1
3	REACTOME_INTERLEUKIN_17_SIGNALING	REACTOME_INTERLEUKIN_17_SIGNALING	2025-12-01	71/13343	0.0140845	15.6608	3.71611	0.0620425	0.0860203	0.0334427	MAPK10	1
3	KEGG_LEISHMANIA_INFECTION	KEGG_LEISHMANIA_INFECTION	2025-12-01	72/13343	0.0138889	15.4433	3.68681	0.0628906	0.0860686	0.0334615	IRAK4	1
3	REACTOME_SIGNALING_BY_INTERLEUKINS	REACTOME_SIGNALING_BY_INTERLEUKINS	2025-12-02	463/13343	0.00431965	4.8031	2.49885	0.0630122	0.0860686	0.0334615	IRAK4/MAPK10	2
3	KEGG_ADHERENS_JUNCTION	KEGG_ADHERENS_JUNCTION	2025-12-01	73/13343	0.0136986	15.2317	3.65808	0.063738	0.0860686	0.0334615	BAIAP2	1
3	REACTOME_SIGNALING_BY_FGFR2	REACTOME_SIGNALING_BY_FGFR2	2025-12-01	73/13343	0.0136986	15.2317	3.65808	0.063738	0.0860686	0.0334615	FGFR2	1
3	REACTOME_RHOC_GTPASE_CYCLE	REACTOME_RHOC_GTPASE_CYCLE	2025-12-01	74/13343	0.0135135	15.0259	3.62992	0.0645846	0.0860686	0.0334615	VAV2	1
3	REACTOME_RHOG_GTPASE_CYCLE	REACTOME_RHOG_GTPASE_CYCLE	2025-12-01	74/13343	0.0135135	15.0259	3.62992	0.0645846	0.0860686	0.0334615	VAV2	1
3	WP_CHROMOSOMAL_AND_MICROSATELLITE_INSTABILITY_IN_COLORECTAL_CANCER	WP_CHROMOSOMAL_AND_MICROSATELLITE_INSTABILITY_IN_COLORECTAL_CANCER	2025-12-01	74/13343	0.0135135	15.0259	3.62992	0.0645846	0.0860686	0.0334615	MAPK10	1
3	KEGG_B_CELL_RECEPTOR_SIGNALING_PATHWAY	KEGG_B_CELL_RECEPTOR_SIGNALING_PATHWAY	2025-12-01	75/13343	0.0133333	14.8256	3.6023	0.0654306	0.0860686	0.0334615	VAV2	1
3	REACTOME_EXTRA_NUCLEAR_ESTROGEN_SIGNALING	REACTOME_EXTRA_NUCLEAR_ESTROGEN_SIGNALING	2025-12-01	75/13343	0.0133333	14.8256	3.6023	0.0654306	0.0860686	0.0334615	SPHK1	1
3	KEGG_VEGF_SIGNALING_PATHWAY	KEGG_VEGF_SIGNALING_PATHWAY	2025-12-01	76/13343	0.0131579	14.6305	3.57521	0.0662758	0.0860686	0.0334615	SPHK1	1
3	REACTOME_CELL_DEATH_SIGNALLING_VIA_NRAGE_NRIF_AND_NADE	REACTOME_CELL_DEATH_SIGNALLING_VIA_NRAGE_NRIF_AND_NADE	2025-12-01	76/13343	0.0131579	14.6305	3.57521	0.0662758	0.0860686	0.0334615	VAV2	1
3	WP_16P112_PROXIMAL_DELETION_SYNDROME	WP_16P112_PROXIMAL_DELETION_SYNDROME	2025-12-01	76/13343	0.0131579	14.6305	3.57521	0.0662758	0.0860686	0.0334615	CCT6B	1
3	WP_HEAD_AND_NECK_SQUAMOUS_CELL_CARCINOMA	WP_HEAD_AND_NECK_SQUAMOUS_CELL_CARCINOMA	2025-12-01	76/13343	0.0131579	14.6305	3.57521	0.0662758	0.0860686	0.0334615	FGFR2	1
3	WP_PROLACTIN_SIGNALING_PATHWAY	WP_PROLACTIN_SIGNALING_PATHWAY	2025-12-01	76/13343	0.0131579	14.6305	3.57521	0.0662758	0.0860686	0.0334615	VAV2	1
3	REACTOME_SIGNALING_BY_INSULIN_RECEPTOR	REACTOME_SIGNALING_BY_INSULIN_RECEPTOR	2025-12-01	78/13343	0.0128205	14.2553	3.52253	0.0679642	0.0878637	0.0341594	FGFR2	1
3	WP_REGULATORY_CIRCUITS_OF_THE_STAT3_SIGNALING_PATHWAY	WP_REGULATORY_CIRCUITS_OF_THE_STAT3_SIGNALING_PATHWAY	2025-12-01	79/13343	0.0126582	14.0749	3.49691	0.0688074	0.0885548	0.0344281	MAPK10	1
3	REACTOME_G_ALPHA_12_13_SIGNALLING_EVENTS	REACTOME_G_ALPHA_12_13_SIGNALLING_EVENTS	2025-12-01	80/13343	0.0125	13.899	3.47175	0.0696498	0.0892389	0.034694	VAV2	1
3	REACTOME_DOWNSTREAM_SIGNALING_EVENTS_OF_B_CELL_RECEPTOR_BCR	REACTOME_DOWNSTREAM_SIGNALING_EVENTS_OF_B_CELL_RECEPTOR_BCR	2025-12-01	81/13343	0.0123457	13.7274	3.44704	0.0704916	0.0899159	0.0349572	RASGRP1	1
3	PID_REG_GR_PATHWAY	PID_REG_GR_PATHWAY	2025-12-01	82/13343	0.0121951	13.56	3.42276	0.0713326	0.0901871	0.0350627	MAPK10	1
3	REACTOME_ONCOGENIC_MAPK_SIGNALING	REACTOME_ONCOGENIC_MAPK_SIGNALING	2025-12-01	82/13343	0.0121951	13.56	3.42276	0.0713326	0.0901871	0.0350627	MPRIP	1
3	WP_GLIOBLASTOMA_SIGNALING_PATHWAYS	WP_GLIOBLASTOMA_SIGNALING_PATHWAYS	2025-12-01	83/13343	0.0120482	13.3966	3.39891	0.072173	0.0908494	0.0353201	FGFR2	1
3	PID_CMYB_PATHWAY	PID_CMYB_PATHWAY	2025-12-01	84/13343	0.0119048	13.2371	3.37546	0.0730127	0.0910773	0.0354087	KIT	1
3	WP_EGFR_TYROSINE_KINASE_INHIBITOR_RESISTANCE	WP_EGFR_TYROSINE_KINASE_INHIBITOR_RESISTANCE	2025-12-01	84/13343	0.0119048	13.2371	3.37546	0.0730127	0.0910773	0.0354087	FGFR2	1
3	KEGG_PROGESTERONE_MEDIATED_OOCYTE_MATURATION	KEGG_PROGESTERONE_MEDIATED_OOCYTE_MATURATION	2025-12-01	85/13343	0.0117647	13.0814	3.3524	0.0738516	0.0910773	0.0354087	MAPK10	1
3	REACTOME_FCERI_MEDIATED_CA_2_MOBILIZATION	REACTOME_FCERI_MEDIATED_CA_2_MOBILIZATION	2025-12-01	86/13343	0.0116279	12.9293	3.32974	0.0746899	0.0910773	0.0354087	VAV2	1
3	WP_APOPTOSIS	WP_APOPTOSIS	2025-12-01	86/13343	0.0116279	12.9293	3.32974	0.0746899	0.0910773	0.0354087	MAPK10	1
3	KEGG_APOPTOSIS	KEGG_APOPTOSIS	2025-12-01	87/13343	0.0114943	12.7807	3.30744	0.0755275	0.0910773	0.0354087	IRAK4	1
3	KEGG_ERBB_SIGNALING_PATHWAY	KEGG_ERBB_SIGNALING_PATHWAY	2025-12-01	87/13343	0.0114943	12.7807	3.30744	0.0755275	0.0910773	0.0354087	MAPK10	1
3	KEGG_HEMATOPOIETIC_CELL_LINEAGE	KEGG_HEMATOPOIETIC_CELL_LINEAGE	2025-12-01	87/13343	0.0114943	12.7807	3.30744	0.0755275	0.0910773	0.0354087	KIT	1
3	REACTOME_SIGNALING_BY_FGFR	REACTOME_SIGNALING_BY_FGFR	2025-12-01	87/13343	0.0114943	12.7807	3.30744	0.0755275	0.0910773	0.0354087	FGFR2	1
3	WP_TCELL_ACTIVATION_SARSCOV2	WP_TCELL_ACTIVATION_SARSCOV2	2025-12-01	87/13343	0.0114943	12.7807	3.30744	0.0755275	0.0910773	0.0354087	RASGRP1	1
3	REACTOME_RAC2_GTPASE_CYCLE	REACTOME_RAC2_GTPASE_CYCLE	2025-12-01	88/13343	0.0113636	12.6354	3.28551	0.0763644	0.0917011	0.0356513	VAV2	1
3	KEGG_PROSTATE_CANCER	KEGG_PROSTATE_CANCER	2025-12-01	89/13343	0.011236	12.4934	3.26393	0.0772005	0.0919359	0.0357426	FGFR2	1
3	WP_PANCREATIC_ADENOCARCINOMA_PATHWAY	WP_PANCREATIC_ADENOCARCINOMA_PATHWAY	2025-12-01	89/13343	0.011236	12.4934	3.26393	0.0772005	0.0919359	0.0357426	MAPK10	1
3	REACTOME_SPHINGOLIPID_METABOLISM	REACTOME_SPHINGOLIPID_METABOLISM	2025-12-01	90/13343	0.0111111	12.3546	3.2427	0.078036	0.0925469	0.0359801	SPHK1	1
3	WP_ERBB_SIGNALING_PATHWAY	WP_ERBB_SIGNALING_PATHWAY	2025-12-01	91/13343	0.010989	12.2189	3.2218	0.0788708	0.093152	0.0362153	MAPK10	1
3	REACTOME_EPH_EPHRIN_SIGNALING	REACTOME_EPH_EPHRIN_SIGNALING	2025-12-01	92/13343	0.0108696	12.0861	3.20122	0.0797049	0.0937513	0.0364483	VAV2	1
3	REACTOME_MYD88_INDEPENDENT_TLR4_CASCADE	REACTOME_MYD88_INDEPENDENT_TLR4_CASCADE	2025-12-01	97/13343	0.0103093	11.4631	3.10293	0.0838651	0.0978426	0.0380389	MAPK10	1
3	REACTOME_P75_NTR_RECEPTOR_MEDIATED_SIGNALLING	REACTOME_P75_NTR_RECEPTOR_MEDIATED_SIGNALLING	2025-12-01	97/13343	0.0103093	11.4631	3.10293	0.0838651	0.0978426	0.0380389	VAV2	1
3	WP_B_CELL_RECEPTOR_SIGNALING_PATHWAY	WP_B_CELL_RECEPTOR_SIGNALING_PATHWAY	2025-12-01	98/13343	0.0102041	11.3461	3.08413	0.084695	0.0984108	0.0382599	VAV2	1
3	KEGG_GNRH_SIGNALING_PATHWAY	KEGG_GNRH_SIGNALING_PATHWAY	2025-12-01	101/13343	0.00990099	11.0091	3.02934	0.0871808	0.100084	0.0389102	MAPK10	1
3	KEGG_MELANOGENESIS	KEGG_MELANOGENESIS	2025-12-01	101/13343	0.00990099	11.0091	3.02934	0.0871808	0.100084	0.0389102	KIT	1
3	WP_MICRORNAS_IN_CARDIOMYOCYTE_HYPERTROPHY	WP_MICRORNAS_IN_CARDIOMYOCYTE_HYPERTROPHY	2025-12-01	101/13343	0.00990099	11.0091	3.02934	0.0871808	0.100084	0.0389102	FGFR2	1
3	REACTOME_INTERLEUKIN_1_SIGNALING	REACTOME_INTERLEUKIN_1_SIGNALING	2025-12-01	102/13343	0.00980392	10.9011	3.01158	0.088008	0.100231	0.0389676	IRAK4	1
3	WP_NEURAL_CREST_DIFFERENTIATION	WP_NEURAL_CREST_DIFFERENTIATION	2025-12-01	102/13343	0.00980392	10.9011	3.01158	0.088008	0.100231	0.0389676	FGFR2	1
3	WP_WNT_SIGNALING_PATHWAY_AND_PLURIPOTENCY	WP_WNT_SIGNALING_PATHWAY_AND_PLURIPOTENCY	2025-12-01	106/13343	0.00943396	10.4898	2.94296	0.0913099	0.103581	0.0402698	MAPK10	1
3	WP_BURN_WOUND_HEALING	WP_BURN_WOUND_HEALING	2025-12-01	110/13343	0.00909091	10.1083	2.8779	0.0946009	0.106892	0.041557	FGFR2	1
3	WP_DNA_DAMAGE_RESPONSE_ONLY_ATM_DEPENDENT	WP_DNA_DAMAGE_RESPONSE_ONLY_ATM_DEPENDENT	2025-12-01	114/13343	0.00877193	9.75365	2.8161	0.097881	0.109734	0.0426619	MAPK10	1
3	WP_GASTRIN_SIGNALING_PATHWAY	WP_GASTRIN_SIGNALING_PATHWAY	2025-12-01	114/13343	0.00877193	9.75365	2.8161	0.097881	0.109734	0.0426619	KIT	1
3	KEGG_LEUKOCYTE_TRANSENDOTHELIAL_MIGRATION	KEGG_LEUKOCYTE_TRANSENDOTHELIAL_MIGRATION	2025-12-01	116/13343	0.00862069	9.58549	2.78633	0.0995169	0.111134	0.0432062	VAV2	1
3	WP_EMBRYONIC_STEM_CELL_PLURIPOTENCY_PATHWAYS	WP_EMBRYONIC_STEM_CELL_PLURIPOTENCY_PATHWAYS	2025-12-01	118/13343	0.00847458	9.42302	2.75728	0.10115	0.11252	0.0437451	FGFR2	1
3	REACTOME_OXIDATIVE_STRESS_INDUCED_SENESCENCE	REACTOME_OXIDATIVE_STRESS_INDUCED_SENESCENCE	2025-12-01	124/13343	0.00806452	8.96707	2.67411	0.106034	0.117497	0.04568	MAPK10	1
3	WP_22Q112_COPY_NUMBER_VARIATION_SYNDROME	WP_22Q112_COPY_NUMBER_VARIATION_SYNDROME	2025-12-01	131/13343	0.00763359	8.48791	2.58394	0.1117	0.122827	0.0477524	FGFR2	1
3	WP_EBOLA_VIRUS_INFECTION_IN_HOST	WP_EBOLA_VIRUS_INFECTION_IN_HOST	2025-12-01	131/13343	0.00763359	8.48791	2.58394	0.1117	0.122827	0.0477524	VAV2	1
3	REACTOME_FCERI_MEDIATED_NF_KB_ACTIVATION	REACTOME_FCERI_MEDIATED_NF_KB_ACTIVATION	2025-12-01	136/13343	0.00735294	8.17586	2.52354	0.115727	0.126683	0.0492515	RASGRP1	1
3	KEGG_INSULIN_SIGNALING_PATHWAY	KEGG_INSULIN_SIGNALING_PATHWAY	2025-12-01	137/13343	0.00729927	8.11618	2.51184	0.116531	0.126683	0.0492515	MAPK10	1
3	KEGG_NATURAL_KILLER_CELL_MEDIATED_CYTOTOXICITY	KEGG_NATURAL_KILLER_CELL_MEDIATED_CYTOTOXICITY	2025-12-01	137/13343	0.00729927	8.11618	2.51184	0.116531	0.126683	0.0492515	VAV2	1
3	REACTOME_INTERLEUKIN_1_FAMILY_SIGNALING	REACTOME_INTERLEUKIN_1_FAMILY_SIGNALING	2025-12-01	140/13343	0.00714286	7.94226	2.47741	0.118937	0.128811	0.0500788	IRAK4	1
3	REACTOME_DEATH_RECEPTOR_SIGNALLING	REACTOME_DEATH_RECEPTOR_SIGNALLING	2025-12-01	141/13343	0.0070922	7.88593	2.46617	0.119738	0.129191	0.0502265	VAV2	1
3	WP_ECTODERM_DIFFERENTIATION	WP_ECTODERM_DIFFERENTIATION	2025-12-01	144/13343	0.00694444	7.72164	2.43308	0.122136	0.131285	0.0510406	FGFR2	1
3	REACTOME_RHOA_GTPASE_CYCLE	REACTOME_RHOA_GTPASE_CYCLE	2025-12-01	149/13343	0.00671141	7.46253	2.38	0.12612	0.135062	0.0525088	VAV2	1
3	KEGG_WNT_SIGNALING_PATHWAY	KEGG_WNT_SIGNALING_PATHWAY	2025-12-01	151/13343	0.00662252	7.36369	2.35945	0.127709	0.136255	0.0529727	MAPK10	1
3	WP_BREAST_CANCER_PATHWAY	WP_BREAST_CANCER_PATHWAY	2025-12-01	156/13343	0.00641026	7.12767	2.30969	0.13167	0.13996	0.0544133	KIT	1
3	WP_EGFEGFR_SIGNALING_PATHWAY	WP_EGFEGFR_SIGNALING_PATHWAY	2025-12-01	163/13343	0.00613497	6.82157	2.2436	0.137187	0.145287	0.0564842	VAV2	1
3	WP_CHEMOKINE_SIGNALING_PATHWAY	WP_CHEMOKINE_SIGNALING_PATHWAY	2025-12-01	165/13343	0.00606061	6.73889	2.22543	0.138758	0.14641	0.0569208	VAV2	1
3	REACTOME_SIGNALING_BY_THE_B_CELL_RECEPTOR_BCR	REACTOME_SIGNALING_BY_THE_B_CELL_RECEPTOR_BCR	2025-12-01	166/13343	0.0060241	6.69829	2.21646	0.139542	0.146698	0.0570328	RASGRP1	1
3	KEGG_CALCIUM_SIGNALING_PATHWAY	KEGG_CALCIUM_SIGNALING_PATHWAY	2025-12-01	178/13343	0.00561798	6.24672	2.11426	0.148902	0.155967	0.0606363	SPHK1	1
3	WP_VITAMIN_D_RECEPTOR_PATHWAY	WP_VITAMIN_D_RECEPTOR_PATHWAY	2025-12-01	186/13343	0.00537634	5.97805	2.05119	0.15509	0.161858	0.0629266	RASGRP1	1
3	KEGG_CHEMOKINE_SIGNALING_PATHWAY	KEGG_CHEMOKINE_SIGNALING_PATHWAY	2025-12-01	189/13343	0.00529101	5.88316	2.02849	0.1574	0.163673	0.0636324	VAV2	1
3	REACTOME_CELLULAR_SENESCENCE	REACTOME_CELLULAR_SENESCENCE	2025-12-01	196/13343	0.00510204	5.67304	1.97735	0.162768	0.168644	0.0655647	MAPK10	1
3	WP_CIRCADIAN_RHYTHM_GENES	WP_CIRCADIAN_RHYTHM_GENES	2025-12-01	207/13343	0.00483092	5.37158	1.90179	0.171138	0.176679	0.0686887	MAPK10	1
3	REACTOME_G_ALPHA_Q_SIGNALLING_EVENTS	REACTOME_G_ALPHA_Q_SIGNALLING_EVENTS	2025-12-01	216/13343	0.00462963	5.14776	1.84386	0.17793	0.183032	0.0711587	RASGRP1	1
3	REACTOME_ESR_MEDIATED_SIGNALING	REACTOME_ESR_MEDIATED_SIGNALING	2025-12-01	219/13343	0.00456621	5.07725	1.82526	0.180183	0.184687	0.0718022	SPHK1	1
3	KEGG_CYTOKINE_CYTOKINE_RECEPTOR_INTERACTION	KEGG_CYTOKINE_CYTOKINE_RECEPTOR_INTERACTION	2025-12-01	265/13343	0.00377358	4.19591	1.57658	0.214022	0.21855	0.0849673	KIT	1
3	WP_ALZHEIMERS_DISEASE	WP_ALZHEIMERS_DISEASE	2025-12-01	266/13343	0.0037594	4.18014	1.57182	0.214743	0.21855	0.0849673	MAPK10	1
3	WP_IL18_SIGNALING_PATHWAY	WP_IL18_SIGNALING_PATHWAY	2025-12-01	279/13343	0.00358423	3.98536	1.51193	0.224063	0.22723	0.0883418	LRRFIP1	1
3	REACTOME_SIGNALING_BY_NUCLEAR_RECEPTORS	REACTOME_SIGNALING_BY_NUCLEAR_RECEPTORS	2025-12-01	295/13343	0.00338983	3.76921	1.44299	0.235395	0.237882	0.092483	SPHK1	1
3	REACTOME_RHO_GTPASE_EFFECTORS	REACTOME_RHO_GTPASE_EFFECTORS	2025-12-01	322/13343	0.00310559	3.45316	1.33691	0.254175	0.255958	0.0995107	BAIAP2	1
3	WP_ALZHEIMERS_DISEASE_AND_MIRNA_EFFECTS	WP_ALZHEIMERS_DISEASE_AND_MIRNA_EFFECTS	2025-12-01	336/13343	0.00297619	3.30928	1.28625	0.263745	0.264667	0.102896	MAPK10	1
3	WP_VEGFAVEGFR2_SIGNALING_PATHWAY	WP_VEGFAVEGFR2_SIGNALING_PATHWAY	2025-12-01	438/13343	0.00228311	2.53862	0.982336	0.330144	0.330144	0.128352	VAV2	1
4	REACTOME_BUDDING_AND_MATURATION_OF_HIV_VIRION	REACTOME_BUDDING_AND_MATURATION_OF_HIV_VIRION	2025-09-03	28/13343	0.107143	158.845	21.7216	6.89361e-07	5.30808e-05	2.0318e-05	VPS37C/NEDD4L/CHMP2A	3
4	REACTOME_HIV_LIFE_CYCLE	REACTOME_HIV_LIFE_CYCLE	2025-09-03	152/13343	0.0197368	29.261	9.10377	0.000115781	0.00345524	0.00132258	VPS37C/NEDD4L/CHMP2A	3
4	REACTOME_ENDOSOMAL_SORTING_COMPLEX_REQUIRED_FOR_TRANSPORT_ESCRT	REACTOME_ENDOSOMAL_SORTING_COMPLEX_REQUIRED_FOR_TRANSPORT_ESCRT	2025-09-02	31/13343	0.0645161	95.6487	13.7065	0.000186168	0.00345524	0.00132258	VPS37C/CHMP2A	2
4	KEGG_ENDOCYTOSIS	KEGG_ENDOCYTOSIS	2025-09-03	181/13343	0.0165746	24.5727	8.29545	0.000194202	0.00345524	0.00132258	VPS37C/NEDD4L/CHMP2A	3
4	REACTOME_LATE_ENDOSOMAL_MICROAUTOPHAGY	REACTOME_LATE_ENDOSOMAL_MICROAUTOPHAGY	2025-09-02	34/13343	0.0588235	87.2092	13.0759	0.000224366	0.00345524	0.00132258	VPS37C/CHMP2A	2
4	REACTOME_HIV_INFECTION	REACTOME_HIV_INFECTION	2025-09-03	234/13343	0.0128205	19.0071	7.2197	0.000413698	0.00530912	0.0020322	VPS37C/NEDD4L/CHMP2A	3
4	REACTOME_COPII_MEDIATED_VESICLE_TRANSPORT	REACTOME_COPII_MEDIATED_VESICLE_TRANSPORT	2025-09-02	68/13343	0.0294118	43.6046	9.1505	0.000900284	0.00990313	0.00379067	GOLGA2/TRAPPC10	2
4	REACTOME_HCMV_LATE_EVENTS	REACTOME_HCMV_LATE_EVENTS	2025-09-02	114/13343	0.0175439	26.0097	6.96706	0.00250485	0.0241092	0.00922841	VPS37C/CHMP2A	2
4	REACTOME_AUTOPHAGY	REACTOME_AUTOPHAGY	2025-09-02	151/13343	0.013245	19.6365	5.98341	0.00434747	0.0340733	0.0130424	VPS37C/CHMP2A	2
4	REACTOME_ER_TO_GOLGI_ANTEROGRADE_TRANSPORT	REACTOME_ER_TO_GOLGI_ANTEROGRADE_TRANSPORT	2025-09-02	155/13343	0.0129032	19.1297	5.8982	0.00457522	0.0340733	0.0130424	GOLGA2/TRAPPC10	2
4	REACTOME_HCMV_INFECTION	REACTOME_HCMV_INFECTION	2025-09-02	160/13343	0.0125	18.5319	5.79608	0.00486761	0.0340733	0.0130424	VPS37C/CHMP2A	2
4	REACTOME_TRANSPORT_TO_THE_GOLGI_AND_SUBSEQUENT_MODIFICATION	REACTOME_TRANSPORT_TO_THE_GOLGI_AND_SUBSEQUENT_MODIFICATION	2025-09-02	186/13343	0.0107527	15.9415	5.33117	0.00652416	0.0418634	0.0160243	GOLGA2/TRAPPC10	2
4	REACTOME_TRANSLATION_OF_REPLICASE_AND_ASSEMBLY_OF_THE_REPLICATION_TRANSCRIPTION_COMPLEX	REACTOME_TRANSLATION_OF_REPLICASE_AND_ASSEMBLY_OF_THE_REPLICATION_TRANSCRIPTION_COMPLEX	2025-09-01	13/13343	0.0769231	114.043	10.5938	0.00873716	0.0462479	0.0177026	CHMP2A	1
4	REACTOME_GOLGI_CISTERNAE_PERICENTRIOLAR_STACK_REORGANIZATION	REACTOME_GOLGI_CISTERNAE_PERICENTRIOLAR_STACK_REORGANIZATION	2025-09-01	14/13343	0.0714286	105.897	10.2019	0.00940643	0.0462479	0.0177026	GOLGA2	1
4	REACTOME_ASSEMBLY_OF_THE_HIV_VIRION	REACTOME_ASSEMBLY_OF_THE_HIV_VIRION	2025-09-01	16/13343	0.0625	92.6597	9.53068	0.0107438	0.0462479	0.0177026	VPS37C	1
4	REACTOME_MRNA_DECAY_BY_3_TO_5_EXORIBONUCLEASE	REACTOME_MRNA_DECAY_BY_3_TO_5_EXORIBONUCLEASE	2025-09-01	16/13343	0.0625	92.6597	9.53068	0.0107438	0.0462479	0.0177026	EXOSC5	1
4	REACTOME_BUTYRATE_RESPONSE_FACTOR_1_BRF1_BINDS_AND_DESTABILIZES_MRNA	REACTOME_BUTYRATE_RESPONSE_FACTOR_1_BRF1_BINDS_AND_DESTABILIZES_MRNA	2025-09-01	17/13343	0.0588235	87.2092	9.24016	0.0114118	0.0462479	0.0177026	EXOSC5	1
4	REACTOME_KSRP_KHSRP_BINDS_AND_DESTABILIZES_MRNA	REACTOME_KSRP_KHSRP_BINDS_AND_DESTABILIZES_MRNA	2025-09-01	17/13343	0.0588235	87.2092	9.24016	0.0114118	0.0462479	0.0177026	EXOSC5	1
4	REACTOME_TRISTETRAPROLIN_TTP_ZFP36_BINDS_AND_DESTABILIZES_MRNA	REACTOME_TRISTETRAPROLIN_TTP_ZFP36_BINDS_AND_DESTABILIZES_MRNA	2025-09-01	17/13343	0.0588235	87.2092	9.24016	0.0114118	0.0462479	0.0177026	EXOSC5	1
4	REACTOME_DEFECTIVE_INTRINSIC_PATHWAY_FOR_APOPTOSIS	REACTOME_DEFECTIVE_INTRINSIC_PATHWAY_FOR_APOPTOSIS	2025-09-01	25/13343	0.04	59.3022	7.58031	0.0167419	0.0548876	0.0210096	GOLGA2	1
4	REACTOME_NOTCH3_ACTIVATION_AND_TRANSMISSION_OF_SIGNAL_TO_THE_NUCLEUS	REACTOME_NOTCH3_ACTIVATION_AND_TRANSMISSION_OF_SIGNAL_TO_THE_NUCLEUS	2025-09-01	25/13343	0.04	59.3022	7.58031	0.0167419	0.0548876	0.0210096	TACC3	1
4	REACTOME_ASPARAGINE_N_LINKED_GLYCOSYLATION	REACTOME_ASPARAGINE_N_LINKED_GLYCOSYLATION	2025-09-02	305/13343	0.00655738	9.72168	4.00309	0.016861	0.0548876	0.0210096	GOLGA2/TRAPPC10	2
4	REACTOME_DOWNREGULATION_OF_TGF_BETA_RECEPTOR_SIGNALING	REACTOME_DOWNREGULATION_OF_TGF_BETA_RECEPTOR_SIGNALING	2025-09-01	26/13343	0.0384615	57.0214	7.42829	0.0174064	0.0548876	0.0210096	NEDD4L	1
4	REACTOME_ATF4_ACTIVATES_GENES_IN_RESPONSE_TO_ENDOPLASMIC_RETICULUM_STRESS	REACTOME_ATF4_ACTIVATES_GENES_IN_RESPONSE_TO_ENDOPLASMIC_RETICULUM_STRESS	2025-09-01	27/13343	0.037037	54.9095	7.2847	0.0180705	0.0548876	0.0210096	EXOSC5	1
4	REACTOME_PYROPTOSIS	REACTOME_PYROPTOSIS	2025-09-01	27/13343	0.037037	54.9095	7.2847	0.0180705	0.0548876	0.0210096	CHMP2A	1
4	REACTOME_DOWNREGULATION_OF_SMAD2_3_SMAD4_TRANSCRIPTIONAL_ACTIVITY	REACTOME_DOWNREGULATION_OF_SMAD2_3_SMAD4_TRANSCRIPTIONAL_ACTIVITY	2025-09-01	28/13343	0.0357143	52.9484	7.14878	0.0187341	0.0548876	0.0210096	NEDD4L	1
4	PID_AURORA_A_PATHWAY	PID_AURORA_A_PATHWAY	2025-09-01	31/13343	0.0322581	47.8244	6.78083	0.0207227	0.0548876	0.0210096	TACC3	1
4	REACTOME_PERK_REGULATES_GENE_EXPRESSION	REACTOME_PERK_REGULATES_GENE_EXPRESSION	2025-09-01	32/13343	0.03125	46.3299	6.66969	0.0213848	0.0548876	0.0210096	EXOSC5	1
4	REACTOME_SEALING_OF_THE_NUCLEAR_ENVELOPE_NE_BY_ESCRT_III	REACTOME_SEALING_OF_THE_NUCLEAR_ENVELOPE_NE_BY_ESCRT_III	2025-09-01	32/13343	0.03125	46.3299	6.66969	0.0213848	0.0548876	0.0210096	CHMP2A	1
4	REACTOME_TGF_BETA_RECEPTOR_SIGNALING_ACTIVATES_SMADS	REACTOME_TGF_BETA_RECEPTOR_SIGNALING_ACTIVATES_SMADS	2025-09-01	32/13343	0.03125	46.3299	6.66969	0.0213848	0.0548876	0.0210096	NEDD4L	1
4	REACTOME_LYSOSOME_VESICLE_BIOGENESIS	REACTOME_LYSOSOME_VESICLE_BIOGENESIS	2025-09-01	35/13343	0.0285714	42.3587	6.36497	0.0233686	0.0580446	0.022218	CHMP2A	1
4	KEGG_ALDOSTERONE_REGULATED_SODIUM_REABSORPTION	KEGG_ALDOSTERONE_REGULATED_SODIUM_REABSORPTION	2025-09-01	42/13343	0.0238095	35.2989	5.78382	0.0279837	0.0637063	0.0243852	NEDD4L	1
4	PID_ILK_PATHWAY	PID_ILK_PATHWAY	2025-09-01	45/13343	0.0222222	32.9457	5.57669	0.0299556	0.0637063	0.0243852	TACC3	1
4	REACTOME_M_PHASE	REACTOME_M_PHASE	2025-09-02	415/13343	0.00481928	7.14485	3.30385	0.0300592	0.0637063	0.0243852	GOLGA2/CHMP2A	2
4	PID_PLK1_PATHWAY	PID_PLK1_PATHWAY	2025-09-01	46/13343	0.0217391	32.2295	5.51211	0.0306121	0.0637063	0.0243852	GOLGA2	1
4	REACTOME_TRANSCRIPTIONAL_ACTIVITY_OF_SMAD2_SMAD3_SMAD4_HETEROTRIMER	REACTOME_TRANSCRIPTIONAL_ACTIVITY_OF_SMAD2_SMAD3_SMAD4_HETEROTRIMER	2025-09-01	46/13343	0.0217391	32.2295	5.51211	0.0306121	0.0637063	0.0243852	NEDD4L	1
4	WP_ENVELOPE_PROTEINS_AND_THEIR_POTENTIAL_ROLES_IN_EDMD_PHYSIOPATHOLOGY	WP_ENVELOPE_PROTEINS_AND_THEIR_POTENTIAL_ROLES_IN_EDMD_PHYSIOPATHOLOGY	2025-09-01	46/13343	0.0217391	32.2295	5.51211	0.0306121	0.0637063	0.0243852	SYNE1	1
4	REACTOME_SIGNALING_BY_NOTCH3	REACTOME_SIGNALING_BY_NOTCH3	2025-09-01	49/13343	0.0204082	30.2562	5.33016	0.0325793	0.0656163	0.0251163	TACC3	1
4	REACTOME_SARS_COV_1_INFECTION	REACTOME_SARS_COV_1_INFECTION	2025-09-01	50/13343	0.02	29.6511	5.27311	0.0332342	0.0656163	0.0251163	CHMP2A	1
4	PID_TGFBR_PATHWAY	PID_TGFBR_PATHWAY	2025-09-01	54/13343	0.0185185	27.4547	5.06064	0.0358501	0.0665345	0.0254677	NEDD4L	1
4	REACTOME_NEGATIVE_REGULATION_OF_NOTCH4_SIGNALING	REACTOME_NEGATIVE_REGULATION_OF_NOTCH4_SIGNALING	2025-09-01	54/13343	0.0185185	27.4547	5.06064	0.0358501	0.0665345	0.0254677	TACC3	1
4	REACTOME_DEADENYLATION_DEPENDENT_MRNA_DECAY	REACTOME_DEADENYLATION_DEPENDENT_MRNA_DECAY	2025-09-01	56/13343	0.0178571	26.4742	4.96287	0.0371556	0.0665345	0.0254677	EXOSC5	1
4	REACTOME_REGULATED_NECROSIS	REACTOME_REGULATED_NECROSIS	2025-09-01	56/13343	0.0178571	26.4742	4.96287	0.0371556	0.0665345	0.0254677	CHMP2A	1
4	KEGG_RNA_DEGRADATION	KEGG_RNA_DEGRADATION	2025-09-01	59/13343	0.0169492	25.1281	4.82542	0.039111	0.0684443	0.0261988	EXOSC5	1
4	PID_TRKR_PATHWAY	PID_TRKR_PATHWAY	2025-09-01	61/13343	0.0163934	24.3042	4.73935	0.0404126	0.0687356	0.0263103	NEDD4L	1
4	WP_HEMATOPOIETIC_STEM_CELL_DIFFERENTIATION	WP_HEMATOPOIETIC_STEM_CELL_DIFFERENTIATION	2025-09-01	62/13343	0.016129	23.9122	4.69784	0.0410629	0.0687356	0.0263103	TRIM29	1
4	REACTOME_SARS_COV_2_INFECTION	REACTOME_SARS_COV_2_INFECTION	2025-09-01	71/13343	0.0140845	20.8811	4.36367	0.0468973	0.0762678	0.0291934	CHMP2A	1
4	REACTOME_TRANS_GOLGI_NETWORK_VESICLE_BUDDING	REACTOME_TRANS_GOLGI_NETWORK_VESICLE_BUDDING	2025-09-01	72/13343	0.0138889	20.591	4.33036	0.0475436	0.0762678	0.0291934	CHMP2A	1
4	REACTOME_SIGNALING_BY_TGF_BETA_RECEPTOR_COMPLEX	REACTOME_SIGNALING_BY_TGF_BETA_RECEPTOR_COMPLEX	2025-09-01	75/13343	0.0133333	19.7674	4.23432	0.0494802	0.0766517	0.0293404	NEDD4L	1
4	REACTOME_NUCLEAR_ENVELOPE_NE_REASSEMBLY	REACTOME_NUCLEAR_ENVELOPE_NE_REASSEMBLY	2025-09-01	76/13343	0.0131579	19.5073	4.20354	0.050125	0.0766517	0.0293404	CHMP2A	1
4	REACTOME_MEIOTIC_SYNAPSIS	REACTOME_MEIOTIC_SYNAPSIS	2025-09-01	77/13343	0.012987	19.254	4.17334	0.0507693	0.0766517	0.0293404	SYNE1	1
4	PID_P73PATHWAY	PID_P73PATHWAY	2025-09-01	79/13343	0.0126582	18.7665	4.11463	0.0520569	0.0770843	0.0295059	NEDD4L	1
4	REACTOME_SIGNALING_BY_NOTCH4	REACTOME_SIGNALING_BY_NOTCH4	2025-09-01	82/13343	0.0121951	18.0799	4.03048	0.0539854	0.0784316	0.0300217	TACC3	1
4	REACTOME_REGULATION_OF_MRNA_STABILITY_BY_PROTEINS_THAT_BIND_AU_RICH_ELEMENTS	REACTOME_REGULATION_OF_MRNA_STABILITY_BY_PROTEINS_THAT_BIND_AU_RICH_ELEMENTS	2025-09-01	87/13343	0.0114943	17.0409	3.89971	0.0571917	0.0815511	0.0312158	EXOSC5	1
4	REACTOME_RAB_GEFS_EXCHANGE_GTP_FOR_GDP_ON_RABS	REACTOME_RAB_GEFS_EXCHANGE_GTP_FOR_GDP_ON_RABS	2025-09-01	90/13343	0.0111111	16.4728	3.82636	0.0591109	0.0824394	0.0315558	TRAPPC10	1
4	REACTOME_UNFOLDED_PROTEIN_RESPONSE_UPR	REACTOME_UNFOLDED_PROTEIN_RESPONSE_UPR	2025-09-01	92/13343	0.0108696	16.1147	3.77939	0.0603884	0.0824394	0.0315558	EXOSC5	1
4	REACTOME_INTERFERON_GAMMA_SIGNALING	REACTOME_INTERFERON_GAMMA_SIGNALING	2025-09-01	93/13343	0.0107527	15.9415	3.75645	0.0610266	0.0824394	0.0315558	TRIM29	1
4	REACTOME_DISEASES_OF_PROGRAMMED_CELL_DEATH	REACTOME_DISEASES_OF_PROGRAMMED_CELL_DEATH	2025-09-01	101/13343	0.00990099	14.6788	3.58494	0.0661181	0.0860511	0.0329382	GOLGA2	1
4	REACTOME_COPI_MEDIATED_ANTEROGRADE_TRANSPORT	REACTOME_COPI_MEDIATED_ANTEROGRADE_TRANSPORT	2025-09-01	102/13343	0.00980392	14.5349	3.56488	0.0667529	0.0860511	0.0329382	GOLGA2	1
4	REACTOME_SIGNALING_BY_TGFB_FAMILY_MEMBERS	REACTOME_SIGNALING_BY_TGFB_FAMILY_MEMBERS	2025-09-01	104/13343	0.00961538	14.2553	3.52559	0.0680212	0.0860511	0.0329382	NEDD4L	1
4	REACTOME_STIMULI_SENSING_CHANNELS	REACTOME_STIMULI_SENSING_CHANNELS	2025-09-01	106/13343	0.00943396	13.9864	3.48737	0.0692879	0.0860511	0.0329382	NEDD4L	1
4	WP_7Q1123_COPY_NUMBER_VARIATION_SYNDROME	WP_7Q1123_COPY_NUMBER_VARIATION_SYNDROME	2025-09-01	106/13343	0.00943396	13.9864	3.48737	0.0692879	0.0860511	0.0329382	VPS37C	1
4	REACTOME_MEIOSIS	REACTOME_MEIOSIS	2025-09-01	117/13343	0.00854701	12.6714	3.29423	0.0762277	0.0931672	0.0356621	SYNE1	1
4	REACTOME_RAB_REGULATION_OF_TRAFFICKING	REACTOME_RAB_REGULATION_OF_TRAFFICKING	2025-09-01	122/13343	0.00819672	12.1521	3.21481	0.079367	0.0954884	0.0365506	TRAPPC10	1
4	WP_TGFBETA_SIGNALING_PATHWAY	WP_TGFBETA_SIGNALING_PATHWAY	2025-09-01	133/13343	0.0075188	11.147	3.05538	0.0862399	0.102065	0.0390681	NEDD4L	1
4	KEGG_UBIQUITIN_MEDIATED_PROTEOLYSIS	KEGG_UBIQUITIN_MEDIATED_PROTEOLYSIS	2025-09-01	135/13343	0.00740741	10.9819	3.0284	0.0874846	0.102065	0.0390681	NEDD4L	1
4	REACTOME_MITOTIC_PROPHASE	REACTOME_MITOTIC_PROPHASE	2025-09-01	141/13343	0.0070922	10.5146	2.95074	0.0912097	0.104684	0.0400705	GOLGA2	1
4	REACTOME_REPRODUCTION	REACTOME_REPRODUCTION	2025-09-01	143/13343	0.00699301	10.3675	2.92588	0.0924484	0.104684	0.0400705	SYNE1	1
4	REACTOME_SARS_COV_INFECTIONS	REACTOME_SARS_COV_INFECTIONS	2025-09-01	156/13343	0.00641026	9.50356	2.7755	0.100463	0.112111	0.0429134	CHMP2A	1
4	REACTOME_ION_CHANNEL_TRANSPORT	REACTOME_ION_CHANNEL_TRANSPORT	2025-09-01	183/13343	0.00546448	8.1014	2.513	0.116909	0.1286	0.049225	NEDD4L	1
4	REACTOME_INTERFERON_SIGNALING	REACTOME_INTERFERON_SIGNALING	2025-09-01	203/13343	0.00492611	7.30323	2.35107	0.128918	0.139125	0.0532537	TRIM29	1
4	REACTOME_RRNA_PROCESSING	REACTOME_RRNA_PROCESSING	2025-09-01	205/13343	0.00487805	7.23198	2.33609	0.130111	0.139125	0.0532537	EXOSC5	1
4	REACTOME_PROGRAMMED_CELL_DEATH	REACTOME_PROGRAMMED_CELL_DEATH	2025-09-01	208/13343	0.00480769	7.12767	2.314	0.131898	0.139125	0.0532537	CHMP2A	1
4	REACTOME_MITOTIC_METAPHASE_AND_ANAPHASE	REACTOME_MITOTIC_METAPHASE_AND_ANAPHASE	2025-09-01	236/13343	0.00423729	6.28202	2.12694	0.148417	0.154433	0.0591133	CHMP2A	1
4	REACTOME_SIGNALING_BY_NOTCH	REACTOME_SIGNALING_BY_NOTCH	2025-09-01	245/13343	0.00408163	6.05125	2.07315	0.153666	0.157764	0.0603882	TACC3	1
4	REACTOME_ANTIGEN_PROCESSING_UBIQUITINATION_PROTEASOME_DEGRADATION	REACTOME_ANTIGEN_PROCESSING_UBIQUITINATION_PROTEASOME_DEGRADATION	2025-09-01	308/13343	0.00324675	4.81349	1.75911	0.189617	0.192112	0.0735357	NEDD4L	1
4	REACTOME_CLASS_I_MHC_MEDIATED_ANTIGEN_PROCESSING_PRESENTATION	REACTOME_CLASS_I_MHC_MEDIATED_ANTIGEN_PROCESSING_PRESENTATION	2025-09-01	377/13343	0.00265252	3.93251	1.50058	0.227428	0.227428	0.087054	NEDD4L	1

## Sheet: Table S5
nodes	pvals	fdrs	x0	xss_t	dataset
A1BG	0.0396	0.115736	0	0.00672569	prot100up
ACE2	0.0869	0.14303	0	0.00142196	prot100up
ADAM10	0.1311	0.177325	0	0.00585612	prot100up
ADAM17	0.0588	0.126217	0	0.00690271	prot100up
ADAM9	0.0675	0.130866	0	0.00658108	prot100up
AGO1	0	0	0	0.00689686	prot100up
AKT1	0.0037	0.0594513	0	0.00700536	prot100up
ANXA7	0.0389	0.11515	1	0.00703824	prot100up
CDKN1A	0.0127	0.0856833	0	0.00708588	prot100up
CRISP3	0.5428	0.558518	0	0.000391713	prot100up
CRK	0.0079	0.0763256	0	0.00766892	prot100up
CSE1L	0.0236	0.10149	0	0.00689735	prot100up
CUL4B	0.0241	0.101837	0	0.00682026	prot100up
DDX3X	0.0001	0.00294272	0	0.00685783	prot100up
DEAF1	0.0321	0.10975	0	0.00679628	prot100up
E2F1	0.0397	0.115784	0	0.00723854	prot100up
E2F2	0.0204	0.097629	0	0.010014	prot100up
E2F3	0.0586	0.126111	0	0.00660549	prot100up
EIF3E	0.0132	0.087	0	0.00675401	prot100up
ELAVL1	0.0002	0.00550689	0	0.00690876	prot100up
FDXR	0.1753	0.215809	0	0.00474513	prot100up
GABRA2	0.2814	0.311301	0	0.00356794	prot100up
GDPD1	0.0925	0.147586	0	0.00582448	prot100up
GLIPR1	0.1264	0.173381	0	0.00505461	prot100up
GRB2	0.0005	0.0116451	0	0.0069527	prot100up
GRB7	0.039	0.115287	0	0.00704608	prot100up
HNF4A	0.0902	0.145675	0	0.00651545	prot100up
HNRNPC	0.0167	0.0927033	0	0.00665614	prot100up
HUWE1	0.0202	0.0973455	0	0.00652878	prot100up
IQGAP1	0.0133	0.0872115	0	0.00684845	prot100up
KCMF1	0.0936	0.148354	0	0.00466123	prot100up
KPNB1	0.0012	0.0240804	0	0.00676151	prot100up
LIG3	0.0212	0.0982412	0	0.00699377	prot100up
MYD88	0.0049	0.06448	0	0.00676828	prot100up
NEIL1	0.0133	0.0872115	0	0.00830799	prot100up
NTHL1	0.0583	0.12605	0	0.00415376	prot100up
ONECUT1	0.2039	0.241272	0	0.00168331	prot100up
PFN2	0.0585	0.126111	0	0.00662079	prot100up
PIAS1	0.018	0.0945486	0	0.00717256	prot100up
PIK3CA	0.0046	0.0644645	0	0.00679907	prot100up
PIK3R1	0.0128	0.0857466	0	0.00661911	prot100up
PNKP	0.0467	0.120107	0	0.00656629	prot100up
POLB	0.0379	0.114336	0	0.00747253	prot100up
PPP2R1A	0.0004	0.00974526	0	0.00678619	prot100up
PRDX4	0.0324	0.10975	0	0.00648751	prot100up
PSMD11	0.0036	0.0585774	0	0.00678074	prot100up
PSME4	0.0001	0.00294272	0	0.00683227	prot100up
PTPN11	0.0178	0.0941306	0	0.00681096	prot100up
RAD51	0.016	0.0911823	0	0.00708028	prot100up
RNF123	0.084	0.141006	0	0.00618866	prot100up
SETD7	0.0094	0.0815712	0	0.0080288	prot100up
SHMT2	0.0603	0.127014	0	0.0061361	prot100up
SMN1	0	0	0	0.00668328	prot100up
SMN2	0	0	0	0.00668328	prot100up
SNCA	0.0487	0.121295	0	0.00680074	prot100up
SOS1	0.0006	0.0134012	0	0.00690037	prot100up
SPAG9	0.0536	0.123507	0	0.00760639	prot100up
SSB	0.0097	0.0817656	0	0.00678403	prot100up
TK1	0.0892	0.144814	0	0.00653066	prot100up
TNPO1	0.0105	0.0821687	0	0.0068024	prot100up
TRAF6	0.0026	0.0458763	0	0.00656825	prot100up
UBAC1	0.0956	0.149703	0	0.00620325	prot100up
UBR4	0.0641	0.128975	0	0.00629883	prot100up
UBXN1	0.0232	0.101001	0	0.006635	prot100up
WDR62	0.0305	0.108356	0	0.00683493	prot100up
ZBTB40	0.0748	0.135438	0	0.00317781	prot100up
A1CF	0.1019	0.154326	0	0.00506123	prot100up
ABCA9	0.183	0.22202	0	0.00189321	prot100up
APOBEC1	0.0823	0.139943	0	0.00431978	prot100up
APOBEC3A	0.089	0.144751	0	0.00270189	prot100up
APOBEC3B	0.0347	0.111511	0	0.0060174	prot100up
APOBEC3C	0.076	0.136104	0	0.00552642	prot100up
C19orf54	0.1023	0.154698	0	0.00574925	prot100up
C9orf24	0.1579	0.200753	0	0.00526428	prot100up
CASP1	0.1041	0.156094	0	0.00542175	prot100up
CAVIN2	0.0768	0.136436	0	0.00426823	prot100up
CCL2	0.0893	0.144924	0	0.00571785	prot100up
CELF2	0.0089	0.0807784	0	0.00581119	prot100up
CYSRT1	0.3292	0.355988	0	0.005203	prot100up
DOK3	0.0894	0.144956	0	0.00603964	prot100up
DSCR10	0.2458	0.279219	0	0.00506027	prot100up
ECM1	0.0798	0.138441	0	0.00602672	prot100up
EIF4G1	0.0053	0.0645918	1	0.00704274	prot100up
FHL2	0.1182	0.166685	0	0.00594059	prot100up
FHL3	0.145	0.189511	0	0.00573273	prot100up
HNF1A	0.0787	0.137689	0	0.00487146	prot100up
HNRNPAB	0.0119	0.0835463	0	0.00683791	prot100up
HSPB2	0.0758	0.136098	0	0.0063115	prot100up
IL1B	0.0636	0.128732	0	0.0057827	prot100up
KHSRP	0.0043	0.0636329	0	0.00690421	prot100up
KLHDC7B	0.1208	0.168698	0	0.00525615	prot100up
KRT31	0.0956	0.149703	0	0.00584367	prot100up
KRT34	0.15	0.193959	0	0.00562505	prot100up
LINC01600	0.1569	0.199948	0	0.00557253	prot100up
METTL27	0.1001	0.152784	0	0.00558775	prot100up
OIP5	0.0265	0.103829	0	0.00631494	prot100up
PLEKHG4	0.0923	0.147424	0	0.00575705	prot100up
POGZ	0.116	0.165046	0	0.00578522	prot100up
PSMG2	0.0764	0.136263	0	0.00623811	prot100up
PSMG3	0.1053	0.157029	0	0.00570634	prot100up
PYCARD	0.1129	0.163074	0	0.00568924	prot100up
REL	0.0399	0.115916	0	0.00629149	prot100up
RIMBP3	0.0661	0.13033	0	0.00567419	prot100up
SYNCRIP	0.0089	0.0807784	0	0.00679774	prot100up
TGFB1	0.0686	0.131453	0	0.00790061	prot100up
TNPO2	0.0586	0.126111	0	0.00602602	prot100up
TNRC6A	0.0015	0.0294111	0	0.00669429	prot100up
TRAF1	0.1012	0.153732	0	0.00591973	prot100up
A2M	0.105	0.156789	0	0.00625516	prot100up
ACTB	0.0005	0.0116451	0	0.00666444	prot100up
ADAM19	0.0214	0.0986595	0	0.00262591	prot100up
ADAMTS12	0.1941	0.232259	0	0.00416927	prot100up
ADAMTS1	0.2313	0.265668	0	0.00343282	prot100up
ADAMTS7	0.2498	0.282816	0	0.0012724	prot100up
AGO2	0.0042	0.0632462	0	0.00688681	prot100up
ALPP	0.102	0.154413	0	0.00581941	prot100up
AMBP	0.0052	0.06448	0	0.00717471	prot100up
ANXA6	0.0037	0.0594513	0	0.00654609	prot100up
AP1M2	0.0212	0.0982412	0	0.0065899	prot100up
APBB1	0.0996	0.152458	0	0.00663061	prot100up
APOA1	0.1627	0.205172	0	0.00558493	prot100up
APOD	0.0825	0.140111	0	0.00585278	prot100up
APOE	0.0487	0.121295	0	0.00632164	prot100up
APP	0.1036	0.155629	0	0.00604619	prot100up
ARL8B	0.0698	0.132003	0	0.00604345	prot100up
ASAH1	0.0852	0.141842	0	0.00609425	prot100up
ATF7IP	0.0952	0.14948	0	0.00638172	prot100up
ATP1A1	0.0756	0.136092	0	0.00595196	prot100up
ATP5F1A	0.0128	0.0857466	0	0.0065579	prot100up
ATP5F1B	0.0717	0.133178	0	0.00612348	prot100up
ATP6V0D1	0.031	0.10844	0	0.00631897	prot100up
ATP6V1A	0.029	0.106826	0	0.00639564	prot100up
ATP6V1B2	0.0581	0.125936	0	0.00635492	prot100up
AZU1	0.0706	0.132407	0	0.00654383	prot100up
B2M	0.0648	0.129456	0	0.00641536	prot100up
C11orf58	0.0363	0.112939	0	0.0069553	prot100up
CAPN6	0.0539	0.123676	0	0.00647991	prot100up
CASP3	0.0589	0.126217	0	0.00654107	prot100up
CASP9	0.0696	0.131963	0	0.00573472	prot100up
CDC37	0.0194	0.0964635	0	0.0064212	prot100up
CDC42	0.0064	0.0674118	0	0.00707099	prot100up
CDK11A	0.0156	0.0907434	0	0.00680262	prot100up
CDK2AP2	0.0507	0.122342	0	0.00575247	prot100up
CDK7	0.0029	0.0499923	0	0.00698245	prot100up
CELA1	0.0688	0.131556	0	0.00529802	prot100up
CFTR	0.1551	0.198441	0	0.00596102	prot100up
CKMT1A	0.0591	0.126217	0	0.00629701	prot100up
CKMT1B	0.0583	0.12605	0	0.00629701	prot100up
CPB2	0.238	0.27187	0	0.00112532	prot100up
CRTAC1	0.1049	0.156718	0	0.00492931	prot100up
CTSB	0.031	0.10844	0	0.00669977	prot100up
CTSE	0.0291	0.10691	0	0.00682226	prot100up
CTSG	0.0926	0.147667	0	0.00626797	prot100up
CYP11A1	0.0694	0.13182	0	0.00646406	prot100up
CYP19A1	0.093	0.147964	0	0.00609797	prot100up
CYP2C18	0.2314	0.265732	0	0.00141976	prot100up
CYP2C8	0.0934	0.148233	0	0.0046897	prot100up
DDOST	0.0088	0.0805211	0	0.00668238	prot100up
DLST	0.0104	0.0821687	0	0.00655194	prot100up
DNAJB1	0.0102	0.0821687	0	0.00682307	prot100up
ECSIT	0.1342	0.180068	0	0.00592292	prot100up
EGFL7	0.1831	0.222112	0	0.00501451	prot100up
EGLN2	0.0446	0.118854	0	0.00525291	prot100up
ELAVL3	0.0707	0.132457	0	0.00370996	prot100up
ENO2	0.0604	0.127165	0	0.00624477	prot100up
EOGT	0.0888	0.144569	0	0.00557118	prot100up
EVI5L	0.0732	0.134382	0	0.00566425	prot100up
EXOSC1	0.0113	0.0823233	0	0.00688071	prot100up
FARSA	0.0118	0.0832669	0	0.00697665	prot100up
FBXL12	0.001	0.0206193	0	0.00675148	prot100up
FBXO6	0.0706	0.132407	0	0.00629991	prot100up
FBXW4	0.005	0.06448	0	0.00670637	prot100up
FIS1	0.2214	0.256725	0	0.00502497	prot100up
FKBP14	0.0782	0.137228	0	0.00589744	prot100up
GALNT12	0.3382	0.363991	0	0.00484495	prot100up
GAPDH	0.0216	0.0990482	1	0.00682307	prot100up
GBA	0.0352	0.111997	0	0.00637503	prot100up
GCDH	0.0528	0.123211	0	0.00577904	prot100up
GEM	0.059	0.126217	0	0.0060029	prot100up
GLB1	0.0693	0.13182	0	0.00609099	prot100up
GUSB	0.0715	0.132999	0	0.00634001	prot100up
H2AFX	0.0012	0.0240804	0	0.00681695	prot100up
HAPLN3	0.1338	0.17976	0	0.00408777	prot100up
HIPK1	0.0356	0.112375	0	0.0062961	prot100up
HMOX2	0.0924	0.147518	0	0.00576964	prot100up
HSPA5	0.0485	0.121183	0	0.00623578	prot100up
HSPD1	0.0336	0.111155	0	0.00625482	prot100up
IFIT3	0.044	0.118396	0	0.00668433	prot100up
IFIT5	0.0648	0.129456	0	0.00552008	prot100up
IFNG	0.0304	0.108279	0	0.00628507	prot100up
IGSF8	0.2327	0.266969	0	0.00470944	prot100up
IL10	0.1744	0.215099	0	0.00518372	prot100up
IL4	0.0877	0.143676	0	0.00562882	prot100up
ING1	0.0271	0.104405	0	0.00753133	prot100up
INS	0.0491	0.1216	0	0.00625671	prot100up
KLK13	0.0975	0.150904	0	0.00253858	prot100up
KLK2	0.0192	0.0963752	0	0.00728737	prot100up
KLK3	0.0151	0.0902265	0	0.00727343	prot100up
KLK5	0.0941	0.148701	0	0.0057584	prot100up
KLKB1	0.0814	0.139361	0	0.00438031	prot100up
A2ML1	0.1186	0.167105	0	0.0054726	prot100up
ACAD9	0.2065	0.243707	0	0.00569387	prot100up
CCNYL1	0.1114	0.162053	0	0.00584148	prot100up
CDK15	0.0434	0.118053	0	0.0101305	prot100up
DUSP21	0.0645	0.129331	0	0.00604831	prot100up
ECH1	0.0362	0.112843	0	0.00649988	prot100up
FCRL5	0.1542	0.197698	0	0.00299651	prot100up
FOXD4	0.0845	0.141252	0	0.00607264	prot100up
FOXH1	0.0782	0.137228	0	0.00645028	prot100up
FRMD1	0.2185	0.254214	0	0.00517084	prot100up
FTH1	0.1337	0.179692	0	0.00588429	prot100up
GMCL1	0.1945	0.232613	0	0.00536514	prot100up
GPATCH2L	0.0839	0.140904	0	0.00576341	prot100up
L2HGDH	0.1611	0.203798	0	0.00479232	prot100up
NFKB1	0.0215	0.0988417	1	0.00664086	prot100up
NPPA	0.1105	0.161396	0	0.00646298	prot100up
PDE4DIP	0.0169	0.0928958	0	0.00846487	prot100up
PI4KA	0.0785	0.137432	0	0.00608133	prot100up
RASSF9	0.0731	0.134281	0	0.00629146	prot100up
SLC39A11	0.2338	0.267924	0	0.00446577	prot100up
TBC1D22B	0.1209	0.168811	0	0.00588989	prot100up
THRA	0.0179	0.0942989	0	0.00689732	prot100up
TOX4	0.0843	0.141167	0	0.00645448	prot100up
UGT1A10	0.2402	0.273914	0	0.00318821	prot100up
ZFAND4	0.1184	0.166889	0	0.00197884	prot100up
ZSCAN12	0.2155	0.251424	0	0.00537294	prot100up
LCAT	0.0992	0.152212	0	0.00215129	prot100up
LEP	0.0324	0.10975	0	0.00734358	prot100up
LONP1	0.0657	0.130126	0	0.00616547	prot100up
LOXL1	0.2243	0.259168	0	0.00358607	prot100up
LRP1	0.1078	0.159081	0	0.00607508	prot100up
LYZ	0.0436	0.118186	0	0.00627948	prot100up
MAOA	0.0699	0.132003	0	0.00679003	prot100up
MAPK6	0.0637	0.128732	0	0.00628956	prot100up
MAPT	0.0095	0.0815712	0	0.00665772	prot100up
MAST1	0.0605	0.127212	0	0.0063861	prot100up
MED4	0.0011	0.0223733	0	0.00675631	prot100up
METRNL	0.1619	0.204493	0	0.00151811	prot100up
METRN	0.1547	0.198099	0	0.00193183	prot100up
MLST8	0.0159	0.0909873	0	0.0095488	prot100up
MMP10	0.1299	0.176325	0	0.00451713	prot100up
MMP11	0.2245	0.259316	0	0.00121999	prot100up
MMP12	0.0985	0.151655	0	0.00417199	prot100up
MMP13	0.097	0.15048	0	0.0067394	prot100up
MMP19	0.0904	0.145827	0	0.00346098	prot100up
MMP1	0.1449	0.189408	0	0.00417724	prot100up
MMP20	0.069	0.131687	0	0.00364604	prot100up
MMP2	0.0694	0.13182	0	0.00743047	prot100up
MMP3	0.1043	0.156185	0	0.00725576	prot100up
MMP7	0.0955	0.149624	0	0.0066373	prot100up
MMP8	0.1031	0.155332	0	0.00216146	prot100up
MMP9	0.0678	0.131066	0	0.00830753	prot100up
MPO	0.0699	0.132003	0	0.00644257	prot100up
MYOC	0.0451	0.119162	0	0.00205266	prot100up
NCDN	0.069	0.131687	0	0.00491063	prot100up
NGF	0.0366	0.113206	0	0.00709145	prot100up
NOS3	0.0612	0.127507	0	0.00680611	prot100up
NUDT21	0.006	0.0655009	0	0.00690186	prot100up
OGA	0.0723	0.133561	0	0.00547819	prot100up
PAEP	0.0548	0.124219	0	0.00627754	prot100up
PARP1	0.0206	0.097831	0	0.00692562	prot100up
PAXIP1	0.0126	0.0854576	0	0.00692284	prot100up
PDF	0.0614	0.127568	0	0.00634264	prot100up
PDGFA	0.004	0.0621608	0	0.00713872	prot100up
PDGFB	0.004	0.0621608	0	0.00703118	prot100up
POGLUT1	0.2085	0.245535	0	0.00507598	prot100up
PRADC1	0.1576	0.200527	0	0.00270903	prot100up
PRAM1	0.0446	0.118854	0	0.0056881	prot100up
PRDX2	0.048	0.120925	0	0.00808458	prot100up
PRTN3	0.0535	0.123467	0	0.00707718	prot100up
PTK2	0.0235	0.10135	0	0.00711439	prot100up
PTX3	0.1079	0.159163	0	0.00294954	prot100up
PZP	0.058	0.125901	0	0.00293405	prot100up
RAB3A	0.0206	0.097831	0	0.00632553	prot100up
RAC1	0.0016	0.031067	0	0.00704188	prot100up
RAC2	0.0067	0.0695531	0	0.00724466	prot100up
RAC3	0.0397	0.115784	0	0.0078362	prot100up
RAD23A	0.0226	0.100184	0	0.00661213	prot100up
RAP1B	0.0534	0.123467	0	0.00690704	prot100up
RETN	0.0426	0.117477	0	0.00353215	prot100up
RHEB	0.009	0.0808292	0	0.00919499	prot100up
RHOA	0.0038	0.0602504	0	0.00717444	prot100up
RHOBTB1	0.0446	0.118854	0	0.00785749	prot100up
RHOBTB2	0.0325	0.109902	0	0.00815213	prot100up
RHOB	0.0261	0.103731	0	0.00773444	prot100up
RHOC	0.0357	0.112552	0	0.00763458	prot100up
RHOD	0.0492	0.121664	0	0.00790299	prot100up
RHOF	0.0386	0.11481	0	0.00824157	prot100up
RHOG	0.0037	0.0594513	0	0.00726818	prot100up
RHOH	0.0361	0.112824	0	0.00793236	prot100up
RHOJ	0.0341	0.111435	0	0.00789847	prot100up
RHOQ	0.0382	0.114377	0	0.00798257	prot100up
RHOT1	0.0349	0.111675	0	0.00803428	prot100up
RHOT2	0.0295	0.107436	0	0.00779463	prot100up
RHOU	0.0362	0.112843	0	0.00808976	prot100up
RHOV	0.0398	0.115887	0	0.00819396	prot100up
RNF32	0.0757	0.136095	0	0.006023	prot100up
RPP14	0.0228	0.100452	0	0.00710092	prot100up
SCARB2	0.009	0.0808292	0	0.00667052	prot100up
SERPINA1	0.0563	0.125018	0	0.00613122	prot100up
SHBG	0.0803	0.138706	0	0.00214855	prot100up
SLC25A5	0.0041	0.0626854	0	0.00662177	prot100up
SLC25A6	0.0483	0.121183	0	0.00613965	prot100up
SPACA3	0.1934	0.231529	0	0.00251826	prot100up
STAMBPL1	0.0488	0.121376	0	0.00621558	prot100up
STAT3	0.0558	0.124632	0	0.00732291	prot100up
STS	0.1043	0.156185	0	0.00610017	prot100up
SWSAP1	0.053	0.123358	0	0.00492363	prot100up
TGFBI	0.104	0.155996	0	0.00327938	prot100up
TGIF1	0.0044	0.0637486	0	0.0170948	prot100up
TGM2	0	0	1	0.0380988	prot100up
TNFRSF14	0.0702	0.132217	0	0.00645697	prot100up
TNF	0.0746	0.13539	0	0.00617931	prot100up
TP63	0.0515	0.122402	0	0.00673045	prot100up
TPP1	0.0486	0.121295	0	0.00665009	prot100up
TRAPPC5	0.0681	0.131166	0	0.00612416	prot100up
TSC22D1	0.0613	0.127507	0	0.00660319	prot100up
TSHB	0.0555	0.124532	0	0.00645348	prot100up
TSHR	0.086	0.142344	0	0.00553322	prot100up
TTR	0.0536	0.123507	0	0.00648394	prot100up
TUBA1B	0.0183	0.0951791	1	0.00695876	prot100up
TYRO3	0.1911	0.229555	0	0.00461234	prot100up
UBR7	0.0332	0.110774	0	0.00647174	prot100up
UFD1	0.0249	0.102543	0	0.00668649	prot100up
UMPS	0.065	0.129654	0	0.00583706	prot100up
VDAC1	0.0122	0.0843677	0	0.00646875	prot100up
A4GALT	0.2285	0.263074	0	0.00126919	prot100up
ABHD14A	0.4439	0.462739	0	0.00366129	prot100up
ABHD17B	0.2624	0.2941	0	0.0037699	prot100up
ABO	0.0717	0.133178	0	0.000964711	prot100up
AK3	0.2304	0.264855	0	0.00524909	prot100up
ALG13	0.0758	0.136098	0	0.0052803	prot100up
ALG14	0.1923	0.230627	0	0.00134282	prot100up
ALG5	0.2863	0.315886	0	0.00308405	prot100up
B3GALNT1	0.3471	0.372611	0	0.0041563	prot100up
B3GALT1	0.5264	0.543728	0	0.000385592	prot100up
B3GALT2	0.28	0.31	0	0.00210714	prot100up
B3GALT4	0.2641	0.295545	0	0.00189049	prot100up
B3GALT5	0.6827	0.699826	0	0.000866951	prot100up
B3GALT6	0.3259	0.352908	0	0.00433391	prot100up
B3GLCT	0.2347	0.268767	0	0.00334476	prot100up
B3GNT3	0.4691	0.487116	0	0.00327386	prot100up
B3GNT5	0.4763	0.494108	0	0.0022748	prot100up
B3GNT6	0.4985	0.516095	0	0.00197721	prot100up
B4GALNT1	0.1636	0.206047	0	0.00219622	prot100up
B4GALT1	0.3528	0.377333	0	0.00394082	prot100up
B4GALT2	0.3307	0.357352	0	0.00230274	prot100up
B4GALT3	0.3762	0.398309	0	0.00423465	prot100up
B4GALT4	0.2495	0.282548	0	0.00344282	prot100up
B4GALT5	0.4318	0.451408	0	0.00374047	prot100up
B4GALT6	0.4361	0.455426	0	0.00266492	prot100up
B4GALT7	0.2524	0.285185	0	0.00550898	prot100up
C1GALT1	0.388	0.40938	0	0.00299543	prot100up
CANX	0.1129	0.163074	0	0.00576623	prot100up
CHPF2	0.2919	0.321158	0	0.00247321	prot100up
CHSY1	0.2885	0.317962	0	0.00356754	prot100up
CMPK1	0.0875	0.143558	0	0.00609961	prot100up
CSGALNACT2	0.29	0.319439	0	0.0049844	prot100up
DPM2	0.2773	0.307522	0	0.0036049	prot100up
ENTPD3	0.501	0.518505	0	0.00283438	prot100up
ENTPD4	0.1732	0.214089	0	0.00267558	prot100up
ENTPD5	0.154	0.19754	0	0.00245253	prot100up
EXT1	0.2813	0.311228	0	0.0050222	prot100up
EXTL1	0.3279	0.354774	0	0.00252664	prot100up
EXTL3	0.0719	0.133233	0	0.00559945	prot100up
FCGRT	0.1552	0.198499	0	0.00542767	prot100up
GALC	0.0889	0.144667	0	0.00461781	prot100up
GALNT4	0.4475	0.466221	0	0.00269395	prot100up
GALT	0.1667	0.208796	0	0.00316421	prot100up
GCNT1	0.413	0.433316	0	0.00374577	prot100up
GCNT3	0.3878	0.409193	0	0.0035846	prot100up
GCNT4	0.4985	0.516095	0	0.00197721	prot100up
GLA	0.0676	0.13089	0	0.00439366	prot100up
GXYLT1	0.0889	0.144667	0	0.00412504	prot100up
HEXA	0.0665	0.130503	0	0.00548664	prot100up
ICK	0.0752	0.135794	0	0.00599567	prot100up
LFNG	0.2559	0.288036	0	0.0023005	prot100up
MGAT1	0.206	0.243196	0	0.00357101	prot100up
MGAT2	0.3817	0.403656	0	0.00229641	prot100up
MGAT3	0.4284	0.447984	0	0.000841144	prot100up
MGAT4B	0.3702	0.392812	0	0.00250287	prot100up
MGAT4C	0.1108	0.161664	0	0.00623702	prot100up
MGAT5B	0.2837	0.313537	0	0.000678893	prot100up
MGAT5	0.331	0.357612	0	0.0039209	prot100up
NME1	0.0333	0.110774	0	0.0103236	prot100up
NME2P1	0.1721	0.213257	0	0.00471449	prot100up
NME2	0.0438	0.118229	0	0.00718708	prot100up
NME3	0.0843	0.141167	0	0.00599262	prot100up
NME4	0.084	0.141006	0	0.00582098	prot100up
NME5	0.0682	0.131275	0	0.00116259	prot100up
NME6	0.1371	0.18261	0	0.0020882	prot100up
NME7	0.0434	0.118053	0	0.00638137	prot100up
OGT	0.0272	0.104611	0	0.00684591	prot100up
PFKP	0.0056	0.0648345	0	0.0122688	prot100up
PIGA	0.3032	0.331743	0	0.00444363	prot100up
PIGC	0.1975	0.235247	0	0.00373579	prot100up
PIGH	0.2548	0.287175	0	0.003334	prot100up
PIGP	0.302	0.330551	0	0.00372478	prot100up
PIGQ	0.2455	0.27902	0	0.00437135	prot100up
PIGY	0.2546	0.28704	0	0.00325972	prot100up
PLOD3	0.0607	0.127275	0	0.00892312	prot100up
PNPT1	0.0477	0.120825	0	0.00577924	prot100up
POMGNT1	0.1825	0.221668	0	0.00463098	prot100up
PTGFRN	0.104	0.155996	0	0.00490424	prot100up
RRM1	0.0388	0.1151	0	0.0066914	prot100up
RRM2	0.0261	0.103731	0	0.00744083	prot100up
SI	0.1679	0.209584	0	0.00504777	prot100up
ST3GAL5	0.3342	0.360074	0	0.00136099	prot100up
UGCG	0.2307	0.265098	0	0.0036282	prot100up
UGT1A1	0.2368	0.270706	0	0.000508568	prot100up
UGT1A3	0.2368	0.270706	0	0.000508568	prot100up
UGT1A4	0.2368	0.270706	0	0.000508568	prot100up
UGT1A5	0.2241	0.25897	0	6.12584e-05	prot100up
UGT1A6	0.2368	0.270706	0	0.000508568	prot100up
UGT1A7	0.2368	0.270706	0	0.000508568	prot100up
UGT1A8	0.2368	0.270706	0	0.000508568	prot100up
UGT1A9	0.1407	0.185577	0	0.00463203	prot100up
UGT2A1	0.176	0.21633	0	0.000147884	prot100up
UGT2A2	0.176	0.21633	0	0.000147884	prot100up
UGT2A3	0.2153	0.251288	0	0.00175631	prot100up
UGT2B10	0.2241	0.25897	0	6.12584e-05	prot100up
UGT2B11	0.3322	0.358478	0	0.000921926	prot100up
UGT2B15	0.0291	0.10691	0	0.00637979	prot100up
UGT2B17	0.0128	0.0857466	0	0.00611273	prot100up
UGT2B28	0.2241	0.25897	0	6.12584e-05	prot100up
UGT2B4	0.2241	0.25897	0	6.12584e-05	prot100up
UGT2B7	0.3946	0.415539	0	0.00028127	prot100up
UGT8	0.2099	0.246683	0	0.00472625	prot100up
A4GNT	0.5036	0.520896	0	0.00280882	prot100up
ARF5	0.0317	0.109273	0	0.0063281	prot100up
BLK	0.0253	0.102789	0	0.00665406	prot100up
COMMD3	0.0124	0.0851287	0	0.00661816	prot100up
FAM3C	0.3848	0.4066	0	0.00488285	prot100up
FANK1	0.2373	0.271174	0	0.0014868	prot100up
GLB1L2	0.3507	0.375757	0	0.00410747	prot100up
GP1BB	0.1306	0.176901	0	0.00558101	prot100up
HOXD13	0.0738	0.13485	0	0.00620938	prot100up
IMPA2	0.1524	0.196202	0	0.00433942	prot100up
JMJD8	0.2133	0.249505	0	0.00292892	prot100up
LMF2	0.1557	0.19894	0	0.00486995	prot100up
MUC12	0.4251	0.444869	0	0.0029233	prot100up
MUC13	0.4118	0.432259	0	0.0032811	prot100up
MUC15	0.4714	0.489279	0	0.00278718	prot100up
MUC16	0.4453	0.464091	0	0.00279753	prot100up
MUC17	0.4675	0.485483	0	0.00260612	prot100up
MUC19	0.4675	0.485483	0	0.00260612	prot100up
MUC1	0.4644	0.482626	0	0.00447817	prot100up
MUC20	0.3645	0.387748	0	0.00403062	prot100up
MUC21	0.4675	0.485483	0	0.00260612	prot100up
MUC2	0.4443	0.463102	0	0.00285707	prot100up
MUC3A	0.4572	0.475611	0	0.00270094	prot100up
MUC3B	0.4675	0.485483	0	0.00260612	prot100up
MUC4	0.4554	0.473875	0	0.00270597	prot100up
MUC5AC	0.4577	0.476076	0	0.00286583	prot100up
MUC5B	0.4319	0.451486	0	0.00318477	prot100up
MUC6	0.4675	0.485483	0	0.00260612	prot100up
MUC7	0.4647	0.482882	0	0.00326164	prot100up
MUCL1	0.4441	0.462921	0	0.00307257	prot100up
PDXDC1	0.0852	0.141842	0	0.00574017	prot100up
POMT1	0.2271	0.26168	0	0.00474159	prot100up
POTEF	0.1292	0.17572	0	0.00553583	prot100up
PRXL2A	0.2134	0.249589	0	0.00470604	prot100up
RNF167	0.0624	0.128135	0	0.00593935	prot100up
AAAS	0	0	0	0.00708684	prot100up
AHCTF1	0.0004	0.00974526	0	0.00693334	prot100up
ALYREF	0	0	0	0.00690465	prot100up
AURKB	0.0159	0.0909873	0	0.00676702	prot100up
BANF1	0.0144	0.0894651	0	0.00688668	prot100up
BIRC5	0.009	0.0808292	0	0.0069631	prot100up
BRCA1	0.0056	0.0648345	0	0.00695404	prot100up
CASC3	0	0	0	0.0070033	prot100up
CDCA8	0.011	0.0821687	0	0.00685063	prot100up
CPSF1	0.0049	0.06448	0	0.00692316	prot100up
CPSF2	0	0	0	0.00698704	prot100up
CPSF3	0.003	0.0513714	0	0.00696223	prot100up
CPSF4	0.0091	0.0812403	0	0.00689306	prot100up
CTDNEP1	0.1935	0.231602	0	0.00385082	prot100up
CUL7	0.0466	0.120038	0	0.00642204	prot100up
DDX20	0.0001	0.00294272	0	0.00688865	prot100up
EFNB2	0.0614	0.127568	0	0.00627012	prot100up
EGFR	0.0052	0.06448	1	0.00665007	prot100up
EIF4A3	0	0	0	0.00724438	prot100up
EIF4E	0.0136	0.0882454	1	0.00755121	prot100up
EZH2	0.0133	0.0872115	0	0.00714992	prot100up
FIP1L1	0.0048	0.06448	0	0.00697085	prot100up
GCKR	0.0054	0.0645918	0	0.0148457	prot100up
GCK	0.0037	0.0594513	0	0.0130526	prot100up
GEMIN2	0.0059	0.0651209	0	0.00685295	prot100up
GEMIN4	0.0188	0.095839	0	0.00662774	prot100up
GEMIN5	0.0102	0.0821687	0	0.00688911	prot100up
GEMIN6	0.0096	0.0817273	0	0.00694871	prot100up
GEMIN7	0.0048	0.06448	0	0.00708009	prot100up
GEMIN8	0	0	0	0.00698369	prot100up
GNAI3	0.0734	0.134529	0	0.00600557	prot100up
HDAC4	0.0004	0.00974526	0	0.00688054	prot100up
HIKESHI	0.0198	0.0970832	0	0.00695774	prot100up
HMGA1	0.0519	0.122671	0	0.0066491	prot100up
HSCB	0.0297	0.107511	0	0.0063153	prot100up
HSPA12A	0.0158	0.090936	0	0.00672018	prot100up
HSPA12B	0.0072	0.0721203	0	0.00698693	prot100up
HSPA13	0.0056	0.0648345	0	0.00709601	prot100up
HSPA14	0.0232	0.101001	0	0.00662511	prot100up
HSPA1A	0.0067	0.0695531	1	0.00683212	prot100up
HSPA1B	0.0164	0.0921763	0	0.00679158	prot100up
HSPA1L	0.009	0.0808292	0	0.00694973	prot100up
HSPA2	0.0295	0.107436	0	0.00671926	prot100up
HSPA4L	0.0095	0.0815712	0	0.00691764	prot100up
HSPA4	0.0136	0.0882454	0	0.0069052	prot100up
HSPA6	0.0539	0.123676	0	0.00658844	prot100up
HSPA7	0.0063	0.0671452	0	0.00703298	prot100up
HSPA8	0.0022	0.039875	0	0.00652128	prot100up
HSPA9	0.0447	0.118962	0	0.00641498	prot100up
IFI16	0.001	0.0206193	0	0.00700999	prot100up
INCENP	0.0028	0.0485477	0	0.00697596	prot100up
IPO8	0.0317	0.109273	0	0.00671491	prot100up
ISG15	0.0928	0.14779	0	0.00614894	prot100up
KPNA1	0.0045	0.0643164	0	0.00689488	prot100up
KPNA2	0.02	0.0971892	0	0.00681034	prot100up
KPNA3	0.0153	0.0904914	0	0.00670142	prot100up
KPNA4	0.0235	0.10135	0	0.00671915	prot100up
KPNA5	0.0044	0.0637486	0	0.00691249	prot100up
KPNA7	0.0049	0.06448	0	0.00727215	prot100up
LYPD3	0.1075	0.158821	0	0.00591441	prot100up
MAGOHB	0.0019	0.0355854	0	0.0067881	prot100up
MAGOH	0.0017	0.0325517	0	0.0068813	prot100up
MDM2	0.0378	0.114264	0	0.00661917	prot100up
MYC	0.0141	0.0889225	0	0.00642457	prot100up
NCBP1	0	0	0	0.00697295	prot100up
NCBP2	0.0003	0.00781739	0	0.00692399	prot100up
NDC1	0.0001	0.00294272	0	0.00686242	prot100up
NPM1	0.0051	0.06448	0	0.00668161	prot100up
NTRK1	0.0241	0.101837	0	0.00764646	prot100up
NUDCD3	0.1326	0.178628	0	0.00601576	prot100up
NUDC	0.0307	0.108406	0	0.00658129	prot100up
NUP107	0	0	0	0.00694216	prot100up
NUP133	0	0	0	0.00697166	prot100up
NUP153	0.0042	0.0632462	0	0.00700359	prot100up
NUP155	0	0	0	0.00701355	prot100up
NUP160	0	0	0	0.0069654	prot100up
NUP188	0	0	0	0.00710579	prot100up
NUP205	0.0027	0.0472237	0	0.00695818	prot100up
NUP210	0.0077	0.0751199	0	0.0070203	prot100up
NUP214	0.0054	0.0645918	0	0.00711135	prot100up
NUP35	0.0055	0.0645918	0	0.00699171	prot100up
NUP37	0	0	0	0.00700365	prot100up
NUP43	0	0	0	0.00698405	prot100up
NUP50	0.0002	0.00550689	0	0.00704019	prot100up
NUP54	0.0189	0.0959407	0	0.00678081	prot100up
NUP58	0.0205	0.0976656	0	0.00690938	prot100up
NUP62	0.0179	0.0942989	0	0.00667926	prot100up
NUP85	0	0	0	0.00694249	prot100up
NUP88	0.0065	0.0682253	0	0.00702338	prot100up
NUP93	0.0005	0.0116451	0	0.00692998	prot100up
NUP98	0.0059	0.0651209	0	0.00691718	prot100up
NXF1	0.0293	0.107185	0	0.00655261	prot100up
NXF2B	0.0238	0.101572	0	0.00681948	prot100up
NXF2	0.0238	0.101572	0	0.00681948	prot100up
NXT1	0.0112	0.0823233	0	0.00708178	prot100up
OBSL1	0.1015	0.153967	0	0.00609695	prot100up
PHAX	0.0057	0.064934	0	0.0070835	prot100up
PML	0.0256	0.103065	0	0.0067737	prot100up
POLDIP3	0.0073	0.0727169	0	0.00686795	prot100up
POM121C	0	0	0	0.00710342	prot100up
POM121	0.0103	0.0821687	0	0.00671267	prot100up
POPDC2	0.1706	0.211968	0	0.00137074	prot100up
PSIP1	0.0184	0.0953132	0	0.00697186	prot100up
RAE1	0	0	0	0.00788387	prot100up
RANBP2	0.006	0.0655009	0	0.00693187	prot100up
RANGAP1	0.0057	0.064934	0	0.00687825	prot100up
RAN	0.0249	0.102543	0	0.00671615	prot100up
RBM8A	0.0021	0.038333	0	0.00696042	prot100up
RNF4	0.0305	0.108356	0	0.00636112	prot100up
RNPS1	0.0005	0.0116451	0	0.00682153	prot100up
SEC13	0	0	0	0.00675998	prot100up
SEH1L	0	0	0	0.00681749	prot100up
SLBP	0	0	0	0.00679472	prot100up
SLC39A4	0.2219	0.257172	0	0.00534238	prot100up
SNRPB	0.005	0.06448	0	0.00676877	prot100up
SNRPD1	0	0	0	0.00694493	prot100up
SNRPD2	0	0	0	0.00694987	prot100up
SNRPD3	0	0	0	0.00693569	prot100up
SNRPE	0.002	0.0369199	0	0.00689905	prot100up
SNRPF	0.0061	0.0658331	0	0.00682655	prot100up
SNRPG	0	0	0	0.00695434	prot100up
SNUPN	0.0112	0.0823233	0	0.00701854	prot100up
SP100	0.0292	0.107102	0	0.00698076	prot100up
SRRM1	0	0	0	0.00696625	prot100up
SUMO1	0.022	0.0993121	0	0.00662573	prot100up
SYMPK	0.0002	0.00550689	0	0.00694579	prot100up
TCTN2	0.1323	0.178371	0	0.005701	prot100up
TCTN3	0.1068	0.158398	0	0.00581268	prot100up
TOP2A	0.0001	0.00294272	0	0.00704928	prot100up
TPR	0.0267	0.103888	0	0.00693374	prot100up
UBE2A	0.0037	0.0594513	0	0.00661599	prot100up
UBE2I	0.013	0.0865704	0	0.00661072	prot100up
UNC93B1	0.0414	0.116768	0	0.00615206	prot100up
UPF3B	0.0004	0.00974526	0	0.00692955	prot100up
WDR33	0.0052	0.06448	0	0.0069655	prot100up
XPO1	0.0036	0.0585774	0	0.00685585	prot100up
XPOT	0.0065	0.0682253	0	0.00688922	prot100up
AACS	0.2228	0.257932	0	0.0057929	prot100up
AANAT	0.1675	0.209259	0	0.00558959	prot100up
AASDHPPT	0.1217	0.169363	0	0.00610481	prot100up
ACAA1	0.0399	0.115916	0	0.00655631	prot100up
ACAA2	0.2043	0.241681	0	0.0058273	prot100up
ACACA	0.0001	0.00294272	1	0.0145824	prot100up
ACACB	0.0263	0.103731	0	0.00720452	prot100up
ACAT1	0.1017	0.154179	0	0.00637117	prot100up
ACAT2	0.0657	0.130126	0	0.00653038	prot100up
ACLY	0.0942	0.148793	0	0.00630691	prot100up
ACOT12	0.1947	0.232775	0	0.00554347	prot100up
ACOT6	0.1891	0.22767	0	0.00193577	prot100up
ACP2	0.1706	0.211968	0	0.00490565	prot100up
ACP5	0.0686	0.131453	0	0.00408124	prot100up
ACP6	0.0898	0.14529	0	0.00200416	prot100up
ACPP	0.0601	0.12692	0	0.00659971	prot100up
ACSBG1	0.0934	0.148233	0	0.00635046	prot100up
ACSBG2	0.2049	0.242184	0	0.00588527	prot100up
ACSL1	0.2011	0.238586	0	0.00588527	prot100up
ACSL3	0.1673	0.209169	0	0.00599625	prot100up
ACSL4	0.1905	0.228987	0	0.00593083	prot100up
ACSL5	0.2127	0.249094	0	0.00582152	prot100up
ACSL6	0.2092	0.246118	0	0.00592734	prot100up
ACSM1	0.2524	0.285185	0	0.00482735	prot100up
ACSM2A	0.2385	0.272303	0	0.00487989	prot100up
ACSM2B	0.2339	0.268004	0	0.00504255	prot100up
ACSM3	0.1475	0.191913	0	0.00133719	prot100up
ACSM4	0.2363	0.270323	0	0.00442076	prot100up
ACSM5	0.2624	0.2941	0	0.00500149	prot100up
ACSM6	0.2288	0.263335	0	0.000636555	prot100up
ACSS1	0.2405	0.274221	0	0.00539397	prot100up
ACSS2	0.219	0.254566	0	0.00580234	prot100up
ACSS3	0.2479	0.281214	0	0.00520286	prot100up
ADK	0.0546	0.124149	0	0.00106927	prot100up
ADPGK	0.0428	0.117595	0	0.008114	prot100up
AK1	0.0482	0.121089	0	0.00634344	prot100up
AK2	0.0051	0.06448	0	0.00661275	prot100up
AK5	0.0456	0.119535	0	0.00331732	prot100up
AK7	0.2287	0.263271	0	0.00172022	prot100up
ALDH1A3	0.2018	0.239338	0	0.00285981	prot100up
ALDH1B1	0.0652	0.129751	0	0.00620653	prot100up
ALDH3A1	0.0591	0.126217	0	0.00485625	prot100up
ALDH3B1	0.1276	0.174295	0	0.00510948	prot100up
ALDH5A1	0.0875	0.143558	0	0.00524129	prot100up
ALDH6A1	0.2549	0.28727	0	0.00465103	prot100up
ALPG	0.0141	0.0889225	0	0.00687928	prot100up
ALPI	0.0004	0.00974526	0	0.00677833	prot100up
ALPL	0.0665	0.130503	0	0.00399947	prot100up
AMPD1	0.0003	0.00781739	0	0.00661781	prot100up
AMPD2	0.0008	0.0170024	0	0.00659585	prot100up
AMPD3	0.001	0.0206193	0	0.00660363	prot100up
AOX1	0.0291	0.10691	0	0.0115624	prot100up
ARFIP1	0.1402	0.185216	0	0.00490093	prot100up
ASNS	0.0762	0.13619	0	0.00644172	prot100up
ASS1	0.0562	0.12492	0	0.00703708	prot100up
BAAT	0.066	0.130247	0	0.0067475	prot100up
BCKDHA	0.1957	0.233567	0	0.00612238	prot100up
BCKDHB	0.1767	0.216909	0	0.00625607	prot100up
CARNS1	0.0627	0.128297	0	0.00218808	prot100up
CHAT	0.2514	0.284234	0	0.00496706	prot100up
CMTM5	0.131	0.177229	0	0.0055503	prot100up
CPT1A	0.0495	0.121749	0	0.00632071	prot100up
CPT1B	0.2148	0.250867	0	0.00498866	prot100up
CPT2	0.1752	0.215745	0	0.0058557	prot100up
CS	0.1114	0.162053	0	0.00642792	prot100up
DBT	0.1396	0.184682	0	0.00625593	prot100up
DCK	0.1842	0.22319	0	0.00211745	prot100up
DLD	0.0139	0.0884993	0	0.00658743	prot100up
EHHADH	0.0943	0.148808	0	0.00574573	prot100up
ENPP1	0.0165	0.0922768	0	0.00770978	prot100up
FAR1	0.0958	0.149807	0	0.00604826	prot100up
FAR2	0.2628	0.294438	0	0.00508078	prot100up
FASN	0.0121	0.0839992	0	0.00688419	prot100up
FBP1	0.0639	0.128774	0	0.0079123	prot100up
GCAT	0.2137	0.249891	0	0.00543278	prot100up
GLYCTK	0.1031	0.155332	0	0.00554598	prot100up
GMPS	0.0703	0.132217	0	0.00654288	prot100up
GNPNAT1	0.1355	0.181123	0	0.00573269	prot100up
GPD2	0.1354	0.181057	0	0.00405942	prot100up
HADHB	0.0412	0.116676	0	0.0064893	prot100up
HADH	0.0473	0.120683	0	0.00297096	prot100up
HLCS	0.0873	0.143387	0	0.0061472	prot100up
HMGCS1	0.0591	0.126217	0	0.00650572	prot100up
HMGCS2	0.1978	0.235448	0	0.00591859	prot100up
HSD17B10	0.0114	0.0825169	0	0.00695105	prot100up
IDH1	0.0254	0.102789	0	0.00659737	prot100up
IDH2	0.0659	0.130247	0	0.00642013	prot100up
LEFTY1	0.086	0.142344	0	0.00397137	prot100up
LIPT1	0.1435	0.188097	0	0.00529481	prot100up
MLXIPL	0.0137	0.0883839	0	0.00680739	prot100up
MPI	0.0151	0.0902265	0	0.0274659	prot100up
NADSYN1	0.0936	0.148354	0	0.00634481	prot100up
NANS	0.0319	0.1095	0	0.0078592	prot100up
NT5C1B	0.0003	0.00781739	0	0.00664685	prot100up
NT5C2	0.0753	0.135879	0	0.00536655	prot100up
NT5C	0.0748	0.135438	0	0.00321296	prot100up
NUDT12	0.0826	0.140148	0	0.00453036	prot100up
OXCT2	0.1226	0.170128	0	0.00430619	prot100up
OXSM	0.0334	0.110881	0	0.00483696	prot100up
PAPSS2	0.1716	0.212769	0	0.00395574	prot100up
PGM2	0.0521	0.122789	0	0.00720397	prot100up
PKLR	0.1036	0.155629	0	0.00597711	prot100up
PKM	0.0791	0.137972	0	0.00629964	prot100up
PMM1	0.0908	0.146093	0	0.00522765	prot100up
PPAT	0.0439	0.118268	0	0.006421	prot100up
PPCS	0.0463	0.119849	0	0.00704893	prot100up
PRKAA1	0.0067	0.0695531	1	0.00708016	prot100up
PRKAA2	0.0171	0.0930845	0	0.00670517	prot100up
PRKAB1	0.0043	0.0636329	0	0.00686432	prot100up
PRKAB2	0.0199	0.0971892	0	0.00651849	prot100up
PRKAG1	0.0029	0.0499923	0	0.00695534	prot100up
PRKAG2	0.013	0.0865704	0	0.00711781	prot100up
PRKAG3	0.0131	0.0868503	0	0.00720767	prot100up
PRPS1	0.0545	0.124024	0	0.0067155	prot100up
PRPS2	0.0569	0.125222	0	0.00660368	prot100up
PYCR1	0.0417	0.116768	0	0.00641957	prot100up
PYCR2	0.0489	0.121456	0	0.00625992	prot100up
PYCR3	0.0256	0.103065	0	0.00689856	prot100up
PYGB	0.0081	0.0773847	0	0.0064621	prot100up
PYGM	0.0069	0.07057	0	0.00657751	prot100up
SAT1	0.0835	0.140653	0	0.00618184	prot100up
SAT2	0.059	0.126217	0	0.00254181	prot100up
SCP2	0.1662	0.208402	0	0.00534773	prot100up
SEPHS1	0	0	0	0.00676792	prot100up
SLC16A7	0.1951	0.233083	0	0.00364454	prot100up
SLC25A16	0.2547	0.287098	0	0.00565143	prot100up
SLC27A2	0.1998	0.237389	0	0.00581599	prot100up
SLC27A3	0.2168	0.252531	0	0.00562529	prot100up
SLC27A4	0.0349	0.111675	0	0.00515188	prot100up
SLC27A5	0.2282	0.262796	0	0.00580802	prot100up
SLC27A6	0.2267	0.26132	0	0.00329993	prot100up
SLC33A1	0.0724	0.133595	0	0.00618724	prot100up
SLC7A6	0.0194	0.0964635	0	0.00670151	prot100up
SLC7A9	0.0452	0.119286	0	0.00346047	prot100up
STAT6	0.0239	0.101661	0	0.00731348	prot100up
SUCLA2	0.1314	0.177584	0	0.00599811	prot100up
SUCLG1	0.195	0.23301	0	0.00566091	prot100up
SUCLG2	0.2068	0.244045	0	0.00541393	prot100up
TRIM25	0.0262	0.103731	0	0.006704	prot100up
TSG101	0.0479	0.120825	0	0.00629084	prot100up
TUBA8	0.0398	0.115887	0	0.00692063	prot100up
AADAC	0.3056	0.333963	0	0.000490933	prot100up
APPBP2	0.2302	0.264676	0	0.00538082	prot100up
CYP3A4	0.1182	0.166685	0	0.000588609	prot100up
AADAT	0.1225	0.170029	0	0.00493551	prot100up
AASS	0.0619	0.12775	0	0.00631295	prot100up
ABAT	0.0971	0.150557	0	0.00442859	prot100up
ALDH18A1	0.0631	0.1284	0	0.00634292	prot100up
ALDH4A1	0.0669	0.130661	0	0.00526548	prot100up
DHTKD1	0.06	0.12692	0	0.0062176	prot100up
EARS2	0.1031	0.155332	0	0.00574048	prot100up
EPRS	0.0068	0.0701055	0	0.0068712	prot100up
FPGS	0.1516	0.195466	0	0.00612338	prot100up
GAD1	0.1016	0.15408	0	0.00627471	prot100up
GAD2	0.0941	0.148701	0	0.00589635	prot100up
GCLC	0.1992	0.236785	0	0.00593039	prot100up
GCLM	0.1278	0.174423	0	0.00608032	prot100up
GLUD1	0.0508	0.122342	0	0.00730225	prot100up
GLUD2	0.069	0.131687	0	0.00610322	prot100up
GLUL	0.101	0.153571	0	0.0061879	prot100up
GOT1	0.0386	0.11481	0	0.00648253	prot100up
GOT2	0.0652	0.129751	0	0.00674468	prot100up
GPT2	0.1652	0.207539	0	0.00592042	prot100up
GPT	0.1655	0.2078	0	0.00608411	prot100up
HNRNPL	0.0039	0.0610287	0	0.00688486	prot100up
NAGS	0.2072	0.244404	0	0.00599697	prot100up
OAT	0.0442	0.118544	0	0.0068484	prot100up
OGDH	0.1924	0.230731	0	0.00613928	prot100up
PSAT1	0.1116	0.162187	0	0.00626395	prot100up
SLC17A6	0.206	0.243196	0	0.00583791	prot100up
SLC17A7	0.0031	0.0526824	0	0.00644793	prot100up
SLC17A8	0.2046	0.241941	0	0.00584604	prot100up
SLC25A22	0.0861	0.142404	0	0.00655209	prot100up
SLC3A2	0.0198	0.0970832	0	0.00649737	prot100up
SLC7A11	0.0451	0.119162	0	0.00634129	prot100up
TAT	0.1604	0.203127	0	0.00606436	prot100up
TMLHE	0.0681	0.131166	0	0.00638836	prot100up
AAGAB	0.0131	0.0868503	0	0.00685536	prot100up
AHCY	0.0017	0.0325517	0	0.00663318	prot100up
AMPH	0.0096	0.0817273	0	0.00673206	prot100up
AP1G1	0.0168	0.0928571	0	0.00661147	prot100up
AP1G2	0.067	0.130799	0	0.00570452	prot100up
AP1S2	0.0655	0.130031	0	0.00625001	prot100up
AP1S3	0.0356	0.112375	0	0.00651201	prot100up
AP2A1	0.0002	0.00550689	0	0.00672836	prot100up
AP2A2	0.0039	0.0610287	0	0.00674625	prot100up
AP2S1	0.007	0.0711475	0	0.00672768	prot100up
APBA2	0.1013	0.153806	0	0.00553581	prot100up
CCDC32	0.0412	0.116676	0	0.00280475	prot100up
CTTN	0	0	0	0.00677111	prot100up
EDRF1	0.063	0.1284	0	0.0063778	prot100up
EIF3C	0.0085	0.0794335	0	0.00686167	prot100up
FAM177A1	0.1021	0.154499	0	0.00506905	prot100up
FBXL14	0.0055	0.0645918	0	0.00666252	prot100up
GML	0.0625	0.128194	0	0.00654609	prot100up
HEATR1	0.0059	0.0651209	0	0.00689817	prot100up
HEXIM1	0.0238	0.101572	0	0.00770882	prot100up
NAPA	0	0	0	0.00673759	prot100up
NAPG	0	0	0	0.00674159	prot100up
PHGDH	0.0001	0.00294272	0	0.00677983	prot100up
PLEKHA7	0	0	0	0.00681654	prot100up
RPN1	0	0	0	0.00671442	prot100up
RPRD1B	0	0	0	0.00680949	prot100up
RPSA	0	0	0	0.00680141	prot100up
RRBP1	0.0012	0.0240804	0	0.00672316	prot100up
RSPRY1	0.0003	0.00781739	0	0.00672777	prot100up
SAFB	0	0	0	0.00679001	prot100up
SDC4	0.0006	0.0134012	0	0.00668676	prot100up
SEC23A	0	0	0	0.00670127	prot100up
SEC23B	0	0	0	0.00677802	prot100up
SEC24C	0	0	0	0.00673961	prot100up
SEMA7A	0.0005	0.0116451	0	0.00676316	prot100up
SERPINH1	0	0	0	0.00690286	prot100up
SETD1A	0	0	0	0.00681608	prot100up
SET	0.0001	0.00294272	0	0.00676508	prot100up
SF1	0	0	0	0.00678659	prot100up
SFPQ	0	0	0	0.00678397	prot100up
SGF29	0	0	0	0.00674355	prot100up
SGTA	0.0095	0.0815712	0	0.00647548	prot100up
SH3GL1	0	0	0	0.00674175	prot100up
SH3KBP1	0	0	0	0.00673099	prot100up
SHKBP1	0	0	0	0.00677665	prot100up
SIPA1L3	0	0	0	0.0067954	prot100up
SMTN	0	0	0	0.00679193	prot100up
SNRNP70	0	0	0	0.00681341	prot100up
SNW1	0	0	0	0.00678916	prot100up
SNX9	0	0	0	0.0067617	prot100up
SORBS1	0.0001	0.00294272	0	0.0067065	prot100up
SORBS2	0	0	0	0.00678764	prot100up
SPINT1	0	0	0	0.00674757	prot100up
SPTAN1	0.0001	0.00294272	0	0.00668695	prot100up
SPTBN1	0	0	0	0.00673657	prot100up
SQSTM1	0	0	1	0.00674073	prot100up
SRC	0	0	1	0.00725334	prot100up
SRRM2	0	0	0	0.00681086	prot100up
SRRT	0	0	0	0.00683229	prot100up
SSR1	0	0	0	0.00679768	prot100up
STOML2	0	0	0	0.00677227	prot100up
STON2	0	0	0	0.00677145	prot100up
STX4	0.0796	0.138294	0	0.00576492	prot100up
STXBP3	0.0496	0.121749	0	0.00592752	prot100up
UNC119	0.1121	0.162519	0	0.00630285	prot100up
AAK1	0.0052	0.06448	0	0.00672625	prot100up
ACTR2	0.0088	0.0805211	0	0.0067426	prot100up
ACTR3	0.0041	0.0626854	0	0.0067615	prot100up
ADRB2	0.0826	0.140148	0	0.00620968	prot100up
AGFG1	0.0112	0.0823233	0	0.00673122	prot100up
AGTR1	0.0525	0.123054	0	0.00647012	prot100up
ANLN	0.0161	0.0913756	0	0.0069093	prot100up
AP2B1	0.0109	0.0821687	0	0.00667472	prot100up
AP2M1	0.0169	0.0928958	0	0.0066022	prot100up
APOB	0.0575	0.12567	0	0.00636803	prot100up
AREG	0.0052	0.06448	0	0.0066995	prot100up
ARPC1A	0	0	0	0.00678893	prot100up
ARPC1B	0.0142	0.0891466	0	0.00672967	prot100up
ARPC2	0.0021	0.038333	0	0.00676524	prot100up
ARPC3	0.02	0.0971892	0	0.00661091	prot100up
ARPC4	0.0006	0.0134012	0	0.00676862	prot100up
ARPC5	0.0001	0.00294272	0	0.00676066	prot100up
ARRB1	0.0073	0.0727169	0	0.00665563	prot100up
ARRB2	0.0016	0.031067	0	0.00672144	prot100up
ATP13A2	0.1059	0.157479	0	0.00563804	prot100up
AVPR2	0.02	0.0971892	0	0.00658763	prot100up
AVP	0.0268	0.104029	0	0.00643729	prot100up
BIN1	0.033	0.110615	0	0.0066934	prot100up
BTC	0	0	0	0.00678324	prot100up
CBL	0.005	0.06448	0	0.00682856	prot100up
CCDC88A	0.0297	0.107511	0	0.00673959	prot100up
CD3D	0.0152	0.0902265	0	0.00672846	prot100up
CD3G	0.0005	0.0116451	0	0.00672704	prot100up
CD4	0.0068	0.0701055	0	0.00669015	prot100up
CDH1	0.0089	0.0807784	1	0.00782674	prot100up
CHRM2	0.0211	0.0982412	0	0.00650221	prot100up
CLTA	0.0052	0.06448	0	0.00668355	prot100up
CLTB	0.0008	0.0170024	0	0.00670182	prot100up
CLTCL1	0.0178	0.0941306	0	0.00659652	prot100up
CLTC	0.0036	0.0585774	0	0.00664025	prot100up
DAB2	0.0039	0.0610287	0	0.0067589	prot100up
DNAJC6	0.0048	0.06448	0	0.00668126	prot100up
DNM1	0.001	0.0206193	0	0.00670997	prot100up
DNM2	0.005	0.06448	0	0.00665089	prot100up
DNM3	0.0051	0.06448	0	0.00666297	prot100up
DVL2	0.0024	0.0428095	0	0.00666988	prot100up
DVL3	0.0051	0.06448	1	0.0065732	prot100up
DYNLT1	0.0998	0.152546	0	0.00590886	prot100up
EGF	0.0006	0.0134012	0	0.00679213	prot100up
EPGN	0	0	0	0.00677148	prot100up
EPN1	0.0038	0.0602504	0	0.00669739	prot100up
EPN2	0.0252	0.102789	0	0.00661347	prot100up
EPS15L1	0.0043	0.0636329	0	0.00679732	prot100up
EPS15	0	0	0	0.00672609	prot100up
EREG	0	0	0	0.00678033	prot100up
ESR1	0.0001	0.00294272	1	0.00649906	prot100up
EYA4	0.0324	0.10975	0	0.00695637	prot100up
FCHO1	0.0173	0.0932137	0	0.00653917	prot100up
FCHO2	0	0	0	0.00678249	prot100up
FNBP1L	0.0004	0.00974526	0	0.00677719	prot100up
FNBP1	0	0	0	0.00677516	prot100up
FZD4	0.0662	0.130427	0	0.00643547	prot100up
GABARAPL2	0.0044	0.0637486	0	0.00660689	prot100up
GAK	0.0135	0.0879138	0	0.00666535	prot100up
GAPVD1	0.014	0.0888842	0	0.00674368	prot100up
GTSE1	0.0153	0.0904914	0	0.00664893	prot100up
HBEGF	0	0	0	0.00680237	prot100up
HGS	0.0573	0.125579	0	0.00621278	prot100up
HIP1R	0.0042	0.0632462	0	0.0066375	prot100up
HIP1	0.0086	0.0800352	0	0.00667572	prot100up
IGF2R	0.0054	0.0645918	0	0.0067256	prot100up
IL7R	0.0142	0.0891466	0	0.00679988	prot100up
INPP4A	0.0427	0.1175	0	0.00657861	prot100up
INPP4B	0.0411	0.116676	0	0.0066034	prot100up
ITSN1	0.0108	0.0821687	0	0.00678118	prot100up
ITSN2	0.0019	0.0355854	0	0.00673214	prot100up
KIAA0319	0	0	0	0.00686125	prot100up
LDLRAP1	0.0209	0.0980642	0	0.00665614	prot100up
LDLR	0.0147	0.0899912	0	0.00657143	prot100up
LRP2	0.0175	0.0935623	0	0.00656941	prot100up
LUZP1	0.0011	0.0223733	0	0.006816	prot100up
M6PR	0.0084	0.0791158	0	0.0066487	prot100up
MYO10	0.0053	0.0645918	0	0.00678579	prot100up
NECAP1	0	0	0	0.00674706	prot100up
NECAP2	0	0	0	0.00673294	prot100up
NUMB	0.0001	0.00294272	0	0.00686695	prot100up
OCRL	0.0036	0.0585774	0	0.00659386	prot100up
PACSIN1	0.019	0.0962852	0	0.00668476	prot100up
PACSIN2	0	0	0	0.00676671	prot100up
PACSIN3	0.0061	0.0658331	0	0.00675418	prot100up
PICALM	0.0001	0.00294272	0	0.00672313	prot100up
PIK3C2A	0	0	0	0.00670423	prot100up
PIP5K1A	0.0004	0.00974526	0	0.00671352	prot100up
PIP5K1B	0	0	0	0.00676044	prot100up
PIP5K1C	0	0	0	0.00677656	prot100up
PLEC	0.1052	0.156984	0	0.00617385	prot100up
PLEKHA1	0.0115	0.0825429	0	0.00673117	prot100up
PLEKHA2	0.0204	0.097629	0	0.00664006	prot100up
PPIP5K2	0.0742	0.135128	0	0.00575292	prot100up
PPP1CB	0.0311	0.108452	0	0.00665382	prot100up
PRNP	0.1808	0.220183	0	0.00583623	prot100up
PTPN13	0.0056	0.0648345	0	0.00688741	prot100up
QSER1	0.0632	0.128443	0	0.00578861	prot100up
RAB5A	0.0308	0.108406	0	0.00657842	prot100up
RAB5B	0.0138	0.0884262	0	0.00669796	prot100up
RAB5C	0.0106	0.0821687	0	0.00654222	prot100up
RALBP1	0.0054	0.0645918	0	0.00679227	prot100up
REPS1	0	0	0	0.00673745	prot100up
REPS2	0	0	0	0.00678387	prot100up
RPS27A	0	0	0	0.00673638	prot100up
RUNDC3A	0.0572	0.125467	0	0.00606703	prot100up
SEC24B	0.0246	0.102197	0	0.00636279	prot100up
SGIP1	0	0	0	0.00676948	prot100up
SH3GL2	0.0067	0.0695531	0	0.00672514	prot100up
SH3GL3	0.0201	0.0972808	0	0.00664633	prot100up
SLC18A3	0	0	0	0.0067366	prot100up
SLC2A8	0.0055	0.0645918	0	0.00686602	prot100up
SNAP91	0	0	0	0.00675436	prot100up
SNX18	0.0001	0.00294272	0	0.00668317	prot100up
STAM2	0	0	0	0.00666691	prot100up
STAM	0	0	0	0.006733	prot100up
STON1	0	0	0	0.00677819	prot100up
SYNJ1	0.0006	0.0134012	0	0.00668064	prot100up
SYNJ2	0.0083	0.0785856	0	0.00671192	prot100up
SYT11	0	0	0	0.00679677	prot100up
SYT1	0.0045	0.0643164	0	0.00640755	prot100up
SYT2	0.005	0.06448	0	0.00649774	prot100up
SYT8	0	0	0	0.006877	prot100up
SYT9	0	0	0	0.00682009	prot100up
TACR1	0.022	0.0993121	0	0.00631358	prot100up
TCTE1	0.0612	0.127507	0	0.00654654	prot100up
TFRC	0.0402	0.116214	0	0.00643495	prot100up
TF	0.0253	0.102789	0	0.00645577	prot100up
TGFA	0.0046	0.0644645	0	0.00669901	prot100up
TGOLN2	0.0126	0.0854576	0	0.00639476	prot100up
TRIP10	0.0168	0.0928571	0	0.0067458	prot100up
UBA52	0.0001	0.00294272	0	0.00669733	prot100up
UBB	0	0	0	0.00661576	prot100up
UBC	0	0	0	0.00668612	prot100up
UBE2D2	0.0286	0.10662	0	0.00639167	prot100up
URGCP	0.0531	0.123392	0	0.00371749	prot100up
VAMP2	0.0007	0.0152558	0	0.00638397	prot100up
VAMP3	0.0173	0.0932137	0	0.00624822	prot100up
VAMP4	0.0225	0.100037	0	0.00627512	prot100up
VAMP7	0.0047	0.06448	0	0.00662937	prot100up
VAMP8	0.0074	0.0732665	0	0.0066114	prot100up
VIRMA	0.0001	0.00294272	0	0.00695658	prot100up
WASL	0.0058	0.064934	0	0.00678522	prot100up
WNK1	0.0626	0.128297	0	0.00725858	prot100up
WNT5A	0.0125	0.0853265	0	0.00652769	prot100up
AAMDC	0.2589	0.290866	0	0.00142203	prot100up
ACY3	0.1138	0.163782	0	0.00463685	prot100up
BAG3	0.0894	0.144956	0	0.00632032	prot100up
GLYR1	0.0878	0.143774	0	0.00614331	prot100up
GORASP2	0.1781	0.218077	0	0.00564662	prot100up
PIH1D1	0.0269	0.10408	0	0.006982	prot100up
VPS9D1	0.0803	0.138706	0	0.00532604	prot100up
AAMP	0.0621	0.127855	0	0.00497573	prot100up
AEN	0.0903	0.145731	0	0.00576223	prot100up
ATOH1	0.0053	0.0645918	0	0.00642149	prot100up
BHLHE40	0.0612	0.127507	0	0.00627183	prot100up
C8orf33	0.0566	0.125036	0	0.00632777	prot100up
DHPS	0.0421	0.117231	0	0.00655268	prot100up
DICER1	0.0113	0.0823233	0	0.00682991	prot100up
HSF1	0.0389	0.11515	0	0.00720524	prot100up
INPP5K	0	0	0	0.00669829	prot100up
LRRK2	0.0003	0.00781739	0	0.00656581	prot100up
MAP1LC3B	0.0081	0.0773847	0	0.00659312	prot100up
MKLN1	0.1342	0.180068	0	0.00564217	prot100up
MMADHC	0.1198	0.16794	0	0.00426959	prot100up
NELFCD	0.026	0.103562	0	0.00698712	prot100up
NKAPD1	0.0383	0.114391	0	0.00674742	prot100up
PDCD4	0.0092	0.0813255	0	0.00723685	prot100up
PLIN3	0.0331	0.110774	0	0.00632392	prot100up
PMFBP1	0.1013	0.153806	0	0.00211604	prot100up
PPP2R2D	0.0753	0.135879	0	0.00645796	prot100up
PSEN2	0.0709	0.132541	0	0.00684434	prot100up
PTF1A	0.065	0.129654	0	0.00169987	prot100up
PTPRU	0.2152	0.251204	0	0.00314243	prot100up
RECQL4	0.0384	0.114556	0	0.00607897	prot100up
RPL10	0.0025	0.0443731	0	0.00675808	prot100up
SRP9	0.0012	0.0240804	0	0.00838652	prot100up
TBXA2R	0.1032	0.155418	0	0.00558942	prot100up
TCF25	0.0682	0.131275	0	0.00565619	prot100up
TP53BP1	0.0212	0.0982412	1	0.0067416	prot100up
VPS52	0.0344	0.111511	0	0.00628476	prot100up
ACOT2	0.2247	0.259497	0	0.00547144	prot100up
AKR1B10	0.072	0.133281	0	0.00438703	prot100up
ALAS1	0.1375	0.182994	0	0.00595461	prot100up
ALAS2	0.2228	0.257932	0	0.00541527	prot100up
ASMT	0.2388	0.272594	0	0.00168686	prot100up
AWAT2	0.2114	0.248089	0	0.00533183	prot100up
CERS1	0.2818	0.311667	0	0.004809	prot100up
COASY	0.0257	0.103144	0	0.00923562	prot100up
DLAT	0.2033	0.240736	0	0.00593759	prot100up
EIF4E3	0.0312	0.108632	0	0.00621927	prot100up
ELOVL6	0.032	0.109634	0	0.00909164	prot100up
F2	0.1198	0.16794	0	0.00624216	prot100up
GPAT3	0.2645	0.295845	0	0.00496854	prot100up
GRB10	0.0389	0.11515	0	0.0071904	prot100up
HDAC8	0.0891	0.144796	0	0.00631292	prot100up
HGSNAT	0.1252	0.172339	0	0.00278271	prot100up
HIBCH	0.1956	0.23351	0	0.00603756	prot100up
IDO2	0.2119	0.248465	0	0.00302455	prot100up
INMT	0.201	0.238484	0	0.00229561	prot100up
KRTAP8-1	0.1618	0.20441	0	0.00541476	prot100up
LPCAT2	0.3044	0.332914	0	0.00512012	prot100up
LPCAT4	0.2961	0.325063	0	0.00514664	prot100up
MDFI	0.305	0.333388	0	0.00525967	prot100up
MORC2	0.2001	0.23762	0	0.00597531	prot100up
NAT1	0.0985	0.151655	0	0.00116138	prot100up
NAT2	0.0227	0.100208	0	0.00896973	prot100up
OGDHL	0.0441	0.11847	0	0.00378626	prot100up
PDHB	0.1553	0.198584	0	0.00626957	prot100up
PIGW	0.35	0.375186	0	0.00421348	prot100up
PLA2G10	0.0358	0.112631	0	0.00776223	prot100up
PLA2G12A	0.1361	0.181723	0	0.00586308	prot100up
PLA2G12B	0.2755	0.305884	0	0.0002165	prot100up
PLA2G1B	0.139	0.18405	0	0.00556766	prot100up
PLA2G2A	0.2638	0.295301	0	0.00543072	prot100up
PLA2G2D	0.1443	0.188898	0	0.0053649	prot100up
PLA2G2E	0.1476	0.191974	0	0.00542251	prot100up
PLA2G2F	0.2554	0.287635	0	0.00523254	prot100up
PLA2G3	0.1196	0.167883	0	0.000896888	prot100up
PLA2G4A	0.102	0.154413	0	0.00589748	prot100up
PLA2G4B	0.3503	0.375396	0	0.00469686	prot100up
PLA2G4E	0.2854	0.315047	0	0.00479381	prot100up
PLA2G5	0.1443	0.188898	0	0.0053649	prot100up
PLA2G6	0.1852	0.22413	0	0.00513488	prot100up
PLB1	0.1299	0.176325	0	0.00467718	prot100up
PPT1	0.0213	0.0984509	0	0.00329965	prot100up
PRKACA	0.0188	0.095839	0	0.00669758	prot100up
SOAT1	0.0333	0.110774	0	0.00637554	prot100up
SPTLC1	0.1012	0.153732	0	0.00597842	prot100up
SULT1A1	0.1369	0.182439	0	0.00366717	prot100up
SULT1A2	0.1397	0.18476	0	0.00366846	prot100up
YWHAZ	0.0007	0.0152558	1	0.00679132	prot100up
AAR2	0.0665	0.130503	0	0.00575332	prot100up
AARS	0.032	0.109634	0	0.00726657	prot100up
ABCF1	0.0205	0.0976656	0	0.0068397	prot100up
ABHD14B	0.1594	0.202202	0	0.00115243	prot100up
ACADSB	0.0301	0.107937	0	0.00600502	prot100up
ACP1	0.0162	0.0915962	0	0.00650349	prot100up
ACTA1	0.0737	0.134804	0	0.00623698	prot100up
ACTBL2	0.1053	0.157029	0	0.00611235	prot100up
ACTG1	0.0001	0.00294272	0	0.0071906	prot100up
ADI1	0.0405	0.116287	0	0.00428412	prot100up
AHNAK	0.0634	0.12866	0	0.00647362	prot100up
AIFM1	0.0585	0.126111	0	0.00618576	prot100up
AIMP1	0.0058	0.064934	0	0.00682604	prot100up
AIMP2	0.0077	0.0751199	0	0.00669574	prot100up
ALDOA	0.0218	0.0992565	0	0.00684876	prot100up
ANP32A	0.0205	0.0976656	0	0.0111547	prot100up
ANXA1	0.0001	0.00294272	1	0.00652606	prot100up
ANXA2	0.0052	0.06448	0	0.00661807	prot100up
ANXA5	0.0234	0.101332	0	0.00723348	prot100up
APRT	0.0058	0.064934	0	0.00736933	prot100up
ARF1	0.0203	0.0974097	0	0.00644398	prot100up
ARF4	0.0158	0.090936	0	0.00659554	prot100up
ARF6	0.0243	0.101892	0	0.00660392	prot100up
ARL1	0.0483	0.121183	0	0.00636771	prot100up
ARMCX3	0.0277	0.105362	0	0.00865583	prot100up
ATF1	0.0699	0.132003	0	0.00571264	prot100up
ATP2A2	0.0115	0.0825429	0	0.00640177	prot100up
ATP5PD	0.0747	0.135394	0	0.00620929	prot100up
ATP5PO	0.0637	0.128732	0	0.00613105	prot100up
BAG2	0.0092	0.0813255	0	0.00678624	prot100up
BAG6	0.0549	0.124258	0	0.00637055	prot100up
BASP1	0.0001	0.00294272	0	0.00688965	prot100up
BOLA2B	0.0487	0.121295	0	0.00647595	prot100up
BOLA2	0.0493	0.121727	0	0.00647595	prot100up
BUB3	0.0081	0.0773847	0	0.00679824	prot100up
BZW1	0.0051	0.06448	0	0.00788761	prot100up
C1QBP	0.0249	0.102543	0	0.00664996	prot100up
C9orf78	0.0187	0.0957636	0	0.00645789	prot100up
CACYBP	0.0293	0.107185	0	0.00666471	prot100up
CAD	0.022	0.0993121	0	0.00656307	prot100up
CALM1	0.0017	0.0325517	0	0.00656158	prot100up
CALM2	0.0456	0.119535	0	0.00655705	prot100up
CALM3	0.0556	0.124532	0	0.00699869	prot100up
CAPNS1	0.1031	0.155332	0	0.00541242	prot100up
CAPRIN1	0.0061	0.0658331	0	0.00694987	prot100up
CAPZA1	0.017	0.0930189	0	0.00665768	prot100up
CAPZA2	0.0204	0.097629	0	0.00665613	prot100up
CAPZB	0.0095	0.0815712	0	0.00665888	prot100up
CARMIL1	0.0763	0.136193	0	0.0040066	prot100up
CARS	0.0369	0.113451	0	0.00664951	prot100up
CBR1	0.0525	0.123054	0	0.00664128	prot100up
CBS	0.0302	0.108123	0	0.00627556	prot100up
CBX3	0.0514	0.122342	0	0.00655756	prot100up
CCT2	0.0351	0.111917	0	0.0065284	prot100up
CCT3	0.0275	0.105113	0	0.0065436	prot100up
CCT4	0.0287	0.10672	0	0.00661776	prot100up
CCT5	0.0096	0.0817273	0	0.00660827	prot100up
CCT6A	0.0338	0.111244	0	0.0065428	prot100up
CCT7	0.0317	0.109273	0	0.00656072	prot100up
CCT8	0.0043	0.0636329	0	0.00663693	prot100up
CD2BP2	0.0074	0.0732665	0	0.00685132	prot100up
CDA	0.1544	0.197842	0	0.00530419	prot100up
CDC45	0.0356	0.112375	0	0.00714822	prot100up
CDC5L	0.0006	0.0134012	0	0.00678437	prot100up
CDK1	0.0008	0.0170024	0	0.0068347	prot100up
CENPJ	0.0087	0.0803834	0	0.0066767	prot100up
CFL1	0.0357	0.112552	0	0.00670384	prot100up
CHCHD3	0.0525	0.123054	0	0.00608395	prot100up
CHP1	0.0437	0.118229	0	0.00620143	prot100up
CLUH	0.0982	0.151388	0	0.00534049	prot100up
CMBL	0.0371	0.1136	0	0.00556841	prot100up
CNN2	0.0161	0.0913756	0	0.00703395	prot100up
COPA	0.0029	0.0499923	0	0.00657641	prot100up
COX4I1	0.1167	0.165622	0	0.00597949	prot100up
CPS1	0.0743	0.135204	0	0.00658073	prot100up
CRKL	0.0307	0.108406	0	0.00675869	prot100up
CSNK2B	0.0535	0.123467	0	0.00664304	prot100up
CSRP2	0.0121	0.0839992	0	0.00682123	prot100up
CSTB	0.0249	0.102543	0	0.00595501	prot100up
CTH	0.1899	0.228419	0	0.00510865	prot100up
CTPS1	0.0847	0.141429	0	0.00635867	prot100up
CTSZ	0.0209	0.0980642	0	0.00615617	prot100up
CUL3	0.0675	0.130866	0	0.00635033	prot100up
DARS	0.0234	0.101332	0	0.00682765	prot100up
DCD	0.0466	0.120038	0	0.00672201	prot100up
DDB1	0	0	0	0.00692884	prot100up
DDX17	0.0018	0.0341033	0	0.00691674	prot100up
DDX23	0	0	0	0.00696411	prot100up
DDX46	0.0048	0.06448	0	0.00694692	prot100up
DDX5	0	0	0	0.00687003	prot100up
DHCR24	0.0642	0.128988	0	0.00601348	prot100up
DHX15	0.0001	0.00294272	0	0.00687175	prot100up
DHX38	0.0019	0.0355854	0	0.00692508	prot100up
DHX9	0.0037	0.0594513	0	0.00691045	prot100up
DNAJA1	0.0196	0.0967888	0	0.00675045	prot100up
DNAJA2	0	0	0	0.00684453	prot100up
DNAJC10	0.0599	0.126855	0	0.00626713	prot100up
DNPEP	0.0617	0.127572	0	0.0062407	prot100up
DPM1	0.0621	0.127855	0	0.00632398	prot100up
DSP	0.0171	0.0930845	0	0.0069568	prot100up
DSTN	0.0223	0.0996654	0	0.00629459	prot100up
DUSP23	0.088	0.143932	0	0.00624545	prot100up
DUT	0.0155	0.0907434	0	0.0067241	prot100up
DYNC1H1	0	0	0	0.00676775	prot100up
DYNLL1	0.0142	0.0891466	0	0.00652324	prot100up
EAPP	0.0355	0.112296	0	0.00637896	prot100up
ECD	0.0363	0.112939	0	0.00666556	prot100up
EEF1B2	0.0167	0.0927033	0	0.00681852	prot100up
EEF1D	0.0442	0.118544	0	0.0066042	prot100up
EEF1E1	0.0303	0.108244	0	0.0068719	prot100up
EEF1G	0.0354	0.112197	0	0.00660251	prot100up
EEF2	0.0086	0.0800352	1	0.00684712	prot100up
EFTUD2	0	0	0	0.00695815	prot100up
EGLN3	0.068	0.131128	0	0.00646108	prot100up
EIF2S1	0	0	0	0.00694619	prot100up
EIF2S3	0	0	0	0.00707033	prot100up
EIF3A	0.0122	0.0843677	0	0.00694673	prot100up
EIF3B	0.0055	0.0645918	0	0.00701947	prot100up
EIF3F	0.0192	0.0963752	0	0.00672727	prot100up
EIF4A1	0.004	0.0621608	0	0.00699374	prot100up
EIF4E2	0.0217	0.0992032	0	0.00690203	prot100up
EIF5A	0.0173	0.0932137	0	0.00673369	prot100up
ELOB	0.0008	0.0170024	0	0.00675751	prot100up
ELOC	0.0243	0.101892	0	0.00662604	prot100up
ELP1	0.0128	0.0857466	0	0.00687423	prot100up
EMD	0.0271	0.104405	0	0.006424	prot100up
ENO1	0.0161	0.0913756	0	0.00676367	prot100up
EPPK1	0.0143	0.0892757	0	0.00690832	prot100up
EWSR1	0.1021	0.154499	0	0.00644572	prot100up
EZR	0.0209	0.0980642	0	0.00741425	prot100up
FAF2	0.0648	0.129456	0	0.00619712	prot100up
FARSB	0	0	0	0.00688869	prot100up
FBXO22	0	0	0	0.00680731	prot100up
FKBP1A	0.0359	0.112768	0	0.00668365	prot100up
FKBP5	0.0855	0.142052	0	0.00648553	prot100up
FKBPL	0.0445	0.118834	0	0.0068781	prot100up
FLNA	0.0379	0.114336	0	0.00658246	prot100up
FLNB	0.0156	0.0907434	0	0.00707781	prot100up
FLYWCH2	0.0552	0.124451	0	0.0058572	prot100up
FN3KRP	0.1342	0.180068	0	0.00232697	prot100up
FSCN1	0.015	0.0902265	0	0.00715513	prot100up
FUS	0.0034	0.0563429	0	0.00687296	prot100up
G6PD	0.0007	0.0152558	1	0.175969	prot100up
GANAB	0.0045	0.0643164	0	0.00734218	prot100up
GARS	0.0352	0.111997	0	0.00654037	prot100up
GART	0.0362	0.112843	0	0.00630486	prot100up
GCN1	0.0002	0.00550689	0	0.00684059	prot100up
GDA	0.1475	0.191913	0	0.00344732	prot100up
GFPT1	0.0025	0.0443731	0	0.0103894	prot100up
GGCT	0.0724	0.133595	0	0.00589811	prot100up
GHDC	0.1977	0.23536	0	0.00462862	prot100up
GJA5	0.2956	0.324613	0	0.00391912	prot100up
GLOD4	0.0375	0.113932	0	0.00371963	prot100up
GLRX3	0.0943	0.148808	0	0.00588009	prot100up
GMDS	0.0392	0.115317	0	0.00550006	prot100up
GNB1L	0.0726	0.133758	0	0.0042591	prot100up
GOLGA4	0.0509	0.122342	0	0.00641217	prot100up
GPI	0.029	0.106826	0	0.00916545	prot100up
GSPT2	0.015	0.0902265	0	0.00698564	prot100up
GSR	0.2151	0.251136	0	0.00405267	prot100up
GSTM3	0.1328	0.178777	0	0.00538127	prot100up
GTF2I	0.0222	0.0994905	0	0.00670392	prot100up
H3F3A	0	0	0	0.00697601	prot100up
H3F3B	0	0	0	0.00697425	prot100up
HACD3	0.0298	0.107548	0	0.00702821	prot100up
HADHA	0.0492	0.121664	0	0.00640681	prot100up
HAGH	0.1888	0.227445	0	0.00497841	prot100up
HAX1	0.0469	0.12026	0	0.00624968	prot100up
HCCS	0.1153	0.164754	0	0.00582925	prot100up
HDAC10	0.0159	0.0909873	0	0.00684998	prot100up
HDAC6	0.0223	0.0996654	0	0.00663062	prot100up
HDGF	0.0042	0.0632462	0	0.00693564	prot100up
HIF1AN	0.077	0.136588	0	0.00637833	prot100up
HIGD1A	0.0631	0.1284	0	0.00568021	prot100up
HIST1H1C	0.0951	0.149414	0	0.00688202	prot100up
HIST1H2AJ	0.0037	0.0594513	0	0.00696619	prot100up
HIST1H4A	0	0	0	0.00693039	prot100up
HIST1H4B	0	0	0	0.00693039	prot100up
HIST1H4C	0	0	0	0.00693039	prot100up
HIST1H4D	0	0	0	0.00693039	prot100up
HIST1H4E	0	0	0	0.00693065	prot100up
HIST1H4F	0	0	0	0.00693039	prot100up
HIST1H4H	0	0	0	0.00693039	prot100up
HIST1H4I	0	0	0	0.00693039	prot100up
HIST1H4J	0	0	0	0.00693039	prot100up
HIST1H4K	0	0	0	0.00693039	prot100up
HIST1H4L	0	0	0	0.00693039	prot100up
HIST2H4A	0	0	0	0.00693039	prot100up
HIST2H4B	0	0	0	0.00693039	prot100up
HIST3H2BB	0	0	0	0.00698811	prot100up
HIST4H4	0	0	0	0.00693039	prot100up
HK2	0.0039	0.0610287	0	0.0162536	prot100up
HNRNPA0	0.0005	0.0116451	0	0.00690727	prot100up
HNRNPA1	0.0004	0.00974526	0	0.00682911	prot100up
HNRNPA2B1	0.0078	0.0756032	0	0.00681647	prot100up
HNRNPA3	0.0036	0.0585774	0	0.00688146	prot100up
HNRNPD	0.0042	0.0632462	0	0.00670199	prot100up
HNRNPF	0.0036	0.0585774	0	0.00668804	prot100up
HNRNPH1	0.0001	0.00294272	0	0.00681647	prot100up
HNRNPH2	0.0128	0.0857466	0	0.00688262	prot100up
HNRNPH3	0.0037	0.0594513	0	0.00682763	prot100up
HNRNPK	0.009	0.0808292	0	0.00664588	prot100up
HNRNPM	0.011	0.0821687	0	0.00680087	prot100up
HNRNPU	0.0054	0.0645918	0	0.00671189	prot100up
HOXA3	0	0	0	0.00710378	prot100up
HPRT1	0.0382	0.114377	0	0.00688968	prot100up
HSDL2	0.0038	0.0602504	0	0.00687273	prot100up
HSP90AA1	0.0004	0.00974526	0	0.00671308	prot100up
HSP90AB1	0.0255	0.102939	0	0.00639296	prot100up
HSP90B1	0.0548	0.124219	0	0.00652896	prot100up
HSPB1	0.1055	0.157144	0	0.00668868	prot100up
HSPE1	0.0471	0.120481	0	0.00657617	prot100up
HSPH1	0.0109	0.0821687	0	0.00705702	prot100up
HYOU1	0.0416	0.116768	0	0.00659353	prot100up
IAH1	0.1254	0.172509	0	0.000757892	prot100up
IARS	0.0038	0.0602504	0	0.00684057	prot100up
IBA57	0.0436	0.118186	0	0.00583002	prot100up
ILF2	0	0	0	0.00687439	prot100up
ILF3	0	0	0	0.00692797	prot100up
IMMT	0.0591	0.126217	0	0.00620051	prot100up
INTU	0.0481	0.121041	0	0.00669073	prot100up
IPO11	0.0485	0.121183	0	0.00599756	prot100up
IPO5	0.0192	0.0963752	0	0.00716098	prot100up
IPO7	0.0063	0.0671452	0	0.00665039	prot100up
ISOC1	0.0434	0.118053	0	0.00466919	prot100up
ISOC2	0.1352	0.180857	0	0.00429696	prot100up
KDR	0.0114	0.0825169	0	0.00681763	prot100up
KIAA1143	0.0381	0.114345	0	0.00686039	prot100up
KLHL36	0.0786	0.13754	0	0.00491019	prot100up
KRT10	0.0943	0.148808	0	0.00677263	prot100up
KRT14	0.1102	0.161168	0	0.00614853	prot100up
KRT16	0.097	0.15048	0	0.00613614	prot100up
KRT18	0.074	0.134982	0	0.00623385	prot100up
KRT1	0.0692	0.131789	0	0.00640655	prot100up
KRT2	0.1413	0.18615	0	0.00614101	prot100up
KRT5	0.1092	0.160187	0	0.00627558	prot100up
KRT6A	0.1154	0.164805	0	0.00618483	prot100up
KRT6B	0.1203	0.168261	0	0.00619364	prot100up
KRT79	0.1814	0.22069	0	0.00581772	prot100up
KRT8	0.1535	0.197138	0	0.00543785	prot100up
KRT9	0.1093	0.160242	0	0.00647445	prot100up
LANCL1	0.0607	0.127275	0	0.00542015	prot100up
LANCL2	0.0953	0.149559	0	0.00472587	prot100up
LARS	0.0165	0.0922768	0	0.00689766	prot100up
LDHA	0.0163	0.0918439	0	0.00675229	prot100up
LDHB	0.0091	0.0812403	0	0.00680238	prot100up
LGALS1	0.069	0.131687	0	0.0072877	prot100up
LPCAT1	0.2542	0.286715	0	0.00545944	prot100up
LRPPRC	0.0003	0.00781739	0	0.00679953	prot100up
LRRC59	0.0162	0.0915962	0	0.00643933	prot100up
LRRFIP1	0.0028	0.0485477	0	0.00680192	prot100up
LUC7L2	0.0002	0.00550689	0	0.00800173	prot100up
LUC7L3	0	0	0	0.00700899	prot100up
LYAR	0.0152	0.0902265	0	0.00685358	prot100up
LYPLA2	0.0734	0.134529	0	0.00559218	prot100up
LYSMD2	0.0486	0.121295	0	0.00532562	prot100up
MAD2L1	0.0041	0.0626854	0	0.00678672	prot100up
MAP4	0	0	0	0.00693759	prot100up
MAPK1	0.0109	0.0821687	0	0.0078363	prot100up
MARCKS	0.003	0.0513714	0	0.0071614	prot100up
MARS	0.0175	0.0935623	0	0.00682766	prot100up
MAT2A	0.202	0.239528	0	0.00539576	prot100up
MATR3	0.0112	0.0823233	0	0.0067531	prot100up
MCM3	0.0036	0.0585774	0	0.00688088	prot100up
MDH1	0.0094	0.0815712	0	0.00695372	prot100up
MDH2	0.017	0.0930189	0	0.00685853	prot100up
MEMO1	0.046	0.119745	0	0.00674829	prot100up
METTL2B	0.049	0.121503	0	0.00215023	prot100up
MGST3	0.0613	0.127507	0	0.00611906	prot100up
MICA	0.1333	0.179289	0	0.00524681	prot100up
MIF	0.0156	0.0907434	0	0.00724162	prot100up
MLF2	0.0375	0.113932	0	0.00654668	prot100up
MLKL	0.0669	0.130661	0	0.00501191	prot100up
MSH2	0.0008	0.0170024	1	0.00742565	prot100up
MSN	0.0307	0.108406	0	0.00691294	prot100up
MTCH2	0.0477	0.120825	0	0.00625166	prot100up
MTHFD1L	0.0681	0.131166	0	0.00621067	prot100up
MTHFD1	0.0462	0.119849	0	0.0069821	prot100up
MTPN	0.0175	0.0935623	0	0.00678743	prot100up
MYBBP1A	0	0	0	0.00697508	prot100up
MYH9	0.0344	0.111511	0	0.00655383	prot100up
MYL6	0	0	0	0.00662614	prot100up
NAMPT	0.0872	0.143314	0	0.00559702	prot100up
NAP1L1	0.0003	0.00781739	0	0.00681487	prot100up
NAXE	0.0688	0.131556	0	0.00211051	prot100up
NCLN	0.1304	0.17679	0	0.00489713	prot100up
NCL	0.0418	0.116939	0	0.00670823	prot100up
NDUFA13	0.2234	0.258477	0	0.00569691	prot100up
NDUFA4	0.2226	0.257784	0	0.00577092	prot100up
NRDC	0.0469	0.12026	0	0.00656902	prot100up
NSUN2	0.0289	0.10672	0	0.00687669	prot100up
OGFR	0.0547	0.124149	0	0.0033285	prot100up
OPA1	0.0405	0.116287	0	0.00667018	prot100up
OXA1L	0.0648	0.129456	0	0.00663151	prot100up
P4HB	0.0432	0.118053	0	0.00689268	prot100up
PA2G4	0	0	0	0.00830912	prot100up
PABPC1	0.0002	0.00550689	0	0.00686071	prot100up
PAICS	0.0024	0.0428095	0	0.00669342	prot100up
PALLD	0.0306	0.108406	0	0.00639258	prot100up
PARK7	0.0106	0.0821687	1	0.00707922	prot100up
PCBP1	0.0033	0.0550919	0	0.00683444	prot100up
PCBP2	0	0	0	0.00691582	prot100up
PCMT1	0.055	0.124366	0	0.00638122	prot100up
PCNA	0.0046	0.0644645	0	0.00689387	prot100up
PDCD2L	0.0765	0.13628	0	0.00545675	prot100up
PDCD6IP	0.0158	0.090936	0	0.0066058	prot100up
PDCD6	0.041	0.116676	0	0.00659919	prot100up
PDIA3	0.0898	0.14529	0	0.00630044	prot100up
PDIA6	0.0847	0.141429	0	0.00600085	prot100up
PEBP1	0.0058	0.064934	0	0.00763118	prot100up
PEF1	0.0831	0.140532	0	0.00589522	prot100up
PFAS	0.0889	0.144667	0	0.00656736	prot100up
PFN1	0.0167	0.0927033	0	0.00709573	prot100up
PGAM2	0.0726	0.133758	0	0.00480939	prot100up
PGK1	0.0126	0.0854576	0	0.00696408	prot100up
PGLS	0.0044	0.0637486	0	0.0312366	prot100up
PGP	0.275	0.305423	0	0.00330325	prot100up
PHB2	0.0241	0.101837	0	0.00666875	prot100up
PHB	0.0361	0.112824	0	0.0065437	prot100up
PLPBP	0.0627	0.128297	0	0.0045387	prot100up
PLRG1	0.0109	0.0821687	0	0.00693725	prot100up
PLS3	0.012	0.0836928	0	0.00698913	prot100up
POLDIP2	0.0085	0.0794335	0	0.00682725	prot100up
POLR2B	0	0	0	0.0069865	prot100up
PPA1	0.0058	0.064934	0	0.00687581	prot100up
PPIA	0.0449	0.11909	0	0.00634179	prot100up
PPIB	0.1039	0.155898	0	0.00721737	prot100up
PPP1CA	0.0857	0.142174	0	0.00640906	prot100up
PPP1R15A	0.0422	0.117255	0	0.00652501	prot100up
PPP2CA	0.0007	0.0152558	0	0.00680894	prot100up
PPP2R2A	0.0175	0.0935623	0	0.00698337	prot100up
PRDX1	0.0312	0.108632	1	0.00875706	prot100up
PRDX3	0.0199	0.0971892	0	0.00671746	prot100up
PRDX5	0.0533	0.123449	0	0.00695694	prot100up
PRDX6	0.0293	0.107185	0	0.00769357	prot100up
PRKDC	0.0144	0.0894651	0	0.00716154	prot100up
PRMT1	0.0161	0.0913756	0	0.0067907	prot100up
PRPF19	0	0	0	0.00695081	prot100up
PRPF6	0	0	0	0.00696411	prot100up
PRPF8	0	0	0	0.00693729	prot100up
PRSS21	0.1338	0.17976	0	0.00334005	prot100up
PRSS56	0.2219	0.257172	0	0.000443319	prot100up
PSMA3	0.0479	0.120825	0	0.00647054	prot100up
PSMA4	0	0	0	0.00680085	prot100up
PSMA5	0.0047	0.06448	0	0.0068055	prot100up
PSMA7	0.0112	0.0823233	0	0.00674818	prot100up
PSMB2	0	0	0	0.00676551	prot100up
PSMC2	0.0048	0.06448	0	0.00680312	prot100up
PSMC3	0.0152	0.0902265	0	0.00688608	prot100up
PSMC4	0.0037	0.0594513	0	0.00677413	prot100up
PSMD10	0.0042	0.0632462	0	0.00681468	prot100up
PSMD2	0.0092	0.0813255	0	0.00665934	prot100up
PSME1	0.0105	0.0821687	0	0.00677108	prot100up
PSME2	0.0062	0.0665131	0	0.00677004	prot100up
PSME3	0.0185	0.0954188	0	0.00658905	prot100up
PTBP1	0	0	0	0.00692675	prot100up
PTGES3	0.021	0.0981747	0	0.00704872	prot100up
PTPMT1	0.2613	0.293141	0	0.00513176	prot100up
PTPN23	0.0232	0.101001	0	0.00692328	prot100up
PTPN9	0.2009	0.238412	0	0.00528298	prot100up
PUF60	0.004	0.0621608	0	0.00682347	prot100up
RAB11A	0.0012	0.0240804	0	0.00766002	prot100up
RAB1B	0.016	0.0911823	0	0.00645402	prot100up
RABGGTB	0.0679	0.131128	0	0.00852511	prot100up
RACK1	0.013	0.0865704	0	0.00669664	prot100up
RARA	0.017	0.0930189	0	0.00685387	prot100up
RARS	0.0099	0.0819908	0	0.0067706	prot100up
RBBP7	0.0064	0.0674118	0	0.00687846	prot100up
RBM39	0.0076	0.0746303	0	0.0068249	prot100up
RCC2	0	0	0	0.0069428	prot100up
RCN1	0.0229	0.100498	0	0.00659446	prot100up
RPL10A	0.0098	0.0819553	0	0.0068795	prot100up
RPL11	0.0051	0.06448	0	0.00748352	prot100up
RPL12	0	0	0	0.00694181	prot100up
RPL13A	0.0014	0.0276312	0	0.00697239	prot100up
RPL13	0	0	0	0.00693771	prot100up
RPL14	0.0221	0.0993643	0	0.00681144	prot100up
RPL15	0.0115	0.0825429	0	0.00689104	prot100up
RPL17	0	0	0	0.00698699	prot100up
RPL18A	0.0007	0.0152558	0	0.00691008	prot100up
RPL18	0	0	0	0.00687928	prot100up
RPL19	0.0076	0.0746303	0	0.00693331	prot100up
RPL21	0.0053	0.0645918	0	0.00695933	prot100up
RPL23A	0	0	0	0.00698413	prot100up
RPL23	0.0078	0.0756032	0	0.00675581	prot100up
RPL24	0.0076	0.0746303	0	0.00694685	prot100up
RPL26	0	0	0	0.00697712	prot100up
RPL27A	0.0038	0.0602504	0	0.00702324	prot100up
RPL27	0	0	0	0.0069673	prot100up
RPL30	0.0064	0.0674118	0	0.00681094	prot100up
RPL31	0.003	0.0513714	0	0.00695244	prot100up
RPL32	0	0	0	0.00695982	prot100up
RPL35A	0	0	0	0.00698984	prot100up
RPL35	0.0132	0.087	0	0.006932	prot100up
RPL36	0.005	0.06448	0	0.00692936	prot100up
RPL37A	0.0006	0.0134012	0	0.00690338	prot100up
RPL38	0.0014	0.0276312	0	0.00700863	prot100up
RPL3	0	0	0	0.00694773	prot100up
RPL4	0.0093	0.0815678	0	0.00688012	prot100up
RPL5	0.0007	0.0152558	0	0.00690525	prot100up
RPL6	0.0041	0.0626854	0	0.00687759	prot100up
RPL7A	0.0106	0.0821687	0	0.00685389	prot100up
RPL7	0.0005	0.0116451	0	0.00693068	prot100up
RPL8	0.0052	0.06448	0	0.00687572	prot100up
RPL9P7	0.0071	0.0716375	0	0.00686836	prot100up
RPL9P8	0.0071	0.0716375	0	0.00686836	prot100up
RPL9P9	0.0071	0.0716375	0	0.00686836	prot100up
RPL9	0.0071	0.0716375	0	0.00686836	prot100up
RPLP0	0	0	0	0.00692171	prot100up
RPLP1	0.0051	0.06448	0	0.00688286	prot100up
RPLP2	0.0204	0.097629	0	0.00688115	prot100up
RPS10	0.0001	0.00294272	0	0.00693392	prot100up
RPS11	0.0003	0.00781739	0	0.00695548	prot100up
RPS12	0	0	0	0.00696805	prot100up
RPS13	0	0	0	0.00694055	prot100up
RPS14	0.0011	0.0223733	0	0.00692893	prot100up
RPS15A	0.0016	0.031067	0	0.00698336	prot100up
RPS15	0.0046	0.0644645	0	0.00696501	prot100up
RPS16	0.0061	0.0658331	0	0.00696492	prot100up
RPS17	0	0	0	0.00698602	prot100up
RPS18	0	0	0	0.00693554	prot100up
RPS19	0	0	0	0.00696688	prot100up
RPS20	0	0	0	0.00700303	prot100up
RPS21	0.0064	0.0674118	0	0.00701521	prot100up
RPS23	0	0	0	0.00699383	prot100up
RPS24	0	0	0	0.00694203	prot100up
RPS25	0.0104	0.0821687	0	0.00695643	prot100up
RPS27	0	0	0	0.00693139	prot100up
RPS28	0	0	0	0.00696143	prot100up
RPS2	0	0	0	0.0069265	prot100up
RPS3A	0	0	0	0.00690412	prot100up
RPS3	0.0027	0.0472237	0	0.00690087	prot100up
RPS4X	0	0	0	0.00692934	prot100up
RPS5	0	0	0	0.00701408	prot100up
RPS6	0.0019	0.0355854	1	0.00697172	prot100up
RPS7	0	0	0	0.00694788	prot100up
RPS8	0	0	0	0.00689825	prot100up
RPS9	0.0032	0.0539231	0	0.00693074	prot100up
RTCB	0.0407	0.116526	0	0.00684363	prot100up
RTF2	0.0093	0.0815678	0	0.00682345	prot100up
RUVBL1	0.0084	0.0791158	0	0.00678811	prot100up
RUVBL2	0.0228	0.100452	0	0.0067693	prot100up
S100A9	0.0462	0.119849	0	0.00644359	prot100up
SDHA	0.0718	0.133233	0	0.00629595	prot100up
SDHB	0.096	0.149963	0	0.0063181	prot100up
SEC22B	0.0416	0.116768	0	0.00602525	prot100up
SERBP1	0.0169	0.0928958	0	0.00704116	prot100up
SERPINB1	0.0044	0.0637486	0	0.00704817	prot100up
SERPINB6	0.0406	0.116426	0	0.00387685	prot100up
SF3A1	0.0039	0.0610287	0	0.00689164	prot100up
SF3B1	0.0005	0.0116451	0	0.00691876	prot100up
SF3B2	0.0046	0.0644645	0	0.00692481	prot100up
SF3B3	0	0	0	0.00696102	prot100up
SF3B6	0.0042	0.0632462	0	0.00693756	prot100up
SHC1	0.0026	0.0458763	1	0.00688687	prot100up
SIAH1	0.0724	0.133595	0	0.00623654	prot100up
SIRT5	0.0875	0.143558	0	0.00472678	prot100up
SKP1	0.0147	0.0899912	0	0.00661667	prot100up
SLC16A1	0.0663	0.130452	0	0.00576274	prot100up
SLC16A3	0.0464	0.119918	0	0.00581084	prot100up
SLC25A10	0.0866	0.142772	0	0.00606783	prot100up
SLC25A11	0.0853	0.141917	0	0.00658337	prot100up
SLC25A13	0.0355	0.112296	0	0.00652537	prot100up
SLC25A1	0.0408	0.116608	0	0.00678626	prot100up
SLC25A3	0.0106	0.0821687	0	0.00717148	prot100up
SLC25A4	0.0766	0.136323	0	0.00604228	prot100up
SLC7A5	0.031	0.10844	0	0.00596566	prot100up
SMAP1	0.1182	0.166685	0	0.00432863	prot100up
SND1	0.0054	0.0645918	0	0.00719704	prot100up
SNRNP200	0	0	0	0.00692324	prot100up
SNRNP40	0.0002	0.00550689	0	0.00694979	prot100up
SNRPA1	0.0054	0.0645918	0	0.00690629	prot100up
SNRPA	0.0116	0.0827651	0	0.00683532	prot100up
SNRPN	0.0047	0.06448	0	0.00693837	prot100up
SPR	0.0783	0.137309	0	0.00456447	prot100up
SRSF2	0	0	0	0.00694121	prot100up
SRSF5	0.0009	0.0188163	0	0.00697816	prot100up
SRSF7	0	0	0	0.00695264	prot100up
SSBP1	0.0166	0.0925195	0	0.00678305	prot100up
SSR4	0	0	0	0.00693811	prot100up
STARD7	0.1726	0.213641	0	0.00386989	prot100up
STIP1	0.0661	0.13033	0	0.00647917	prot100up
STRAP	0.032	0.109634	0	0.00681453	prot100up
TAGLN2	0.0214	0.0986595	0	0.00675651	prot100up
TARS	0.0153	0.0904914	0	0.0072079	prot100up
TCAF1	0.0462	0.119849	0	0.00605035	prot100up
TCP1	0.0354	0.112197	0	0.00653626	prot100up
TFG	0.0524	0.122964	0	0.00626484	prot100up
TIMM23	0.1523	0.196157	0	0.00553421	prot100up
TIMM50	0.0289	0.10672	0	0.00656963	prot100up
TKT	0.0228	0.100452	0	0.00917379	prot100up
TMEM33	0.0195	0.0965602	0	0.00696616	prot100up
TNRC6B	0.0008	0.0170024	0	0.00688687	prot100up
TOMM22	0.0548	0.124219	0	0.00633324	prot100up
TPI1	0.0463	0.119849	0	0.00686673	prot100up
TPM3	0.0154	0.0906951	0	0.00643857	prot100up
TRIM14	0.0593	0.126479	0	0.00584508	prot100up
TRIM28	0.6677	0.684684	0	0.00416183	prot100up
TRIP13	0.174	0.214768	0	0.00545415	prot100up
TRIP6	0.104	0.155996	0	0.00592381	prot100up
TRIR	0.0044	0.0637486	0	0.00702565	prot100up
TRMT112	0.0377	0.114154	0	0.00646181	prot100up
TSSC4	0.0378	0.114264	0	0.00676415	prot100up
TTC27	0.0409	0.116672	0	0.00466827	prot100up
TTC5	0.0494	0.12174	0	0.00684327	prot100up
TUBA1C	0.0065	0.0682253	0	0.00671511	prot100up
TUBA4A	0.0311	0.108452	0	0.00642637	prot100up
TUBB1	0.0162	0.0915962	0	0.00664457	prot100up
TUBB2A	0.0318	0.109429	0	0.00673291	prot100up
TUBB4B	0.0057	0.064934	0	0.00667939	prot100up
TUBB6	0.0188	0.095839	0	0.00699397	prot100up
TUBB8	0.066	0.130247	0	0.00632238	prot100up
TUBB	0	0	0	0.00676599	prot100up
TUFM	0.013	0.0865704	0	0.0066314	prot100up
TXNDC12	0.0598	0.126838	0	0.0057273	prot100up
TXNDC5	0.0591	0.126217	0	0.00636582	prot100up
TXNL1	0.0229	0.100498	0	0.0051463	prot100up
TXN	0.0308	0.108406	0	0.00678593	prot100up
U2AF1	0	0	0	0.00693747	prot100up
U2AF2	0.001	0.0206193	0	0.00685118	prot100up
UBA1	0.08	0.138481	0	0.00616797	prot100up
UBE2L3	0.0065	0.0682253	0	0.00660279	prot100up
UBE2N	0.0075	0.0738904	0	0.00649113	prot100up
UCK2	0.0676	0.13089	0	0.00349756	prot100up
UQCRC2	0.0593	0.126479	0	0.00624816	prot100up
USP24	0.0345	0.111511	0	0.00644924	prot100up
USP5	0.0049	0.06448	0	0.00690307	prot100up
VARS	0.0189	0.0959407	0	0.00690521	prot100up
VCP	0.041	0.116676	0	0.00646239	prot100up
VDAC2	0.0233	0.101241	0	0.00645305	prot100up
VDAC3	0.0199	0.0971892	0	0.00644213	prot100up
VIM	0.0446	0.118854	0	0.00638458	prot100up
YBX1	0.0003	0.00781739	1	0.00683162	prot100up
YRDC	0.1477	0.192007	0	0.0012663	prot100up
YWHAB	0.001	0.0206193	0	0.00709937	prot100up
YWHAE	0.0038	0.0602504	1	0.00688578	prot100up
YWHAG	0.0038	0.0602504	0	0.00679925	prot100up
YWHAQ	0.0137	0.0883839	0	0.0068683	prot100up
ZC3HAV1L	0.0203	0.0974097	0	0.00355663	prot100up
ZNHIT2	0.0775	0.136975	0	0.0057315	prot100up
AARD	0.1115	0.16212	0	0.0044303	prot100up
CENPQ	0.0057	0.064934	0	0.00689964	prot100up
CEP57	0.0018	0.0341033	0	0.0066695	prot100up
GRIPAP1	0.0508	0.122342	0	0.00627355	prot100up
KIAA0753	0.0301	0.107937	0	0.00658209	prot100up
KRT24	0.1552	0.198499	0	0.00597438	prot100up
KRT27	0.1467	0.191163	0	0.00567056	prot100up
LMO4	0.1147	0.164432	0	0.00582097	prot100up
MAGEB4	0.0882	0.144049	0	0.00558973	prot100up
STX1A	0.0618	0.127661	0	0.00589976	prot100up
STX2	0.1528	0.196562	0	0.0053936	prot100up
STX5	0.0244	0.102064	0	0.00612773	prot100up
TFIP11	0.0205	0.0976656	0	0.00642538	prot100up
TSGA10	0.0693	0.13182	0	0.00591768	prot100up
VPS37C	0.0632	0.128443	0	0.00605201	prot100up
WDYHV1	0.1737	0.21453	0	0.00571069	prot100up
AARS2	0.0961	0.149963	0	0.00586899	prot100up
ADSL	0.0149	0.0902027	0	0.00689672	prot100up
ARHGEF26	0.0484	0.121183	0	0.00753238	prot100up
BCL2L14	0.0458	0.119623	0	0.00674593	prot100up
BMI1	0	0	0	0.00690353	prot100up
CCDC8	0.0545	0.124024	0	0.00642524	prot100up
CD70	0.1161	0.165096	0	0.00586521	prot100up
CDC34	0.0031	0.0526824	0	0.006599	prot100up
EPHA1	0.1359	0.18155	0	0.00582376	prot100up
ESR2	0.0096	0.0817273	0	0.00652045	prot100up
FBXW11	0.0027	0.0472237	0	0.00775043	prot100up
FGL1	0.1278	0.174423	0	0.00581149	prot100up
FOXB1	0.0441	0.11847	0	0.00686807	prot100up
FOXL1	0.0223	0.0996654	0	0.00705313	prot100up
IL1R2	0.1341	0.180001	0	0.0054058	prot100up
IRF2	0.0861	0.142404	0	0.00657453	prot100up
MEGF10	0.0738	0.13485	0	0.00573414	prot100up
MKI67	0.0156	0.0907434	0	0.0065987	prot100up
MRM1	0.1403	0.185267	0	0.00542464	prot100up
MRPL4	0.0499	0.121832	0	0.00646366	prot100up
MRPL58	0.052	0.122698	0	0.00633924	prot100up
NARS	0.0332	0.110774	0	0.00697903	prot100up
NDUFS7	0.2696	0.300559	0	0.00551804	prot100up
NT5C3A	0.1132	0.163284	0	0.00579003	prot100up
NUDCD1	0.0462	0.119849	0	0.00647725	prot100up
OXLD1	0.168	0.209621	0	0.00481083	prot100up
PDK1	0.0898	0.14529	1	0.00634322	prot100up
PRPS1L1	0.0463	0.119849	0	0.00672942	prot100up
RARS2	0.1336	0.179598	0	0.00467315	prot100up
RBM3	0.0662	0.130427	0	0.00622781	prot100up
RNF2	0.0085	0.0794335	0	0.00684927	prot100up
SCGB1D1	0.2081	0.245144	0	0.0053962	prot100up
SEPHS2	0.0338	0.111244	0	0.00631883	prot100up
SIRT4	0.1124	0.162809	0	0.00605105	prot100up
TNFRSF10A	0.1064	0.157935	0	0.00609066	prot100up
TRMT1	0.0876	0.143604	0	0.00568329	prot100up
ZNRF1	0.0124	0.0851287	0	0.00650047	prot100up
ABCE1	0.0139	0.0884993	0	0.00663668	prot100up
ACTA2	0.0259	0.103462	0	0.00644927	prot100up
ACTN1	0.0274	0.104954	0	0.00662928	prot100up
AGR2	0.1009	0.153523	0	0.00574973	prot100up
ANKMY2	0.0744	0.135204	0	0.00555681	prot100up
C12orf10	0.1739	0.214659	0	0.00479881	prot100up
CALU	0.0399	0.115916	0	0.006438	prot100up
CDK2	0.0344	0.111511	0	0.00684931	prot100up
CIAPIN1	0.0264	0.103731	0	0.00678144	prot100up
AARSD1	0.0781	0.137226	0	0.00638605	prot100up
ALKBH2	0.0641	0.128975	0	0.00383354	prot100up
ALMS1	0.0043	0.0636329	0	0.00667443	prot100up
APAF1	0.0434	0.118053	0	0.00697952	prot100up
ARAF	0.0187	0.0957636	1	0.00727169	prot100up
ARID4B	0.0263	0.103731	0	0.00704993	prot100up
BORA	0.0043	0.0636329	0	0.00682085	prot100up
BRCA2	0.0243	0.101892	0	0.00698929	prot100up
C12orf74	0.0819	0.139725	0	0.00325975	prot100up
CALR	0.026	0.103562	0	0.00662374	prot100up
CDK10	0.0243	0.101892	0	0.00689646	prot100up
CFLAR	0.019	0.0962852	0	0.00689918	prot100up
CLCN2	0.0444	0.118743	0	0.00666081	prot100up
COPG1	0.0008	0.0170024	0	0.00655437	prot100up
CRAT	0.1737	0.21453	0	0.00487509	prot100up
CSNK1E	0.0221	0.0993643	0	0.00681781	prot100up
CTCFL	0.0544	0.123953	0	0.00476737	prot100up
DDHD2	0.1465	0.190999	0	0.0047387	prot100up
DET1	0.0252	0.102789	0	0.00664053	prot100up
DNAJA4	0.0363	0.112939	0	0.00657107	prot100up
DNAJB6	0.0245	0.102064	0	0.00668365	prot100up
EIF2AK4	0.0348	0.111593	0	0.00656083	prot100up
EIPR1	0.0347	0.111511	0	0.0064887	prot100up
ERBB2	0.0107	0.0821687	1	0.00675416	prot100up
ERCC2	0.0002	0.00550689	0	0.0070896	prot100up
ERCC6L	0.005	0.06448	0	0.00689842	prot100up
FAAP100	0.0102	0.0821687	0	0.00730449	prot100up
FAM83H	0.0283	0.106206	0	0.00670086	prot100up
FBH1	0.0249	0.102543	0	0.00653835	prot100up
FBXO24	0.0499	0.121832	0	0.00544587	prot100up
FBXO7	0.0165	0.0922768	0	0.00660235	prot100up
FIGNL1	0.0846	0.141354	0	0.00604577	prot100up
FOXD4L6	0.0777	0.137059	0	0.0054216	prot100up
FUBP1	0.0411	0.116676	0	0.00696241	prot100up
GNA13	0.0001	0.00294272	0	0.00686483	prot100up
GNA15	0.1125	0.162902	0	0.00599776	prot100up
GNAL	0.8869	0.891739	0	0.00200459	prot100up
GNAZ	0.0391	0.115287	0	0.00627125	prot100up
GNB1	0.6604	0.677237	0	0.00453102	prot100up
GNB2	0.0235	0.10135	0	0.00615498	prot100up
GNB5	0.0333	0.110774	0	0.00616793	prot100up
GTF2E1	0.0139	0.0884993	0	0.00708636	prot100up
GTF2IRD2	0.0393	0.115403	0	0.00374894	prot100up
GTF3C5	0.0141	0.0889225	0	0.00693102	prot100up
HARS	0.0141	0.0889225	0	0.00723241	prot100up
HECTD1	0.0238	0.101572	0	0.00645094	prot100up
HOOK1	0.0891	0.144796	0	0.00582644	prot100up
HPS5	0.1041	0.156094	0	0.00566023	prot100up
HUS1B	0.0542	0.123937	0	0.00629231	prot100up
IFRD2	0.0248	0.102507	0	0.00590997	prot100up
IRF3	0.0968	0.15039	0	0.00664626	prot100up
IRS4	0.012	0.0836928	0	0.00674817	prot100up
ITPRID2	0.0559	0.124654	0	0.00664783	prot100up
JADE2	0.0297	0.107511	0	0.00680429	prot100up
KAT5	0.0095	0.0815712	0	0.00681313	prot100up
KEAP1	0.0342	0.111511	0	0.00676572	prot100up
KIF1A	0.0168	0.0928571	0	0.00625245	prot100up
KLHL38	0.0909	0.146162	0	0.00566248	prot100up
LAP3	0.0673	0.130866	0	0.00514496	prot100up
MAP3K7	0.0141	0.0889225	0	0.00661833	prot100up
MCM5	0.0064	0.0674118	0	0.00688198	prot100up
MCM7	0.0155	0.0907434	0	0.00673984	prot100up
MLF1	0.0674	0.130866	0	0.00644795	prot100up
MOS	0.0132	0.087	0	0.00628992	prot100up
NCAPG	0.0329	0.110465	0	0.00671094	prot100up
NIF3L1	0.1228	0.170353	0	0.00589329	prot100up
NLRP12	0.0388	0.1151	0	0.00605826	prot100up
NPHP3	0.1072	0.158704	0	0.00533198	prot100up
NR1H3	0.0315	0.108896	0	0.00666685	prot100up
PARVG	0.1073	0.158708	0	0.00512393	prot100up
PEAK1	0.0301	0.107937	0	0.00707953	prot100up
PFDN1	0.0528	0.123211	0	0.0064165	prot100up
PFDN5	0.0969	0.150454	0	0.00597075	prot100up
PIWIL2	0.0884	0.144205	0	0.00520445	prot100up
PIWIL4	0.0564	0.125024	0	0.00553071	prot100up
POC5	0.0314	0.108823	0	0.0065221	prot100up
PPP1R12A	0.0154	0.0906951	0	0.00697318	prot100up
PPP1R14B	0.0747	0.135394	0	0.00147605	prot100up
PPP2CB	0.002	0.0369199	0	0.00680519	prot100up
PRAME	0.0616	0.127572	0	0.00616227	prot100up
PSMD3	0	0	0	0.00678799	prot100up
RAD21	0.0041	0.0626854	0	0.00680021	prot100up
RAD54L2	0.0334	0.110881	0	0.00637498	prot100up
RAF1	0.0062	0.0665131	1	0.00735411	prot100up
RBM14	0.0222	0.0994905	0	0.00658877	prot100up
REC8	0.0052	0.06448	0	0.00703852	prot100up
RGS11	0.0116	0.0827651	0	0.00654313	prot100up
RGS20	0.1192	0.167557	0	0.00567535	prot100up
RGS6	0.0062	0.0665131	0	0.00648982	prot100up
RIC8B	0.0522	0.122832	0	0.00396127	prot100up
RICTOR	0.0095	0.0815712	1	0.00956217	prot100up
RPA1	0.002	0.0369199	0	0.00705264	prot100up
RPA3	0.0031	0.0526824	0	0.00716438	prot100up
RPUSD2	0.1154	0.164805	0	0.00260376	prot100up
SASS6	0.0376	0.114005	0	0.00658369	prot100up
SBDS	0.0356	0.112375	0	0.00550666	prot100up
SETDB1	0.0455	0.119535	0	0.00676903	prot100up
SH3GLB1	0.0902	0.145675	0	0.00609409	prot100up
SH3GLB2	0.0421	0.117231	0	0.00619271	prot100up
SIM2	0.0371	0.1136	0	0.00646122	prot100up
SIRT6	0.0289	0.10672	0	0.00658883	prot100up
SKP2	0.0182	0.0950715	0	0.00670588	prot100up
SMARCD2	0.0007	0.0152558	0	0.00698797	prot100up
SPANXN3	0.0784	0.137378	0	0.00532622	prot100up
SRM	0.068	0.131128	0	0.00517207	prot100up
STIL	0.0004	0.00974526	0	0.00992678	prot100up
TAB1	0.0303	0.108244	0	0.00650153	prot100up
TBCB	0.0343	0.111511	0	0.00755858	prot100up
TDRD9	0.0819	0.139725	0	0.00493555	prot100up
TET3	0.0083	0.0785856	0	0.00687058	prot100up
TFDP3	0.037	0.113468	0	0.00641643	prot100up
THG1L	0.0092	0.0813255	0	0.00708754	prot100up
TLR7	0.0775	0.136975	0	0.00574821	prot100up
TOP3B	0.0348	0.111593	0	0.00606198	prot100up
TP53RK	0.0587	0.126111	0	0.00630557	prot100up
TPD52L2	0.0947	0.149072	0	0.00454028	prot100up
TRAPPC4	0.0726	0.133758	0	0.0061986	prot100up
TRIM17	0.0363	0.112939	0	0.00586928	prot100up
TRIM45	0.0539	0.123676	0	0.00356429	prot100up
TRIM7	0.0961	0.149963	0	0.0051555	prot100up
TRMT10A	0.1235	0.170876	0	0.00141636	prot100up
TSSK6	0.0054	0.0645918	0	0.00702351	prot100up
TTC1	0.0638	0.128746	0	0.00622073	prot100up
TUBA1A	0.0006	0.0134012	0	0.00668697	prot100up
TUBB4A	0.0264	0.103731	0	0.00659479	prot100up
UBQLN2	0.2306	0.265017	0	0.00564695	prot100up
USP10	0.0193	0.0964196	0	0.0070189	prot100up
USP18	0.053	0.123358	0	0.00639715	prot100up
USP19	0.0459	0.119693	0	0.00665026	prot100up
USP49	0.0276	0.105182	0	0.00680615	prot100up
VHL	0.018	0.0945486	1	0.00671714	prot100up
WSB2	0.0171	0.0930845	0	0.00683648	prot100up
XPO5	0.0434	0.118053	0	0.00668704	prot100up
YKT6	0.0107	0.0821687	0	0.00641175	prot100up
ZBED4	0.034	0.111392	0	0.00519463	prot100up
ZC3H7B	0.0081	0.0773847	0	0.00687753	prot100up
ZMYND19	0.1501	0.194046	0	0.00551518	prot100up
ZNF185	0.0394	0.115546	0	0.00486471	prot100up
DISC1	0.0491	0.1216	0	0.00616085	prot100up
DPP8	0.1424	0.18716	0	0.00396407	prot100up
DPP9	0.0954	0.149572	0	0.00501829	prot100up
EEF2K	0.0002	0.00550689	1	0.179938	prot100up
EIF3H	0.0164	0.0921763	0	0.0068553	prot100up
EIF3M	0.0005	0.0116451	0	0.00687128	prot100up
ETS1	0.0551	0.124366	1	0.00896817	prot100up
FN1	0.0002	0.00550689	0	0.00715019	prot100up
GNAI2	0.0148	0.0899912	0	0.00616308	prot100up
IARS2	0.0497	0.121811	0	0.00614984	prot100up
ITGA4	0.1034	0.155498	0	0.00574274	prot100up
MEF2C	0.0933	0.148192	0	0.00615942	prot100up
METTL1	0.057	0.125273	0	0.000513075	prot100up
MICU1	0.0607	0.127275	0	0.00645073	prot100up
MOV10	0	0	0	0.0068829	prot100up
NEK4	0.1685	0.210041	0	0.00589915	prot100up
NMD3	0.0965	0.150262	0	0.00432234	prot100up
NUMA1	0.0221	0.0993643	0	0.00657309	prot100up
OTUB1	0.0112	0.0823233	0	0.00660077	prot100up
PPP2R5E	0.0055	0.0645918	0	0.00688258	prot100up
PSMB5	0.0239	0.101661	0	0.00670152	prot100up
QARS	0.0186	0.0956876	0	0.0065854	prot100up
RIN3	0.0819	0.139725	0	0.00626198	prot100up
SAE1	0.0405	0.116287	0	0.00685171	prot100up
SAP18	0.0095	0.0815712	0	0.00684807	prot100up
SERF2	0.0508	0.122342	0	0.00396112	prot100up
SIRT7	0.0508	0.122342	0	0.00365554	prot100up
SOD1	0.0379	0.114336	0	0.00660874	prot100up
STAT1	0.1006	0.153261	0	0.00660706	prot100up
STAT5B	0.0749	0.135524	0	0.00782747	prot100up
TARSL2	0.0617	0.127572	0	0.00640096	prot100up
TIMM44	0.0844	0.141203	0	0.00618072	prot100up
TOM1L1	0.0466	0.120038	0	0.00664879	prot100up
TPD52	0.0316	0.109095	0	0.0063897	prot100up
UBE2M	0.002	0.0369199	0	0.00665861	prot100up
VCAM1	0.0006	0.0134012	0	0.00673322	prot100up
WARS	0.0149	0.0902027	0	0.00695253	prot100up
AASDH	0.0303	0.108244	0	0.00285868	prot100up
GORASP1	0.04	0.116019	0	0.00626515	prot100up
GPSM2	0.1699	0.211346	0	0.00577525	prot100up
ADSS	0.0845	0.141252	0	0.00498623	prot100up
ANGPTL4	0.0131	0.0868503	0	0.00697964	prot100up
BABAM1	0.0152	0.0902265	0	0.00678158	prot100up
BPNT1	0.1606	0.20328	0	0.00575321	prot100up
CRX	0.1222	0.169743	0	0.00563776	prot100up
DAZAP1	0.0141	0.0889225	0	0.00667398	prot100up
DDIT4L	0.1294	0.175859	0	0.00578186	prot100up
EFHC2	0.038	0.114345	0	0.00630688	prot100up
EHD1	0.0145	0.0896527	0	0.00687269	prot100up
EHD4	0.0754	0.135963	0	0.00584671	prot100up
EIF1B	0.0254	0.102789	0	0.0067905	prot100up
ELOVL2	0.0697	0.131972	0	0.00703163	prot100up
GAL3ST1	0.3361	0.361926	0	0.00196306	prot100up
HLA-B	0.0254	0.102789	0	0.00647869	prot100up
JUN	0.0002	0.00550689	0	0.00662894	prot100up
LIPT2	0.3734	0.395717	0	0.000568374	prot100up
MAX	0.0241	0.101837	0	0.00685114	prot100up
MOV10L1	0.0882	0.144049	0	0.00251129	prot100up
MTMR14	0.1567	0.199806	0	0.00586776	prot100up
NOL3	0.0398	0.115887	0	0.00543245	prot100up
PLCG1	0.0077	0.0751199	0	0.00682358	prot100up
POTEI	0.122	0.16957	0	0.00513147	prot100up
PPP1R3C	0.0943	0.148808	0	0.00544705	prot100up
SLX4	0.0203	0.0974097	0	0.00676825	prot100up
TAF1	0.0081	0.0773847	0	0.00702276	prot100up
TRAF2	0.0554	0.124496	0	0.00607007	prot100up
ULK2	0.0261	0.103731	0	0.00713082	prot100up
USP22	0.0235	0.10135	0	0.00674374	prot100up
WWOX	0.0679	0.131128	0	0.00599554	prot100up
ZC3HC1	0.0514	0.122342	0	0.00564061	prot100up
RNF113A	0.0255	0.102939	0	0.00584279	prot100up
ACADM	0.0535	0.123467	0	0.00637947	prot100up
ACY1	0.082	0.139763	0	0.00562213	prot100up
ADH1B	0.0494	0.12174	0	0.00335038	prot100up
ADH6	0.0613	0.127507	0	0.0040707	prot100up
AGXT	0.2335	0.267699	0	0.00507779	prot100up
AKR1A1	0.04	0.116019	0	0.00332777	prot100up
AKR1B1	0.1114	0.162053	0	0.00576306	prot100up
AKR1C1	0.1025	0.15487	0	0.0028113	prot100up
AKR1C2	0.0785	0.137432	0	0.00218731	prot100up
AKR1C3	0.1679	0.209584	0	0.00287261	prot100up
AKR1C4	0.245	0.278557	0	0.000404206	prot100up
AKR1D1	0.1031	0.155332	0	0.00222004	prot100up
ALDH1L1	0.0725	0.133684	0	0.00280511	prot100up
ALDH7A1	0.0775	0.136975	0	0.00543399	prot100up
BBOX1	0.0869	0.14303	0	0.00508891	prot100up
BCAT2	0.0061	0.0658331	0	0.0266685	prot100up
BLVRB	0.038	0.114345	0	0.00518397	prot100up
BTD	0.0385	0.114703	0	0.00661296	prot100up
CBR3	0.0422	0.117255	0	0.00537122	prot100up
DCP1A	0.0291	0.10691	0	0.00697318	prot100up
DECR1	0.0485	0.121183	0	0.00620092	prot100up
DECR2	0.1664	0.208565	0	0.0049765	prot100up
DHRS4	0.1064	0.157935	0	0.00585116	prot100up
DHRS9	0.2999	0.328512	0	0.00317477	prot100up
FBXL13	0.0004	0.00974526	0	0.00676562	prot100up
FTCD	0.1764	0.216674	0	0.00603543	prot100up
GGT5	0.0854	0.141965	0	0.00592417	prot100up
GLS	0.0615	0.127572	0	0.00619871	prot100up
GMPR2	0.1416	0.186381	0	0.00592041	prot100up
GMPR	0.147	0.191471	0	0.00588709	prot100up
GNPDA2	0.062	0.127825	0	0.00910952	prot100up
GRHPR	0.075	0.135596	0	0.00312931	prot100up
HSD11B1	0.4278	0.447408	0	0.00132774	prot100up
HSD17B7	0.1689	0.210452	0	0.00374691	prot100up
HSD3B1	0.1762	0.216473	0	0.00346762	prot100up
HSD3B2	0.086	0.142344	0	0.00628854	prot100up
IDH3A	0.0807	0.138917	0	0.0060299	prot100up
IDH3B	0.0609	0.127398	0	0.00628403	prot100up
IDH3G	0.1137	0.16369	0	0.00507877	prot100up
IL4I1	0.1836	0.222613	0	0.00128219	prot100up
KARS	0.0242	0.101877	0	0.00678162	prot100up
KYAT1	0.1288	0.175335	0	0.00392356	prot100up
ME1	0.074	0.134982	0	0.00610641	prot100up
ME2	0.0821	0.139827	0	0.00636116	prot100up
ME3	0.124	0.171238	0	0.00466565	prot100up
MECR	0.0802	0.13868	0	0.00216858	prot100up
P2RY6	0.0289	0.10672	0	0.00620653	prot100up
P4HA1	0.0638	0.128746	0	0.00822643	prot100up
P4HA2	0.0514	0.122342	0	0.00752443	prot100up
P4HA3	0.0651	0.129724	0	0.00722242	prot100up
PECR	0.2312	0.265571	0	0.00398952	prot100up
PLOD1	0.0829	0.140339	0	0.00803352	prot100up
PLOD2	0.0896	0.14511	0	0.00906966	prot100up
PXN	0.0233	0.101241	0	0.00656425	prot100up
PXYLP1	0.122	0.16957	0	0.0029215	prot100up
RDH12	0.1977	0.23536	0	0.00386798	prot100up
SCCPDH	0.0725	0.133684	0	0.00609616	prot100up
SRD5A1	0.0805	0.138785	0	0.00352272	prot100up
SRD5A2	0.1347	0.180483	0	0.00264433	prot100up
SRD5A3	0.1502	0.194134	0	0.00229102	prot100up
TERF2	0.0294	0.107224	0	0.00677878	prot100up
TM7SF2	0.0737	0.134804	0	0.00442206	prot100up
TNIP2	0.0585	0.126111	0	0.00641093	prot100up
TRMT61B	0.0913	0.146478	0	0.00619516	prot100up
VPS37D	0.0941	0.148701	0	0.00641051	prot100up
AATF	0.0286	0.10662	0	0.00769392	prot100up
AR	0.0411	0.116676	1	0.00745078	prot100up
ATM	0.0085	0.0794335	1	0.00707959	prot100up
ATR	0.0092	0.0813255	0	0.00699304	prot100up
AURKA	0.0139	0.0884993	0	0.0068443	prot100up
BRIX1	0	0	0	0.00695917	prot100up
BTRC	0.0115	0.0825429	0	0.00736568	prot100up
CAND1	0.0041	0.0626854	0	0.00675229	prot100up
CDC14B	0.0052	0.06448	0	0.0109288	prot100up
CEP164	0.0185	0.0954188	0	0.00663527	prot100up
CHD3	0.0058	0.064934	0	0.00682605	prot100up
CHEK1	0.0113	0.0823233	1	0.0072308	prot100up
CHEK2	0.0047	0.06448	1	0.00824546	prot100up
CPD	0.0232	0.101001	0	0.00655171	prot100up
DAPK3	0.0227	0.100208	0	0.00674782	prot100up
DAZAP2	0.1055	0.157144	0	0.00582263	prot100up
DCPS	0.1286	0.175156	0	0.00226081	prot100up
DDX52	0.0001	0.00294272	0	0.00704423	prot100up
DDX56	0.0156	0.0907434	0	0.00684924	prot100up
EBNA1BP2	0.0027	0.0472237	0	0.00696871	prot100up
EFNB3	0.0486	0.121295	0	0.0067134	prot100up
ESF1	0.0332	0.110774	0	0.00648322	prot100up
FBL	0.0102	0.0821687	0	0.0067684	prot100up
FGF8	0	0	0	0.00679016	prot100up
FOXA1	0.028	0.105787	0	0.00699148	prot100up
HIPK2	0.0411	0.116676	0	0.00662433	prot100up
HIST1H2AB	0.0036	0.0585774	0	0.0068646	prot100up
HIST1H2AE	0.0036	0.0585774	0	0.0068646	prot100up
KAT2A	0.0013	0.0259135	0	0.00699466	prot100up
KRI1	0.0051	0.06448	0	0.0071013	prot100up
KRR1	0.0061	0.0658331	0	0.00701566	prot100up
LAMA3	0.0692	0.131789	0	0.00714247	prot100up
LAMC3	0.0403	0.116214	0	0.0103727	prot100up
LDOC1	0.0331	0.110774	0	0.00630752	prot100up
LIN28A	0.0369	0.113451	0	0.005872	prot100up
LZTR1	0.0512	0.122342	0	0.00440666	prot100up
MAGED1	0.061	0.127429	0	0.00620429	prot100up
MAPKAPK2	0.0352	0.111997	0	0.00737837	prot100up
MMS19	0.0537	0.123532	0	0.00658234	prot100up
MNDA	0.0163	0.0918439	0	0.00689117	prot100up
MPHOSPH10	0	0	0	0.0071255	prot100up
MPHOSPH6	0.0043	0.0636329	0	0.00716691	prot100up
MPP6	0.0719	0.133233	0	0.00526617	prot100up
NEDD4L	0.0383	0.114391	0	0.00637574	prot100up
NGDN	0.0313	0.108665	0	0.00659115	prot100up
NGFR	0.0579	0.125836	0	0.00674597	prot100up
NOC2L	0.005	0.06448	0	0.00708578	prot100up
NOL10	0.03	0.107937	0	0.00676172	prot100up
NOL6	0	0	0	0.00704145	prot100up
[truncated: 51,941 more rows]

## Sheet: Table S6
group	ID	Description	GeneRatio	BgRatio	RichFactor	FoldEnrichment	zScore	pvalue	p.adjust	qvalue	geneID	Count
10	REACTOME_BUDDING_AND_MATURATION_OF_HIV_VIRION	REACTOME_BUDDING_AND_MATURATION_OF_HIV_VIRION	2016-03-01	28/13343	0.107143	89.3504	16.2152	4.55073e-06	0.000946552	0.000627522	NEDD4L/CHMP4A/VTA1	3
10	WP_NAD_METABOLISM_IN_ONCOGENEINDUCED_SENESCENCE_AND_MITOCHONDRIAL_DYSFUNCTIONASSOCIATED_SENESCENCE	WP_NAD_METABOLISM_IN_ONCOGENEINDUCED_SENESCENCE_AND_MITOCHONDRIAL_DYSFUNCTIONASSOCIATED_SENESCENCE	2016-02-01	24/13343	0.0833333	69.4948	11.6367	0.000366405	0.0378522	0.0250943	ELAVL1/SIRT1	2
10	REACTOME_ENDOSOMAL_SORTING_COMPLEX_REQUIRED_FOR_TRANSPORT_ESCRT	REACTOME_ENDOSOMAL_SORTING_COMPLEX_REQUIRED_FOR_TRANSPORT_ESCRT	2016-02-01	31/13343	0.0645161	53.8024	10.1981	0.000614299	0.0378522	0.0250943	CHMP4A/VTA1	2
10	REACTOME_HIV_LIFE_CYCLE	REACTOME_HIV_LIFE_CYCLE	2016-03-01	152/13343	0.0197368	16.4593	6.64166	0.000727927	0.0378522	0.0250943	NEDD4L/CHMP4A/VTA1	3
10	KEGG_ENDOCYTOSIS	KEGG_ENDOCYTOSIS	2016-03-01	181/13343	0.0165746	13.8222	6.01789	0.00120714	0.0502169	0.0332916	NEDD4L/CHMP4A/VTA1	3
10	PID_FOXO_PATHWAY	PID_FOXO_PATHWAY	2016-02-01	49/13343	0.0408163	34.0383	8.02771	0.00153416	0.0531841	0.0352587	YWHAQ/SIRT1	2
10	REACTOME_PROGRAMMED_CELL_DEATH	REACTOME_PROGRAMMED_CELL_DEATH	2016-03-01	208/13343	0.0144231	12.0279	5.55412	0.00179996	0.0534847	0.0354579	YWHAQ/TJP2/CHMP4A	3
10	REACTOME_HIV_INFECTION	REACTOME_HIV_INFECTION	2016-03-01	234/13343	0.0128205	10.6915	5.18225	0.00251855	0.0639076	0.0423679	NEDD4L/CHMP4A/VTA1	3
10	REACTOME_FOXO_MEDIATED_TRANSCRIPTION	REACTOME_FOXO_MEDIATED_TRANSCRIPTION	2016-02-01	66/13343	0.030303	25.2708	6.84874	0.00276523	0.0639076	0.0423679	YWHAQ/SIRT1	2
10	PID_P73PATHWAY	PID_P73PATHWAY	2016-02-01	79/13343	0.0253165	21.1123	6.21217	0.00393599	0.0818686	0.0542752	NEDD4L/SIRT1	2
10	WP_SOMATROPH_AXIS_GH_AND_ITS_RELATIONSHIP_TO_DIETARY_RESTRICTION_AND_AGING	WP_SOMATROPH_AXIS_GH_AND_ITS_RELATIONSHIP_TO_DIETARY_RESTRICTION_AND_AGING	2016-01-01	6/13343	0.166667	138.99	11.7138	0.00717459	0.125779	0.0833857	SIRT1	1
10	REACTOME_FATTY_ACIDS_BOUND_TO_GPR40_FFAR1_REGULATE_INSULIN_SECRETION	REACTOME_FATTY_ACIDS_BOUND_TO_GPR40_FFAR1_REGULATE_INSULIN_SECRETION	2016-01-01	8/13343	0.125	104.242	10.1207	0.00955538	0.125779	0.0833857	GNA11	1
10	REACTOME_HUR_ELAVL1_BINDS_AND_STABILIZES_MRNA	REACTOME_HUR_ELAVL1_BINDS_AND_STABILIZES_MRNA	2016-01-01	8/13343	0.125	104.242	10.1207	0.00955538	0.125779	0.0833857	ELAVL1	1
10	WP_CALORIC_RESTRICTION_AND_AGING	WP_CALORIC_RESTRICTION_AND_AGING	2016-01-01	8/13343	0.125	104.242	10.1207	0.00955538	0.125779	0.0833857	SIRT1	1
10	REACTOME_ACETYLCHOLINE_REGULATES_INSULIN_SECRETION	REACTOME_ACETYLCHOLINE_REGULATES_INSULIN_SECRETION	2016-01-01	10/13343	0.1	83.3937	9.03097	0.0119308	0.125779	0.0833857	GNA11	1
10	REACTOME_REGULATION_OF_FOXO_TRANSCRIPTIONAL_ACTIVITY_BY_ACETYLATION	REACTOME_REGULATION_OF_FOXO_TRANSCRIPTIONAL_ACTIVITY_BY_ACETYLATION	2016-01-01	10/13343	0.1	83.3937	9.03097	0.0119308	0.125779	0.0833857	SIRT1	1
10	REACTOME_APOPTOTIC_CLEAVAGE_OF_CELL_ADHESION_PROTEINS	REACTOME_APOPTOTIC_CLEAVAGE_OF_CELL_ADHESION_PROTEINS	2016-01-01	11/13343	0.0909091	75.8125	8.60057	0.0131165	0.125779	0.0833857	TJP2	1
10	REACTOME_FREE_FATTY_ACIDS_REGULATE_INSULIN_SECRETION	REACTOME_FREE_FATTY_ACIDS_REGULATE_INSULIN_SECRETION	2016-01-01	11/13343	0.0909091	75.8125	8.60057	0.0131165	0.125779	0.0833857	GNA11	1
10	WP_INCLUSION_BODY_MYOSITIS	WP_INCLUSION_BODY_MYOSITIS	2016-01-01	11/13343	0.0909091	75.8125	8.60057	0.0131165	0.125779	0.0833857	SIRT1	1
10	WP_NAD_METABOLISM_SIRTUINS_AND_AGING	WP_NAD_METABOLISM_SIRTUINS_AND_AGING	2016-01-01	11/13343	0.0909091	75.8125	8.60057	0.0131165	0.125779	0.0833857	SIRT1	1
10	WP_CALCIUM_REGULATION_IN_CARDIAC_CELLS	WP_CALCIUM_REGULATION_IN_CARDIAC_CELLS	2016-02-01	152/13343	0.0131579	10.9729	4.28457	0.0139331	0.125779	0.0833857	YWHAQ/GNA11	2
10	REACTOME_REGULATION_OF_LOCALIZATION_OF_FOXO_TRANSCRIPTION_FACTORS	REACTOME_REGULATION_OF_LOCALIZATION_OF_FOXO_TRANSCRIPTION_FACTORS	2016-01-01	12/13343	0.0833333	69.4948	8.22472	0.0143009	0.125779	0.0833857	YWHAQ	1
10	REACTOME_CHK1_CHK2_CDS1_MEDIATED_INACTIVATION_OF_CYCLIN_B_CDK1_COMPLEX	REACTOME_CHK1_CHK2_CDS1_MEDIATED_INACTIVATION_OF_CYCLIN_B_CDK1_COMPLEX	2016-01-01	13/13343	0.0769231	64.149	7.89274	0.0154839	0.125779	0.0833857	YWHAQ	1
10	REACTOME_TRANSLATION_OF_REPLICASE_AND_ASSEMBLY_OF_THE_REPLICATION_TRANSCRIPTION_COMPLEX	REACTOME_TRANSLATION_OF_REPLICASE_AND_ASSEMBLY_OF_THE_REPLICATION_TRANSCRIPTION_COMPLEX	2016-01-01	13/13343	0.0769231	64.149	7.89274	0.0154839	0.125779	0.0833857	CHMP4A	1
10	PID_THROMBIN_PAR4_PATHWAY	PID_THROMBIN_PAR4_PATHWAY	2016-01-01	15/13343	0.0666667	55.5958	7.33039	0.017846	0.125779	0.0833857	GNA11	1
10	REACTOME_ACTIVATION_OF_BAD_AND_TRANSLOCATION_TO_MITOCHONDRIA	REACTOME_ACTIVATION_OF_BAD_AND_TRANSLOCATION_TO_MITOCHONDRIA	2016-01-01	15/13343	0.0666667	55.5958	7.33039	0.017846	0.125779	0.0833857	YWHAQ	1
10	REACTOME_APOPTOSIS	REACTOME_APOPTOSIS	2016-02-01	179/13343	0.0111732	9.31774	3.88188	0.0189819	0.125779	0.0833857	YWHAQ/TJP2	2
10	WP_GPR40_PATHWAY	WP_GPR40_PATHWAY	2016-01-01	16/13343	0.0625	52.1211	7.08922	0.0190251	0.125779	0.0833857	GNA11	1
10	WP_NAD_METABOLISM	WP_NAD_METABOLISM	2016-01-01	16/13343	0.0625	52.1211	7.08922	0.0190251	0.125779	0.0833857	SIRT1	1
10	BIOCARTA_PML_PATHWAY	BIOCARTA_PML_PATHWAY	2016-01-01	17/13343	0.0588235	49.0551	6.8694	0.0202028	0.125779	0.0833857	SIRT1	1
10	BIOCARTA_ECM_PATHWAY	BIOCARTA_ECM_PATHWAY	2016-01-01	19/13343	0.0526316	43.8914	6.48238	0.0225543	0.125779	0.0833857	PFN1	1
10	WP_SREBF_AND_MIR33_IN_CHOLESTEROL_AND_LIPID_HOMEOSTASIS	WP_SREBF_AND_MIR33_IN_CHOLESTEROL_AND_LIPID_HOMEOSTASIS	2016-01-01	19/13343	0.0526316	43.8914	6.48238	0.0225543	0.125779	0.0833857	SIRT1	1
10	REACTOME_SIGNALING_BY_HIPPO	REACTOME_SIGNALING_BY_HIPPO	2016-01-01	20/13343	0.05	41.6969	6.31073	0.0237281	0.125779	0.0833857	TJP2	1
10	BIOCARTA_RHO_PATHWAY	BIOCARTA_RHO_PATHWAY	2016-01-01	21/13343	0.047619	39.7113	6.1513	0.0249005	0.125779	0.0833857	PFN1	1
10	PID_P38_MK2_PATHWAY	PID_P38_MK2_PATHWAY	2016-01-01	21/13343	0.047619	39.7113	6.1513	0.0249005	0.125779	0.0833857	YWHAQ	1
10	PID_S1P_META_PATHWAY	PID_S1P_META_PATHWAY	2016-01-01	21/13343	0.047619	39.7113	6.1513	0.0249005	0.125779	0.0833857	GNA11	1
10	WP_INTERACTIONS_BETWEEN_LOXL4_AND_OXIDATIVE_STRESS_PATHWAY	WP_INTERACTIONS_BETWEEN_LOXL4_AND_OXIDATIVE_STRESS_PATHWAY	2016-01-01	21/13343	0.047619	39.7113	6.1513	0.0249005	0.125779	0.0833857	SIRT1	1
10	WP_CIRCADIAN_RHYTHM_GENES	WP_CIRCADIAN_RHYTHM_GENES	2016-02-01	207/13343	0.00966184	8.05737	3.54569	0.0249143	0.125779	0.0833857	GNA11/SIRT1	2
10	WP_NAD_BIOSYNTHETIC_PATHWAYS	WP_NAD_BIOSYNTHETIC_PATHWAYS	2016-01-01	22/13343	0.0454545	37.9062	6.00271	0.0260716	0.125779	0.0833857	SIRT1	1
10	WP_PKCGAMMA_CALCIUM_SIGNALING_PATHWAY_IN_ATAXIA	WP_PKCGAMMA_CALCIUM_SIGNALING_PATHWAY_IN_ATAXIA	2016-01-01	22/13343	0.0454545	37.9062	6.00271	0.0260716	0.125779	0.0833857	GNA11	1
10	WP_HIPPOYAP_SIGNALING_PATHWAY	WP_HIPPOYAP_SIGNALING_PATHWAY	2016-01-01	23/13343	0.0434783	36.2582	5.86375	0.0272414	0.125779	0.0833857	YWHAQ	1
10	BIOCARTA_G2_PATHWAY	BIOCARTA_G2_PATHWAY	2016-01-01	24/13343	0.0416667	34.7474	5.73343	0.0284099	0.125779	0.0833857	YWHAQ	1
10	PID_S1P_S1P2_PATHWAY	PID_S1P_S1P2_PATHWAY	2016-01-01	24/13343	0.0416667	34.7474	5.73343	0.0284099	0.125779	0.0833857	GNA11	1
10	REACTOME_G_PROTEIN_ACTIVATION	REACTOME_G_PROTEIN_ACTIVATION	2016-01-01	24/13343	0.0416667	34.7474	5.73343	0.0284099	0.125779	0.0833857	GNA11	1
10	REACTOME_THROMBOXANE_SIGNALLING_THROUGH_TP_RECEPTOR	REACTOME_THROMBOXANE_SIGNALLING_THROUGH_TP_RECEPTOR	2016-01-01	24/13343	0.0416667	34.7474	5.73343	0.0284099	0.125779	0.0833857	GNA11	1
10	REACTOME_ADP_SIGNALLING_THROUGH_P2Y_PURINOCEPTOR_1	REACTOME_ADP_SIGNALLING_THROUGH_P2Y_PURINOCEPTOR_1	2016-01-01	25/13343	0.04	33.3575	5.61086	0.0295771	0.125779	0.0833857	GNA11	1
10	PID_HDAC_CLASSIII_PATHWAY	PID_HDAC_CLASSIII_PATHWAY	2016-01-01	26/13343	0.0384615	32.0745	5.49531	0.0307429	0.125779	0.0833857	SIRT1	1
10	PID_INSULIN_GLUCOSE_PATHWAY	PID_INSULIN_GLUCOSE_PATHWAY	2016-01-01	26/13343	0.0384615	32.0745	5.49531	0.0307429	0.125779	0.0833857	YWHAQ	1
10	REACTOME_DOWNREGULATION_OF_TGF_BETA_RECEPTOR_SIGNALING	REACTOME_DOWNREGULATION_OF_TGF_BETA_RECEPTOR_SIGNALING	2016-01-01	26/13343	0.0384615	32.0745	5.49531	0.0307429	0.125779	0.0833857	NEDD4L	1
10	BIOCARTA_VEGF_PATHWAY	BIOCARTA_VEGF_PATHWAY	2016-01-01	27/13343	0.037037	30.8866	5.38611	0.0319074	0.125779	0.0833857	ELAVL1	1
10	REACTOME_PYROPTOSIS	REACTOME_PYROPTOSIS	2016-01-01	27/13343	0.037037	30.8866	5.38611	0.0319074	0.125779	0.0833857	CHMP4A	1
10	REACTOME_DOWNREGULATION_OF_SMAD2_3_SMAD4_TRANSCRIPTIONAL_ACTIVITY	REACTOME_DOWNREGULATION_OF_SMAD2_3_SMAD4_TRANSCRIPTIONAL_ACTIVITY	2016-01-01	28/13343	0.0357143	29.7835	5.2827	0.0330707	0.125779	0.0833857	NEDD4L	1
10	WP_1Q211_COPY_NUMBER_VARIATION_SYNDROME	WP_1Q211_COPY_NUMBER_VARIATION_SYNDROME	2016-01-01	28/13343	0.0357143	29.7835	5.2827	0.0330707	0.125779	0.0833857	TJP2	1
10	BIOCARTA_BIOPEPTIDES_PATHWAY	BIOCARTA_BIOPEPTIDES_PATHWAY	2016-01-01	29/13343	0.0344828	28.7565	5.18457	0.0342326	0.125779	0.0833857	GNA11	1
10	PID_S1P_S1P3_PATHWAY	PID_S1P_S1P3_PATHWAY	2016-01-01	29/13343	0.0344828	28.7565	5.18457	0.0342326	0.125779	0.0833857	GNA11	1
10	REACTOME_ACTIVATION_OF_BH3_ONLY_PROTEINS	REACTOME_ACTIVATION_OF_BH3_ONLY_PROTEINS	2016-01-01	30/13343	0.0333333	27.7979	5.09129	0.0353932	0.125779	0.0833857	YWHAQ	1
10	WP_PROSTAGLANDIN_AND_LEUKOTRIENE_METABOLISM_IN_SENESCENCE	WP_PROSTAGLANDIN_AND_LEUKOTRIENE_METABOLISM_IN_SENESCENCE	2016-01-01	31/13343	0.0322581	26.9012	5.00246	0.0365525	0.125779	0.0833857	SIRT1	1
10	REACTOME_SEALING_OF_THE_NUCLEAR_ENVELOPE_NE_BY_ESCRT_III	REACTOME_SEALING_OF_THE_NUCLEAR_ENVELOPE_NE_BY_ESCRT_III	2016-01-01	32/13343	0.03125	26.0605	4.91773	0.0377105	0.125779	0.0833857	CHMP4A	1
10	REACTOME_TGF_BETA_RECEPTOR_SIGNALING_ACTIVATES_SMADS	REACTOME_TGF_BETA_RECEPTOR_SIGNALING_ACTIVATES_SMADS	2016-01-01	32/13343	0.03125	26.0605	4.91773	0.0377105	0.125779	0.0833857	NEDD4L	1
10	REACTOME_THROMBIN_SIGNALLING_THROUGH_PROTEINASE_ACTIVATED_RECEPTORS_PARS	REACTOME_THROMBIN_SIGNALLING_THROUGH_PROTEINASE_ACTIVATED_RECEPTORS_PARS	2016-01-01	32/13343	0.03125	26.0605	4.91773	0.0377105	0.125779	0.0833857	GNA11	1
10	REACTOME_PLATELET_ACTIVATION_SIGNALING_AND_AGGREGATION	REACTOME_PLATELET_ACTIVATION_SIGNALING_AND_AGGREGATION	2016-02-01	261/13343	0.00766284	6.39033	3.04721	0.0381896	0.125779	0.0833857	PFN1/GNA11	2
10	REACTOME_SIGNAL_AMPLIFICATION	REACTOME_SIGNAL_AMPLIFICATION	2016-01-01	33/13343	0.030303	25.2708	4.83679	0.0388672	0.125779	0.0833857	GNA11	1
10	PID_HIF2PATHWAY	PID_HIF2PATHWAY	2016-01-01	34/13343	0.0294118	24.5276	4.75936	0.0400225	0.125779	0.0833857	SIRT1	1
10	REACTOME_LATE_ENDOSOMAL_MICROAUTOPHAGY	REACTOME_LATE_ENDOSOMAL_MICROAUTOPHAGY	2016-01-01	34/13343	0.0294118	24.5276	4.75936	0.0400225	0.125779	0.0833857	CHMP4A	1
10	PID_ARF6_PATHWAY	PID_ARF6_PATHWAY	2016-01-01	35/13343	0.0285714	23.8268	4.68518	0.0411766	0.125779	0.0833857	GNA11	1
10	PID_PI3KCI_AKT_PATHWAY	PID_PI3KCI_AKT_PATHWAY	2016-01-01	35/13343	0.0285714	23.8268	4.68518	0.0411766	0.125779	0.0833857	YWHAQ	1
10	SIG_REGULATION_OF_THE_ACTIN_CYTOSKELETON_BY_RHO_GTPASES	SIG_REGULATION_OF_THE_ACTIN_CYTOSKELETON_BY_RHO_GTPASES	2016-01-01	35/13343	0.0285714	23.8268	4.68518	0.0411766	0.125779	0.0833857	PFN1	1
10	PID_PI3K_PLC_TRK_PATHWAY	PID_PI3K_PLC_TRK_PATHWAY	2016-01-01	36/13343	0.0277778	23.1649	4.61404	0.0423294	0.125779	0.0833857	YWHAQ	1
10	WP_CAMKK2_PATHWAY	WP_CAMKK2_PATHWAY	2016-01-01	36/13343	0.0277778	23.1649	4.61404	0.0423294	0.125779	0.0833857	SIRT1	1
10	WP_LEUKOCYTEINTRINSIC_HIPPO_PATHWAY_FUNCTIONS	WP_LEUKOCYTEINTRINSIC_HIPPO_PATHWAY_FUNCTIONS	2016-01-01	36/13343	0.0277778	23.1649	4.61404	0.0423294	0.125779	0.0833857	YWHAQ	1
10	REACTOME_APOPTOTIC_CLEAVAGE_OF_CELLULAR_PROTEINS	REACTOME_APOPTOTIC_CLEAVAGE_OF_CELLULAR_PROTEINS	2016-01-01	38/13343	0.0263158	21.9457	4.48006	0.0446311	0.128934	0.0854776	TJP2	1
10	REACTOME_COOPERATION_OF_PDCL_PHLP1_AND_TRIC_CCT_IN_G_PROTEIN_BETA_FOLDING	REACTOME_COOPERATION_OF_PDCL_PHLP1_AND_TRIC_CCT_IN_G_PROTEIN_BETA_FOLDING	2016-01-01	38/13343	0.0263158	21.9457	4.48006	0.0446311	0.128934	0.0854776	GNA11	1
10	PID_ER_NONGENOMIC_PATHWAY	PID_ER_NONGENOMIC_PATHWAY	2016-01-01	40/13343	0.025	20.8484	4.35598	0.0469275	0.131904	0.0874467	GNA11	1
10	WP_G13_SIGNALING_PATHWAY	WP_G13_SIGNALING_PATHWAY	2016-01-01	40/13343	0.025	20.8484	4.35598	0.0469275	0.131904	0.0874467	PFN1	1
10	REACTOME_NS1_MEDIATED_EFFECTS_ON_HOST_PATHWAYS	REACTOME_NS1_MEDIATED_EFFECTS_ON_HOST_PATHWAYS	2016-01-01	41/13343	0.0243902	20.3399	4.29727	0.0480738	0.1326	0.087908	KPNA4	1
10	KEGG_ALDOSTERONE_REGULATED_SODIUM_REABSORPTION	KEGG_ALDOSTERONE_REGULATED_SODIUM_REABSORPTION	2016-01-01	42/13343	0.0238095	19.8557	4.24061	0.0492188	0.1326	0.087908	NEDD4L	1
10	WP_MELATONIN_METABOLISM_AND_EFFECTS	WP_MELATONIN_METABOLISM_AND_EFFECTS	2016-01-01	42/13343	0.0238095	19.8557	4.24061	0.0492188	0.1326	0.087908	SIRT1	1
10	PID_THROMBIN_PAR1_PATHWAY	PID_THROMBIN_PAR1_PATHWAY	2016-01-01	43/13343	0.0232558	19.3939	4.18588	0.0503625	0.1326	0.087908	GNA11	1
10	REACTOME_TRNA_MODIFICATION_IN_THE_NUCLEUS_AND_CYTOSOL	REACTOME_TRNA_MODIFICATION_IN_THE_NUCLEUS_AND_CYTOSOL	2016-01-01	43/13343	0.0232558	19.3939	4.18588	0.0503625	0.1326	0.087908	PUS7	1
10	PID_A6B1_A6B4_INTEGRIN_PATHWAY	PID_A6B1_A6B4_INTEGRIN_PATHWAY	2016-01-01	46/13343	0.0217391	18.1291	4.03218	0.0537859	0.134096	0.0888996	YWHAQ	1
10	REACTOME_TRANSCRIPTIONAL_ACTIVITY_OF_SMAD2_SMAD3_SMAD4_HETEROTRIMER	REACTOME_TRANSCRIPTIONAL_ACTIVITY_OF_SMAD2_SMAD3_SMAD4_HETEROTRIMER	2016-01-01	46/13343	0.0217391	18.1291	4.03218	0.0537859	0.134096	0.0888996	NEDD4L	1
10	PID_LKB1_PATHWAY	PID_LKB1_PATHWAY	2016-01-01	47/13343	0.0212766	17.7434	3.98414	0.0549245	0.134096	0.0888996	YWHAQ	1
10	REACTOME_RHO_GTPASE_EFFECTORS	REACTOME_RHO_GTPASE_EFFECTORS	2016-02-01	322/13343	0.00621118	5.17974	2.63062	0.0557625	0.134096	0.0888996	PFN1/YWHAQ	2
10	REACTOME_HEME_SIGNALING	REACTOME_HEME_SIGNALING	2016-01-01	48/13343	0.0208333	17.3737	3.93756	0.0560618	0.134096	0.0888996	SIRT1	1
10	WP_ENERGY_METABOLISM	WP_ENERGY_METABOLISM	2016-01-01	48/13343	0.0208333	17.3737	3.93756	0.0560618	0.134096	0.0888996	SIRT1	1
10	WP_MECHANOREGULATION_AND_PATHOLOGY_OF_YAPTAZ_VIA_HIPPO_AND_NONHIPPO_MECHANISMS	WP_MECHANOREGULATION_AND_PATHOLOGY_OF_YAPTAZ_VIA_HIPPO_AND_NONHIPPO_MECHANISMS	2016-01-01	48/13343	0.0208333	17.3737	3.93756	0.0560618	0.134096	0.0888996	YWHAQ	1
10	WP_IL3_SIGNALING_PATHWAY	WP_IL3_SIGNALING_PATHWAY	2016-01-01	49/13343	0.0204082	17.0191	3.89236	0.0571978	0.134096	0.0888996	YWHAQ	1
10	REACTOME_SARS_COV_1_INFECTION	REACTOME_SARS_COV_1_INFECTION	2016-01-01	50/13343	0.02	16.6788	3.84848	0.0583325	0.134096	0.0888996	CHMP4A	1
10	SIG_INSULIN_RECEPTOR_PATHWAY_IN_CARDIAC_MYOCYTES	SIG_INSULIN_RECEPTOR_PATHWAY_IN_CARDIAC_MYOCYTES	2016-01-01	51/13343	0.0196078	16.3517	3.80585	0.0594659	0.134096	0.0888996	YWHAQ	1
10	REACTOME_APOPTOTIC_EXECUTION_PHASE	REACTOME_APOPTOTIC_EXECUTION_PHASE	2016-01-01	52/13343	0.0192308	16.0373	3.7644	0.060598	0.134096	0.0888996	TJP2	1
10	PID_AR_TF_PATHWAY	PID_AR_TF_PATHWAY	2016-01-01	53/13343	0.0188679	15.7347	3.72409	0.0617289	0.134096	0.0888996	SIRT1	1
10	PID_NFAT_3PATHWAY	PID_NFAT_3PATHWAY	2016-01-01	53/13343	0.0188679	15.7347	3.72409	0.0617289	0.134096	0.0888996	YWHAQ	1
10	KEGG_VIBRIO_CHOLERAE_INFECTION	KEGG_VIBRIO_CHOLERAE_INFECTION	2016-01-01	54/13343	0.0185185	15.4433	3.68486	0.0628585	0.134096	0.0888996	TJP2	1
10	PID_TAP63_PATHWAY	PID_TAP63_PATHWAY	2016-01-01	54/13343	0.0185185	15.4433	3.68486	0.0628585	0.134096	0.0888996	YWHAQ	1
10	PID_TGFBR_PATHWAY	PID_TGFBR_PATHWAY	2016-01-01	54/13343	0.0185185	15.4433	3.68486	0.0628585	0.134096	0.0888996	NEDD4L	1
10	REACTOME_G_PROTEIN_MEDIATED_EVENTS	REACTOME_G_PROTEIN_MEDIATED_EVENTS	2016-01-01	54/13343	0.0185185	15.4433	3.68486	0.0628585	0.134096	0.0888996	GNA11	1
10	REACTOME_INTRINSIC_PATHWAY_FOR_APOPTOSIS	REACTOME_INTRINSIC_PATHWAY_FOR_APOPTOSIS	2016-01-01	55/13343	0.0181818	15.1625	3.64666	0.0639868	0.134096	0.0888996	YWHAQ	1
10	WP_PATHOGENIC_ESCHERICHIA_COLI_INFECTION	WP_PATHOGENIC_ESCHERICHIA_COLI_INFECTION	2016-01-01	55/13343	0.0181818	15.1625	3.64666	0.0639868	0.134096	0.0888996	YWHAQ	1
10	KEGG_PATHOGENIC_ESCHERICHIA_COLI_INFECTION	KEGG_PATHOGENIC_ESCHERICHIA_COLI_INFECTION	2016-01-01	56/13343	0.0178571	14.8917	3.60945	0.0651139	0.134096	0.0888996	YWHAQ	1
10	PID_TXA2PATHWAY	PID_TXA2PATHWAY	2016-01-01	56/13343	0.0178571	14.8917	3.60945	0.0651139	0.134096	0.0888996	GNA11	1
10	REACTOME_REGULATED_NECROSIS	REACTOME_REGULATED_NECROSIS	2016-01-01	56/13343	0.0178571	14.8917	3.60945	0.0651139	0.134096	0.0888996	CHMP4A	1
10	PID_P53_REGULATION_PATHWAY	PID_P53_REGULATION_PATHWAY	2016-01-01	59/13343	0.0169492	14.1345	3.50333	0.0684874	0.139661	0.0925887	CSE1L	1
10	WP_PREIMPLANTATION_EMBRYO	WP_PREIMPLANTATION_EMBRYO	2016-01-01	60/13343	0.0166667	13.899	3.46966	0.0696094	0.14057	0.0931919	ELAVL1	1
10	PID_TRKR_PATHWAY	PID_TRKR_PATHWAY	2016-01-01	61/13343	0.0163934	13.6711	3.43678	0.0707301	0.140622	0.0932261	NEDD4L	1
10	PID_ENDOTHELIN_PATHWAY	PID_ENDOTHELIN_PATHWAY	2016-01-01	63/13343	0.015873	13.2371	3.37329	0.0729677	0.140622	0.0932261	GNA11	1
10	PID_MYC_REPRESS_PATHWAY	PID_MYC_REPRESS_PATHWAY	2016-01-01	63/13343	0.015873	13.2371	3.37329	0.0729677	0.140622	0.0932261	TJP2	1
10	PID_LYSOPHOSPHOLIPID_PATHWAY	PID_LYSOPHOSPHOLIPID_PATHWAY	2016-01-01	65/13343	0.0153846	12.8298	3.31263	0.0752002	0.140622	0.0932261	GNA11	1
10	PID_RB_1PATHWAY	PID_RB_1PATHWAY	2016-01-01	65/13343	0.0153846	12.8298	3.31263	0.0752002	0.140622	0.0932261	SIRT1	1
10	PID_HDAC_CLASSI_PATHWAY	PID_HDAC_CLASSI_PATHWAY	2016-01-01	66/13343	0.0151515	12.6354	3.28328	0.0763146	0.140622	0.0932261	SIRT1	1
10	REACTOME_SIRT1_NEGATIVELY_REGULATES_RRNA_EXPRESSION	REACTOME_SIRT1_NEGATIVELY_REGULATES_RRNA_EXPRESSION	2016-01-01	66/13343	0.0151515	12.6354	3.28328	0.0763146	0.140622	0.0932261	SIRT1	1
10	SIG_PIP3_SIGNALING_IN_CARDIAC_MYOCTES	SIG_PIP3_SIGNALING_IN_CARDIAC_MYOCTES	2016-01-01	67/13343	0.0149254	12.4468	3.25457	0.0774277	0.140622	0.0932261	YWHAQ	1
10	WP_AMPACTIVATED_PROTEIN_KINASE_AMPK_SIGNALING	WP_AMPACTIVATED_PROTEIN_KINASE_AMPK_SIGNALING	2016-01-01	68/13343	0.0147059	12.2638	3.22646	0.0785396	0.140622	0.0932261	ELAVL1	1
10	WP_PHYSICOCHEMICAL_FEATURES_AND_TOXICITYASSOCIATED_PATHWAYS	WP_PHYSICOCHEMICAL_FEATURES_AND_TOXICITYASSOCIATED_PATHWAYS	2016-01-01	68/13343	0.0147059	12.2638	3.22646	0.0785396	0.140622	0.0932261	PFN1	1
10	PID_MTOR_4PATHWAY	PID_MTOR_4PATHWAY	2016-01-01	69/13343	0.0144928	12.0861	3.19893	0.0796502	0.140622	0.0932261	YWHAQ	1
10	KEGG_LONG_TERM_DEPRESSION	KEGG_LONG_TERM_DEPRESSION	2016-01-01	70/13343	0.0142857	11.9134	3.17197	0.0807596	0.140622	0.0932261	GNA11	1
10	KEGG_VIRAL_MYOCARDITIS	KEGG_VIRAL_MYOCARDITIS	2016-01-01	70/13343	0.0142857	11.9134	3.17197	0.0807596	0.140622	0.0932261	CXADR	1
10	REACTOME_CIRCADIAN_CLOCK	REACTOME_CIRCADIAN_CLOCK	2016-01-01	70/13343	0.0142857	11.9134	3.17197	0.0807596	0.140622	0.0932261	SIRT1	1
10	REACTOME_RHOB_GTPASE_CYCLE	REACTOME_RHOB_GTPASE_CYCLE	2016-01-01	70/13343	0.0142857	11.9134	3.17197	0.0807596	0.140622	0.0932261	TJP2	1
10	WP_3Q29_COPY_NUMBER_VARIATION_SYNDROME	WP_3Q29_COPY_NUMBER_VARIATION_SYNDROME	2016-01-01	70/13343	0.0142857	11.9134	3.17197	0.0807596	0.140622	0.0932261	SIRT1	1
[truncated: 3,327 more rows]

## Sheet: Table S7
group	ID	Description	GeneRatio	BgRatio	RichFactor	FoldEnrichment	zScore	pvalue	p.adjust	qvalue	geneID	Count
[truncated: 2,795 more rows]

[truncated: 1 more sheets: Table S8]
